# Supplementary material for: Unlocking reproducible transcriptomic signatures for acute myeloid leukaemia: Integration, classification and drug repurposing
Source: J Cell Mol Med. 2024 Sep 12;28(17):e70085. doi: 10.1111/jcmm.70085 (PMC11392829; doi:10.1111/jcmm.70085)
Supplement: Supplementary file 2 — Data S2: [file JCMM-28-e70085-s002.xlsx]

## Sheet: Readme
Supplementary Table	Description
Supplementary Table 1	Database of 34 datasets fulfilling predefined criteria.
Supplementary Tables 2 & 3	Lists of differentially expressed genes (DEGs) across 26 datasets (AML1-AML26).
Supplementary Table 4	10,000 AML-related genes (ARGs)
Supplementary Table 5	List of 191 genes identified as AML signatures, present ≥6 times in the ARGs.
Supplementary Table 6	Results of the drug enrichment analysis for AML signatures based on ATC Level 3.
Supplementary Table 7	Literature Support of drugs targeting AML-related genes.
Supplementary Table 8	Details of the 7 established AML-related models.
Supplementary Table 9	Molecular docking simulation results showing the interaction between target proteins from the StepCox model and 4,454 drugs, highlighting solasonine's favorable binding affinity (Top 30).
Supplementary Table 10	GO functional analysis and KEGG enrichment results from RNA-seq data comparing solasonine-treated and untreated THP-1 cells.

## Sheet: T1_Data_Source
AML dataset with control group															No control group, but survival data AML datasets
ID	GSE	organism	ex_type	GPL	perturbation	perturbation_type	tissue	cell_line	control_GSM	n_control	test_GSM	n_test	with_FAB		name	source	sample_size
AML1	GSE189492	Homo sapiens	Expression profiling by array	GPL10558	AML_KG1	disease	bone marrow	NA	GSM5702507;GSM5702509;GSM5702511	3	GSM5702504;GSM5702505;GSM5702506	3	No	|	GSE12417-GPL96	https://www.ncbi.nlm.nih.gov/geo/query/acc.cgi?acc=GSE12417	162
AML2	GSE189492	Homo sapiens	Expression profiling by array	GPL10558	AML_EVs	disease	bone marrow	NA	GSM5702507;GSM5702509;GSM5702511	3	GSM5702508;GSM5702510;GSM5702512	3	No	|	GSE12417-GPL570	https://www.ncbi.nlm.nih.gov/geo/query/acc.cgi?acc=GSE12417	78
AML3	GSE122917	Homo sapiens	Expression profiling by array	GPL15207	AML_primary	disease	bone marrow	NA	GSM3488045;GSM3488046;GSM3488048	3	GSM3488049;GSM3488050;GSM3488051	3	Yes	|	GSE37642-GPL570	https://www.ncbi.nlm.nih.gov/geo/query/acc.cgi?acc=GSE37642	137
AML4	GSE171654	Homo sapiens	Expression profiling by array	GPL23159	AML	disease	bone marrow	mesenchymal stem and progenitor cells	GSM5229827;GSM5229828;GSM5229829	3	GSM5229819;GSM5229820;GSM5229821;GSM5229822;GSM5229823;GSM5229824;GSM5229825;GSM5229826	8	No	|	GSE37642-GPL96	https://www.ncbi.nlm.nih.gov/geo/query/acc.cgi?acc=GSE37642	418
AML5	GSE138883	Homo sapiens	Expression profiling by array	GPL16686	AML	disease	bone marrow	NA	GSM4121210;GSM4121211;GSM4121218;GSM4121219;GSM4121220;GSM4121221	6	GSM4121222;GSM4121223;GSM4121224;GSM4121225;GSM4121226;GSM4121227	6	No	|	TCGA-beatAML	https://gdc.cancer.gov/about-data/publications/BEATAML1-0-COHORT-2018	213
AML6	GSE102928	Mus musculus	Expression profiling by array	GPL23038	AML	disease	bone marrow	Mesenchymal stromal cells	GSM2748556;GSM2748561;GSM2748563	3	GSM2748566;GSM2748567;GSM2748569	3	No	|	TCGA-LAML	https://gdc.cancer.gov/about-data/publications#/?groups=TCGA-LAML&years=&order=desc	132
AML7	GSE112942	Mus musculus	Expression profiling by array	GPL20775	AML	disease	bone marrow	NA	GSM3091742;GSM3091743;GSM3091744	3	GSM3091739;GSM3091740;GSM3091741	3	No	|
AML8	GSE136883	Mus musculus	Expression profiling by array	GPL1261	AML	disease	bone marrow	mesenchymal stroma cells	GSM4060330;GSM4060331;GSM4060332	3	GSM4060324;GSM4060325;GSM4060326;GSM4060327;GSM4060328;GSM4060329	6	No	|
AML9	GSE117090	Homo sapiens	Expression profiling by array	GPL17586	AML_HSC	disease	bone marrow	HSC	GSM3271048;GSM3271049;GSM3271050;GSM3271051;GSM3271052;GSM3271053;GSM3271054	7	GSM3271055;GSM3271056;GSM3271057;GSM3271058;GSM3271059;GSM3271060;GSM3271061;GSM3271062;GSM3271063;GSM3271064;GSM3271065;GSM3271066;GSM3271067;GSM3271068;GSM3271069;GSM3271070;GSM3271071;GSM3271072;GSM3271073;GSM3271074;GSM3271075;GSM3271076;GSM3271077;GSM3271078;GSM3271079;GSM3271080;GSM3271081;GSM3271082	28	No	|
AML10	GSE117090	Homo sapiens	Expression profiling by array	GPL17586	AML_HPC	disease	bone marrow	HPC	GSM3271083;GSM3271084;GSM3271085;GSM3271086;GSM3271087;GSM3271088;GSM3271089	7	GSM3271090;GSM3271091;GSM3271092;GSM3271093;GSM3271094;GSM3271095;GSM3271096;GSM3271097;GSM3271098;GSM3271099;GSM3271100;GSM3271101;GSM3271102;GSM3271103;GSM3271104;GSM3271105;GSM3271106;GSM3271107;GSM3271108;GSM3271109;GSM3271110;GSM3271111;GSM3271112;GSM3271113;GSM3271114;GSM3271115;GSM3271116;GSM3271117;GSM3271118;GSM3271119	30	No	|
AML11	GSE117090	Homo sapiens	Expression profiling by array	GPL17586	AML_CD8	disease	bone marrow	CD8+ cell	GSM3271120;GSM3271121;GSM3271122;GSM3271123;GSM3271124;GSM3271125;GSM3271126	7	GSM3271127;GSM3271128;GSM3271129;GSM3271130;GSM3271131;GSM3271132;GSM3271133;GSM3271134;GSM3271135;GSM3271136;GSM3271137;GSM3271138;GSM3271139;GSM3271140;GSM3271141;GSM3271142;GSM3271143;GSM3271144;GSM3271145;GSM3271146;GSM3271147;GSM3271148;GSM3271149;GSM3271150;GSM3271151;GSM3271152;GSM3271153;GSM3271154;GSM3271155;GSM3271156	30	No	|
AML12	GSE90062	Homo sapiens	Expression profiling by array	GPL15207	AML	disease	bone marrow	CD34+ cells	GSM2396850;GSM2396851;GSM2396852	3	GSM2396853;GSM2396854;GSM2396855	3	No	|
AML13	GSE63270	Homo sapiens	Expression profiling by array	GPL17810	AML	disease	bone marrow	NA	GSM1544800;GSM1544801;GSM1544802;GSM1544803;GSM1544804;GSM1544805;GSM1544806;GSM1544807;GSM1544808;GSM1544809;GSM1544810;GSM1544811;GSM1544812;GSM1544813;GSM1544814;GSM1544815;GSM1544816;GSM1544817;GSM1544818;GSM1544819;GSM1544820;GSM1544821;GSM1544822;GSM1544823;GSM1544824;GSM1544825;GSM1544826;GSM1544827;GSM1544828;GSM1544829;GSM1544830;GSM1544831;GSM1544832;GSM1544833;GSM1544834;GSM1544835;GSM…	42	GSM1544842;GSM1544843;GSM1544844;GSM1544845;GSM1544846;GSM1544847;GSM1544848;GSM1544849;GSM1544850;GSM1544851;GSM1544852;GSM1544853;GSM1544854;GSM1544855;GSM1544856;GSM1544857;GSM1544858;GSM1544859;GSM1544860;GSM1544861;GSM1544862;GSM1544863;GSM1544864;GSM1544865;GSM1544866;GSM1544867;GSM1544868;GSM1544869;GSM1544870;GSM1544871;GSM1544872;GSM1544873;GSM1544874;GSM1544875;GSM1544876;GSM1544877;GSM…	62	No	|
AML14	GSE114868	Homo sapiens	Expression profiling by array	GPL17586	AML	disease	bone marrow	mononucleated cells	GSM3152335;GSM3152336;GSM3152337;GSM3152338;GSM3152339;GSM3152340;GSM3152341;GSM3152342;GSM3152343;GSM3152344;GSM3152345;GSM3152346;GSM3152347;GSM3152348;GSM3152349;GSM3152350;GSM3152351;GSM3152352;GSM3152353;GSM3152354	20	GSM3152138;GSM3152139;GSM3152140;GSM3152141;GSM3152142;GSM3152143;GSM3152144;GSM3152145;GSM3152146;GSM3152147;GSM3152148;GSM3152149;GSM3152150;GSM3152151;GSM3152152;GSM3152153;GSM3152154;GSM3152155;GSM3152156;GSM3152157;GSM3152158;GSM3152159;GSM3152160;GSM3152161;GSM3152162;GSM3152163;GSM3152164;GSM3152165;GSM3152166;GSM3152167;GSM3152168;GSM3152169;GSM3152170;GSM3152171;GSM3152172;GSM3152173;GSM…	194	No	|
AML15	GSE84881	Homo sapiens	Expression profiling by array	GPL570	AML	disease	bone marrow	NA	GSM2253075;GSM2253076;GSM2253077;GSM2253078	4	GSM2253079;GSM2253080;GSM2253081;GSM2253082;GSM2253083;GSM2253084;GSM2253085;GSM2253086;GSM2253087;GSM2253088;GSM2253089;GSM2253090;GSM2253091;GSM2253092;GSM2253093;GSM2253094;GSM2253095;GSM2253096;GSM2253097	19	No	|
AML16	GSE26294	Homo sapiens	Expression profiling by array	GPL571	AML	disease	bone marrow	Fibroblasts	GSM645648;GSM645649;GSM645650;GSM645651	4	GSM645644;GSM645645;GSM645647	3	Yes	|
AML17	GSE26294	Homo sapiens	Expression profiling by array	GPL571	AML	disease	bone marrow	Macrophages	GSM645656;GSM645657;GSM645658;GSM645659	4	GSM645652;GSM645654;GSM645655	3	Yes	|
AML18	GSE92778	Homo sapiens	Expression profiling by array	GPL6244	AML	disease	bone marrow	mesenchymal stem cells	GSM2437567;GSM2437568;GSM2437569;GSM2437570;GSM2437571;GSM2437572	6	GSM2437573;GSM2437574;GSM2437575;GSM2437576;GSM2437577;GSM2437578	6	No	|
AML19	GSE116616	Homo sapiens	Expression profiling by array	GPL13497	AML	disease	bone marrow	mononuclear cells	GSM3243819;GSM3243820;GSM3243821;GSM3243822	4	GSM3243811;GSM3243812;GSM3243813;GSM3243814	4	No	|
AML20	GSE116616	Homo sapiens	Expression profiling by array	GPL13497	AML	disease	bone marrow	mononuclear cells	GSM3243819;GSM3243820;GSM3243821;GSM3243822	4	GSM3243815;GSM3243816;GSM3243817;GSM3243818	4	No	|
AML21	GSE9476	Homo sapiens	Expression profiling by array	GPL96	AML	disease	bone marrow	NA	GSM239170;GSM239323;GSM239324;GSM239326;GSM239328;GSM239329;GSM239331;GSM239332;GSM239333;GSM239334;GSM239335;GSM239338;GSM239339;GSM239340;GSM239341;GSM239342;GSM239343;GSM239344	18	GSM239345;GSM239346;GSM239348;GSM239363;GSM239371;GSM239460;GSM239485;GSM239487;GSM239488;GSM239489;GSM239490;GSM239491;GSM239492;GSM239493;GSM239494;GSM239495;GSM239496;GSM239497;GSM239498;GSM239516;GSM239520;GSM239580;GSM240405;GSM240406;GSM240427;GSM240429	26	Yes	|
AML22	GSE197907	Homo sapiens	Expression profiling by high throughput sequencing	GPL24676	AML	disease	bone marrow	Endothelial Progenitor Cells	GSM5932273;GSM5932274;GSM5932275	3	GSM5932264;GSM5932265;GSM5932266	3	No	|
AML23	GSE178309	Homo sapiens	Expression profiling by high throughput sequencing	GPL16791	AML	disease	bone marrow	mesenchymal stromal cells	GSM5387463;GSM5387464;GSM5387465	3	GSM5387460;GSM5387461;GSM5387462	3	No	|
AML24	GSE138702	Homo sapiens	Expression profiling by high throughput sequencing	GPL21290	AML	disease	bone marrow	NA	GSM4116455;GSM4116456;GSM4116457;GSM4116458;GSM4116459;GSM4116460;GSM4116461;GSM4116462;GSM4116463;GSM4116464	10	GSM4116446;GSM4116447;GSM4116448;GSM4116449;GSM4116450;GSM4116451;GSM4116452;GSM4116453;GSM4116454	9	No	|
AML25	GSE107490	Homo sapiens	Expression profiling by high throughput sequencing	GPL11154	AML	disease	bone marrow	Mesenchymal stromal cells	GSM2868387;GSM2868388;GSM2868389	3	GSM2868396;GSM2868397;GSM2868398	3	No	|
AML26	GSE68925	Homo sapiens	Expression profiling by high throughput sequencing	GPL11154	AML	disease	bone marrow	NA	GSM1686546;GSM1686547;GSM1686548	3	GSM1686542;GSM1686543;GSM1686544;GSM1686545	4	Yes	|
AML27(scRNA-seq)	GSE198052	Homo sapiens	Expression profiling by high throughput sequencing	GPL20301	AML	disease	bone marrow	NA	GSM5936942	1	GSM5936941	1	No	|
AML28(scRNA-seq)	GSE116256	Homo sapiens	Expression profiling by high throughput sequencing	GPL18573	AML	disease	bone marrow	NA	GSM3587996;GSM3587997;GSM3587998;GSM3588000;GSM3588002;GSM3588003	6	GSM3587923;GSM3587925;GSM3587927;GSM3587931;GSM3587940;GSM3587946;GSM3587950;GSM3587953;GSM3587959;GSM3587963;GSM3587969;GSM3587980;GSM3587984;GSM3587988;GSM3587990;GSM3587992	16	No	|

## Sheet: T2_DEGs_Summary
genes	AML1	AML2	AML3	AML4	AML5	AML6	AML7	AML8	AML9	AML10	AML11	AML12	AML13	AML14	AML15	AML16	AML17	AML18	AML19	AML20	AML21	AML22	AML23	AML24	AML25	AML26	count
CLU	NA	NA	NA	-1.78921	-1.79272	1.8783	NA	1.10379	NA	NA	NA	NA	-1.56883	-2.01478	NA	NA	NA	-0.666695	-4.00825	NA	NA	-3.17936	3.37046	2.25074	-3.63214	NA	12
IFITM1	2.95562	-1.06018	NA	NA	1.35326	-1.90223	-1.88042	NA	NA	NA	NA	1.09213	NA	-1.84279	0.827232	NA	NA	-1.32131	-2.52732	-2.92158	NA	NA	NA	NA	NA	NA	11
HBEGF	NA	NA	NA	NA	0.872939	NA	0.750382	NA	0.555127	NA	NA	NA	NA	-1.93072	-0.864706	2.21245	NA	0.519254	NA	-4.6458	NA	NA	-2.7535	NA	3.09353	4.32101	11
BASP1	-3.34666	1.19417	NA	1.03721	NA	NA	NA	NA	NA	NA	0.380559	1.45948	-2.70503	-1.91348	NA	NA	NA	NA	-3.28001	-4.48615	-1.38718	NA	NA	NA	NA	NA	10
CYP1B1	4.07152	2.4108	NA	NA	NA	0.989567	NA	NA	NA	NA	NA	1.36818	NA	-4.11056	NA	-2.21174	NA	-0.966123	-3.05757	-6.30937	NA	NA	NA	NA	NA	4.30323	10
TRIB1	1.44825	NA	NA	-1.32888	2.01446	NA	-0.826788	NA	1.03758	0.883238	0.561162	NA	NA	-2.35561	-1.94063	NA	NA	NA	NA	NA	NA	NA	NA	NA	NA	4.10128	10
CXCL8	-3.36919	3.74494	NA	NA	1.80587	NA	NA	NA	0.698461	0.887999	0.36564	NA	1.56778	-2.45003	-2.45304	NA	NA	NA	NA	NA	NA	NA	NA	NA	NA	8.79914	10
SAT1	-1.49537	1.48513	NA	NA	0.892434	NA	-0.817129	-0.439824	1.05877	0.630947	0.378493	NA	NA	-2.65869	-1.30966	NA	NA	NA	NA	NA	NA	NA	NA	NA	NA	NA	10
PTGS2	NA	1.87549	NA	NA	1.61249	NA	-2.23287	NA	NA	1.06848	NA	NA	NA	-2.71358	NA	NA	NA	NA	-3.66003	-3.1652	-1.89056	-5.34158	NA	NA	NA	4.12402	10
IL1B	NA	1.67927	NA	NA	NA	-2.67142	-3.09034	NA	NA	NA	NA	NA	NA	-2.89277	-0.899996	3.39164	NA	0.844776	NA	NA	NA	-4.67082	-3.25438	NA	NA	4.42129	10
MPO	-4.88377	-4.96835	NA	NA	NA	NA	NA	NA	NA	-1.86351	0.896658	NA	-2.06488	1.88812	NA	NA	2.99498	NA	NA	NA	-3.84906	4.75161	NA	NA	NA	NA	9
CYTL1	-2.22351	-0.943057	NA	NA	-1.53538	NA	NA	NA	-0.853055	-0.552786	NA	NA	NA	3.7314	NA	NA	NA	NA	NA	2.62757	NA	NA	NA	2.2966	-2.35562	NA	9
ANGPT1	2.15299	-1.45374	NA	-1.08579	1.75971	NA	NA	NA	NA	NA	NA	NA	NA	3.44216	NA	-1.88952	NA	NA	NA	5.19558	1.51438	NA	NA	2.42981	NA	NA	9
NKAIN2	NA	NA	NA	1.70579	-1.53056	NA	NA	NA	-1.24155	-0.583353	NA	NA	-3.38203	NA	NA	NA	NA	NA	NA	NA	NA	-2.94465	NA	2.67895	2.57469	-5.94512	9
HCK	NA	1.22055	NA	NA	1.0782	NA	-1.00407	NA	0.542833	NA	NA	NA	3.49941	-3.04943	NA	NA	NA	NA	NA	-4.23353	NA	NA	4.1859	NA	NA	5.29223	9
CFD	NA	-1.27546	NA	NA	NA	NA	NA	NA	0.585867	NA	NA	NA	2.20981	3.35308	NA	NA	-1.64022	NA	3.09182	3.13069	1.94864	NA	5.76827	NA	NA	NA	9
IL18RAP	4.95941	NA	NA	NA	NA	NA	-1.29334	0.496569	NA	NA	NA	-1.60341	NA	-3.32228	NA	NA	NA	NA	-3.26044	-3.79877	-2.19577	NA	NA	NA	NA	NA	8
SERPINE2	-4.56274	-0.96233	NA	NA	NA	1.75204	NA	0.550356	-0.728777	-0.845201	NA	NA	NA	NA	NA	-2.17992	NA	NA	NA	NA	-2.30456	NA	NA	NA	NA	NA	8
RNASE2	-1.9089	-1.8472	NA	NA	NA	NA	NA	-0.756353	NA	-0.878567	0.901315	-2.33059	NA	NA	NA	NA	NA	NA	-2.24706	NA	NA	3.65424	NA	NA	NA	NA	8
TSPAN13	1.9685	NA	NA	NA	NA	-1.52161	-0.743544	NA	NA	NA	NA	NA	NA	NA	-1.34282	NA	1.88841	1.02023	NA	NA	-1.75454	NA	NA	NA	2.56784	NA	8
GATM	-1.31546	-1.0977	NA	NA	-1.12146	NA	1.63391	NA	-0.590162	-0.618235	NA	NA	-1.52823	NA	NA	-1.93808	NA	NA	NA	NA	NA	NA	NA	NA	NA	NA	8
MS4A3	-1.41585	-1.16269	NA	NA	NA	NA	NA	NA	NA	-1.73137	NA	-1.11919	-1.93146	NA	NA	NA	-2.25137	NA	NA	NA	-2.7282	5.64993	NA	NA	NA	NA	8
IGFBP2	1.95483	NA	NA	-0.941926	NA	NA	NA	NA	NA	NA	NA	1.88669	NA	NA	NA	-3.88803	NA	NA	NA	NA	1.36454	-3.69373	-3.16368	NA	2.85391	NA	8
ANXA5	-1.25696	NA	NA	-0.902064	-2.36871	NA	NA	-0.445877	-0.549853	NA	NA	NA	NA	-3.79428	NA	NA	NA	NA	NA	-3.65908	-1.4116	NA	NA	NA	NA	NA	8
MYB	-1.18586	NA	NA	NA	NA	NA	1.10662	NA	NA	-0.512918	NA	NA	NA	4.01841	NA	3.29604	NA	NA	NA	3.47921	NA	5.21544	NA	NA	1.89229	NA	8
SPP1	-2.53262	-1.85896	2.64925	NA	NA	3.68305	NA	NA	NA	NA	NA	1.20572	NA	NA	NA	NA	NA	NA	3.20167	NA	NA	NA	-3.40718	NA	3.45265	NA	8
RAD51AP1	1.46475	-1.3678	-1.74587	0.9153	-0.841018	NA	NA	NA	NA	-0.546035	NA	NA	-2.21676	NA	NA	NA	NA	NA	NA	NA	-1.27977	NA	NA	NA	NA	NA	8
ID2	-2.01055	NA	NA	-1.25003	NA	-1.45858	-1.15401	NA	0.679643	NA	NA	NA	NA	-2.0143	-0.955537	NA	NA	-0.626881	NA	NA	NA	NA	NA	NA	NA	NA	8
CRIP1	NA	NA	NA	NA	1.47636	NA	-0.982119	NA	1.08842	0.806992	0.581104	NA	NA	NA	2.72431	NA	-1.84056	NA	NA	NA	2.4598	NA	NA	NA	NA	NA	8
ITGAX	NA	NA	NA	NA	NA	NA	-0.982787	NA	0.728408	0.739065	NA	NA	3.95066	-3.44454	NA	NA	NA	NA	NA	-2.6744	NA	3.07364	NA	NA	NA	4.67543	8
FPR1	NA	NA	1.94237	NA	NA	NA	-2.32888	NA	NA	NA	NA	NA	1.91559	-5.44832	NA	NA	NA	NA	-3.47705	-4.29064	NA	3.20484	-3.55427	NA	NA	NA	8
DENND3	2.94407	NA	NA	NA	0.747761	NA	NA	NA	0.585494	0.513263	NA	NA	NA	NA	NA	NA	NA	NA	NA	NA	1.36724	3.08471	NA	NA	-2.19583	NA	7
DYSF	2.1601	NA	NA	NA	NA	NA	NA	NA	NA	NA	NA	NA	NA	-3.10054	NA	NA	NA	0.470064	NA	-3.6327	NA	3.52558	NA	NA	2.12846	5.31435	7
RASGRP3	-1.19452	2.34977	NA	NA	1.27739	NA	NA	0.597954	NA	NA	NA	NA	NA	NA	NA	NA	NA	NA	NA	4.50455	1.36431	NA	NA	NA	NA	4.39353	7
TMEM71	3.0512	NA	NA	NA	NA	NA	-0.877013	NA	0.517519	0.583681	NA	1.48086	1.76911	NA	NA	NA	NA	NA	NA	NA	NA	3.81758	NA	NA	NA	NA	7
TM6SF1	-1.41378	2.32945	NA	NA	NA	NA	NA	NA	NA	NA	NA	3.19401	NA	-1.6707	NA	NA	NA	NA	NA	NA	NA	2.82056	-3.5273	NA	2.02892	NA	7
MEST	1.23713	NA	NA	NA	NA	NA	NA	NA	NA	NA	NA	NA	NA	1.92967	-0.965708	NA	NA	NA	2.65413	4.38952	NA	NA	NA	2.22502	NA	-3.9619	7
MARCKS	-2.10272	1.49129	NA	NA	NA	NA	-1.52776	NA	NA	NA	NA	NA	NA	-2.67452	NA	-1.8497	NA	NA	NA	NA	1.13014	NA	NA	NA	NA	4.17468	7
FCER1G	1.84339	NA	NA	NA	NA	NA	NA	NA	0.75637	NA	0.797687	NA	1.87761	-3.24109	NA	NA	NA	NA	NA	-2.93786	NA	NA	NA	NA	NA	5.35081	7
ADM	1.99666	NA	NA	-0.873094	1.11096	NA	-1.00974	NA	NA	NA	NA	NA	1.93255	-3.636	NA	NA	NA	NA	NA	-5.91484	NA	NA	NA	NA	NA	NA	7
CCNB1	1.49673	NA	-3.07673	NA	NA	NA	NA	NA	-0.501125	-0.894234	NA	-1.91514	-1.93233	NA	NA	NA	NA	NA	NA	NA	-3.07727	NA	NA	NA	NA	NA	7
ELANE	-2.51118	-2.4924	NA	NA	NA	NA	NA	NA	NA	-1.11665	NA	NA	-3.18765	NA	NA	NA	NA	NA	NA	NA	-3.75316	4.0357	2.85818	NA	NA	NA	7
LY96	1.58548	NA	0.966987	NA	-0.732053	NA	-1.23981	NA	NA	NA	NA	NA	NA	-2.80433	0.738066	NA	NA	NA	NA	-2.99058	NA	NA	NA	NA	NA	NA	7
THBS1	-1.75568	3.32134	NA	NA	-0.93391	1.03205	NA	NA	NA	NA	NA	NA	NA	-2.27619	NA	NA	NA	NA	NA	-2.4439	NA	NA	NA	NA	1.91224	NA	7
TOP2A	2.26779	-2.6123	-3.75515	NA	NA	-1.01793	NA	NA	-0.62868	-1.0934	NA	NA	NA	NA	NA	NA	NA	NA	NA	NA	-2.64367	NA	NA	NA	NA	NA	7
MYCT1	-1.29049	NA	NA	NA	NA	NA	NA	NA	-2.08129	-1.15189	NA	NA	NA	NA	NA	NA	NA	1.03225	NA	NA	NA	NA	2.14692	2.07013	NA	-6.19716	7
TNFSF10	1.95521	2.49637	NA	NA	NA	NA	NA	NA	-0.518731	NA	NA	NA	NA	-2.26366	NA	NA	NA	-0.647445	-2.83769	NA	NA	NA	NA	NA	-2.52395	NA	7
TPSAB1	-1.36349	1.03484	NA	NA	NA	NA	NA	NA	1.03204	NA	NA	NA	NA	2.00061	NA	NA	NA	NA	NA	3.53355	1.58391	NA	NA	2.38119	NA	NA	7
NFKBIA	-1.37497	2.381	NA	NA	NA	NA	-1.06639	NA	NA	0.61934	0.637179	NA	NA	-2.13331	-0.91825	NA	NA	NA	NA	NA	NA	NA	NA	NA	NA	NA	7
SLC2A3	NA	0.941224	NA	NA	NA	NA	NA	NA	1.07151	1.268	NA	NA	NA	-3.84368	NA	NA	NA	NA	-2.4894	-3.78728	-1.41197	NA	NA	NA	NA	NA	7
CCNA2	NA	-1.45119	-2.16894	1.65805	NA	NA	NA	NA	-1.00321	-1.33224	NA	NA	-1.60267	NA	NA	NA	NA	NA	NA	NA	-3.0601	NA	NA	NA	NA	NA	7
ATP8B4	NA	NA	NA	NA	NA	NA	NA	NA	0.797938	1.12717	0.543684	NA	NA	2.9877	NA	NA	NA	NA	NA	3.05212	1.57838	3.90005	NA	NA	NA	NA	7
JUN	NA	2.12792	NA	NA	NA	NA	NA	NA	NA	0.809531	0.711445	3.29273	NA	-1.86929	NA	NA	NA	NA	NA	NA	NA	-3.10008	NA	NA	NA	6.04412	7
BHLHE40	NA	2.74504	0.92475	NA	NA	NA	NA	NA	0.800596	0.70407	0.749539	NA	NA	-1.77122	NA	NA	NA	NA	NA	NA	1.32735	NA	NA	NA	NA	NA	7
ADGRE5	NA	2.20983	NA	NA	1.25403	NA	NA	NA	1.44968	1.35589	0.565826	NA	2.50096	NA	NA	NA	NA	NA	NA	NA	1.40548	NA	NA	NA	NA	NA	7
CD38	NA	NA	NA	NA	NA	NA	-1.27795	NA	-0.678256	-0.961738	NA	-2.45451	NA	3.12442	NA	NA	NA	NA	NA	NA	-1.22767	4.21218	NA	NA	NA	NA	7
CHST15	NA	NA	NA	NA	NA	NA	-1.41419	-0.447582	NA	-0.620885	NA	NA	1.51201	-3.25242	NA	NA	NA	NA	NA	-4.53363	NA	NA	NA	NA	NA	6.29486	7
CCNA1	NA	NA	NA	NA	1.89185	NA	NA	NA	0.792357	0.926494	NA	NA	NA	2.63247	NA	NA	-2.42632	NA	NA	3.57975	2.35154	NA	NA	NA	NA	NA	7
PDE4B	NA	0.960849	NA	NA	NA	NA	-0.844711	NA	0.506142	0.581095	NA	NA	NA	NA	NA	NA	NA	NA	NA	NA	-1.96011	NA	-2.11636	NA	NA	4.17489	7
PLXNC1	NA	NA	NA	NA	-0.984126	NA	-0.935702	NA	NA	-0.733625	NA	NA	NA	-2.88777	NA	-1.98106	NA	NA	NA	-2.92163	-1.75344	NA	NA	NA	NA	NA	7
ANPEP	NA	0.991146	NA	NA	1.41098	NA	NA	NA	0.879238	0.942442	NA	NA	NA	-2.93316	NA	NA	NA	NA	-2.40372	-3.31983	NA	NA	NA	NA	NA	NA	7
FLT3	NA	-0.905426	NA	NA	NA	NA	NA	NA	NA	0.92215	0.798403	NA	NA	6.67749	NA	NA	NA	NA	NA	NA	2.41623	6.82437	NA	2.10279	NA	NA	7
FOS	NA	NA	NA	NA	NA	NA	NA	NA	NA	NA	0.587863	NA	NA	-1.61067	NA	NA	-1.69185	-0.922017	NA	-4.7488	NA	-5.84773	NA	NA	NA	4.88733	7
NAMPT	NA	NA	NA	NA	-1.89414	NA	-1.10875	NA	NA	NA	0.439698	NA	NA	-3.1873	NA	NA	NA	NA	-3.49133	-3.91166	-1.31442	NA	NA	NA	NA	NA	7
CD48	NA	NA	NA	NA	-1.29187	NA	NA	NA	NA	NA	NA	2.04876	NA	-3.08937	NA	NA	NA	NA	-2.1269	-2.87221	-1.57179	NA	-6.48087	NA	NA	NA	7
FCN1	NA	NA	NA	NA	NA	-2.33176	-2.67341	NA	NA	NA	NA	-1.69672	NA	-5.1251	NA	NA	NA	NA	NA	-3.87835	NA	4.88896	NA	NA	NA	4.63789	7
C5AR1	NA	NA	NA	NA	NA	NA	-0.74085	NA	NA	NA	NA	2.36372	2.61654	-5.19316	NA	NA	NA	NA	-3.31425	-4.57688	NA	NA	NA	NA	NA	4.19055	7
HMOX1	NA	NA	NA	NA	NA	NA	-1.20648	NA	NA	NA	NA	1.72784	3.38558	-2.37594	NA	NA	NA	-0.522398	NA	-2.89978	NA	NA	NA	NA	NA	5.84622	7
C3orf14	NA	NA	NA	NA	NA	NA	NA	NA	NA	NA	NA	NA	-4.44088	NA	0.717115	-2.92406	NA	NA	-3.05326	-3.90144	-1.61103	NA	NA	NA	NA	-5.36921	7
IFI30	NA	NA	NA	NA	NA	NA	-0.895516	NA	0.807728	NA	NA	NA	4.13108	-3.7244	NA	NA	NA	-0.928329	NA	-3.43749	NA	NA	NA	NA	NA	4.71627	7
TMEM176A	NA	NA	NA	NA	NA	1.89535	-1.3478	NA	NA	NA	NA	NA	2.51049	NA	NA	NA	-2.57383	NA	NA	-2.72669	1.60621	NA	NA	NA	NA	6.56186	7
CD177	NA	NA	NA	NA	NA	-1.17405	-0.848269	NA	NA	NA	NA	NA	NA	-7.76243	NA	NA	NA	NA	-8.33756	-6.92837	NA	3.41022	NA	-2.34639	NA	NA	7
IL1A	NA	3.08765	NA	NA	NA	NA	-0.922593	NA	NA	NA	NA	NA	NA	-2.13711	NA	NA	NA	0.679142	NA	NA	NA	-5.2937	NA	NA	3.57188	8.15944	7
IFITM2	NA	-0.966844	NA	NA	1.2202	-1.90223	-1.88042	NA	NA	NA	NA	NA	NA	-2.06733	0.888777	NA	NA	NA	NA	-3.62627	NA	NA	NA	NA	NA	NA	7
CD34	NA	NA	NA	NA	NA	NA	0.824222	-1.52194	NA	NA	NA	NA	NA	3.78956	NA	NA	NA	NA	3.71976	NA	NA	NA	NA	2.85521	-1.97321	-4.64487	7
HPGDS	NA	NA	NA	NA	-2.0675	NA	-1.35366	NA	NA	NA	NA	NA	NA	3.74649	NA	NA	NA	NA	NA	2.93333	NA	3.95423	NA	4.03065	NA	-4.40201	7
CCL3L1	NA	3.71336	NA	NA	0.767607	NA	-2.38278	NA	0.48261	NA	NA	NA	NA	-2.31301	NA	NA	NA	NA	NA	NA	NA	-4.45907	NA	NA	NA	8.69514	7
NR4A2	NA	NA	NA	NA	NA	NA	-1.21688	NA	NA	NA	NA	NA	NA	NA	-1.82295	3.10361	NA	NA	NA	-3.11188	-1.53743	-4.75294	NA	NA	NA	5.3057	7
KRT18	NA	NA	NA	NA	NA	NA	NA	NA	NA	NA	NA	NA	NA	NA	-2.46318	NA	1.98886	1.09471	2.03189	3.08891	1.63305	NA	NA	2.79093	NA	NA	7
OLFML2A	NA	NA	NA	NA	NA	NA	NA	-0.697545	NA	NA	NA	NA	NA	NA	NA	-2.03724	NA	NA	4.72384	NA	1.4241	-2.87505	2.06469	NA	-2.03567	NA	7
PROM1	-4.98153	NA	NA	NA	NA	-1.4006	NA	NA	NA	0.794045	0.359356	NA	NA	2.80772	NA	NA	NA	NA	NA	NA	NA	NA	NA	2.63461	NA	NA	6
MYH10	-3.57107	NA	NA	NA	NA	NA	NA	NA	-0.736654	-0.888325	NA	NA	-3.27127	NA	NA	NA	NA	NA	NA	NA	-4.15675	NA	NA	NA	NA	-3.91858	6
PTH2R	2.72863	NA	NA	NA	NA	NA	NA	NA	0.42532	NA	NA	NA	NA	1.74903	NA	5.69759	NA	NA	NA	3.59772	NA	5.75408	NA	NA	NA	NA	6
KIT	-4.11494	NA	NA	NA	NA	NA	NA	NA	NA	NA	NA	NA	-1.95597	6.25636	NA	NA	NA	NA	NA	4.07706	NA	3.08741	NA	2.13455	NA	NA	6
PRG2	-3.74666	-1.91313	NA	NA	NA	-2.65199	NA	NA	NA	-1.50282	NA	-1.30027	NA	NA	NA	NA	NA	NA	NA	NA	-1.58344	NA	NA	NA	NA	NA	6
S100P	1.94475	NA	NA	NA	NA	NA	NA	NA	NA	NA	NA	1.31193	NA	NA	NA	2.16144	-2.23396	NA	NA	NA	NA	5.43696	NA	NA	NA	4.14408	6
CXCR4	-2.00884	NA	NA	1.96198	-1.81902	NA	-0.782639	NA	NA	NA	NA	-1.31032	NA	NA	NA	NA	NA	NA	NA	NA	-2.22942	NA	NA	NA	NA	NA	6
IL32	3.68166	NA	NA	NA	NA	NA	NA	NA	NA	NA	NA	1.91352	NA	-2.02416	NA	NA	NA	NA	-2.40019	NA	-1.67516	NA	NA	NA	NA	4.43741	6
BAALC	-2.51686	NA	NA	NA	NA	NA	NA	NA	0.646206	NA	NA	NA	NA	NA	NA	NA	NA	-0.977656	NA	NA	NA	NA	-6.51944	3.52081	NA	-4.35813	6
EPSTI1	2.28619	NA	NA	-1.00903	NA	NA	NA	NA	NA	-0.786093	NA	NA	NA	-1.65766	NA	NA	NA	-0.759459	NA	-2.84675	NA	NA	NA	NA	NA	NA	6
CPVL	-1.47868	-0.999418	NA	NA	NA	NA	NA	NA	NA	NA	NA	NA	NA	-1.94956	NA	-2.80505	NA	NA	NA	-2.82356	-1.91484	NA	NA	NA	NA	NA	6
HBD	-3.03528	-2.67891	NA	NA	NA	NA	NA	NA	-0.763889	-1.5363	NA	NA	NA	NA	NA	NA	NA	NA	-4.12222	NA	-5.22833	NA	NA	NA	NA	NA	6
CDKN3	1.99773	NA	-2.97803	NA	NA	NA	NA	NA	NA	-0.587001	NA	-1.37131	-2.19037	NA	NA	NA	NA	NA	NA	NA	-2.79844	NA	NA	NA	NA	NA	6
FBP1	1.08084	NA	NA	NA	NA	NA	1.23594	NA	NA	NA	NA	NA	NA	NA	NA	NA	NA	NA	NA	-2.4387	NA	3.16595	2.42107	NA	-4.64162	NA	6
MCUB	-2.45611	NA	NA	NA	NA	NA	-0.811849	NA	-0.520047	-0.849737	NA	NA	NA	-1.66673	NA	NA	NA	NA	NA	NA	-1.53394	NA	NA	NA	NA	NA	6
CCNB2	2.82874	-1.2616	-3.03795	NA	NA	NA	NA	NA	-0.527637	-1.00078	NA	NA	NA	NA	NA	NA	NA	NA	NA	NA	-2.29711	NA	NA	NA	NA	NA	6
CDK1	1.56163	NA	-3.24088	NA	NA	-2.24672	NA	NA	NA	-0.497819	NA	NA	-1.5634	NA	NA	NA	NA	NA	NA	NA	-2.00749	NA	NA	NA	NA	NA	6
CEBPA	-1.55638	-0.994061	NA	NA	NA	NA	NA	NA	0.557253	NA	NA	NA	1.74155	NA	NA	NA	NA	NA	NA	NA	1.46989	NA	NA	NA	-2.81013	NA	6
CENPW	1.25764	-0.879363	-2.14321	NA	NA	NA	NA	NA	NA	-1.00525	0.387388	-1.52514	NA	NA	NA	NA	NA	NA	NA	NA	NA	NA	NA	NA	NA	NA	6
NUSAP1	2.37408	-2.14979	-2.91297	NA	NA	NA	NA	NA	-0.503214	-1.03688	NA	NA	NA	NA	NA	NA	NA	NA	NA	NA	-1.96234	NA	NA	NA	NA	NA	6
CDC20	2.78741	-2.11722	-3.3461	NA	NA	NA	NA	0.459741	NA	NA	NA	NA	-2.97865	NA	NA	NA	NA	NA	NA	NA	-3.76142	NA	NA	NA	NA	NA	6
SORL1	-2.13409	NA	NA	-1.67225	NA	NA	-1.09068	NA	NA	0.661775	NA	1.30188	NA	NA	NA	NA	NA	NA	NA	NA	NA	4.964	NA	NA	NA	NA	6
NFKBIZ	-1.54703	2.19556	NA	NA	NA	NA	-1.08535	NA	NA	NA	NA	NA	NA	-2.31424	NA	NA	NA	NA	NA	-2.95011	NA	-3.77347	NA	NA	NA	NA	6
FNBP1L	-1.25783	NA	NA	1.46194	NA	1.23275	0.84307	NA	NA	NA	NA	NA	NA	1.94551	-1.36546	NA	NA	NA	NA	NA	NA	NA	NA	NA	NA	NA	6
LEF1	-1.16113	NA	NA	NA	-1.09841	NA	NA	NA	NA	-0.779196	NA	NA	NA	-3.07065	NA	NA	-1.54501	NA	-4.54175	NA	NA	NA	NA	NA	NA	NA	6
FCGR2A	1.44684	1.92348	NA	NA	NA	NA	NA	NA	NA	NA	NA	NA	NA	-3.06559	NA	NA	NA	NA	NA	-3.7874	NA	NA	2.14886	NA	-3.52338	NA	6
BTG2	-1.24706	1.54683	NA	-0.944932	NA	NA	NA	NA	0.532148	0.811718	NA	NA	NA	-2.4	NA	NA	NA	NA	NA	NA	NA	NA	NA	NA	NA	NA	6
CTSG	-2.12897	-2.66895	NA	NA	-2.7578	NA	1.15335	NA	NA	-1.25724	NA	NA	-2.55358	NA	NA	NA	NA	NA	NA	NA	NA	NA	NA	NA	NA	NA	6
LITAF	1.32345	NA	NA	NA	1.00832	NA	NA	NA	0.591991	NA	NA	NA	NA	-1.74057	NA	NA	NA	NA	-2.74686	-2.6974	NA	NA	NA	NA	NA	NA	6
MCM4	1.82032	-1.91225	-1.38196	NA	NA	NA	NA	NA	-0.528428	-0.635753	NA	NA	NA	NA	NA	NA	NA	NA	NA	NA	-1.81242	NA	NA	NA	NA	NA	6
CDKN1A	-1.78188	2.33908	1.08942	NA	NA	NA	NA	NA	NA	NA	NA	1.20745	2.78983	NA	NA	NA	NA	NA	NA	NA	NA	NA	NA	NA	NA	4.32614	6
PROK2	2.01619	-0.924942	NA	NA	NA	NA	NA	NA	1.18822	1.10122	NA	NA	NA	NA	NA	NA	NA	NA	NA	NA	NA	9.81267	NA	NA	NA	5.51282	6
TPX2	1.86627	-1.45388	-2.6665	NA	NA	NA	NA	NA	NA	-0.817969	NA	-1.25951	NA	NA	NA	NA	NA	NA	NA	NA	-1.93311	NA	NA	NA	NA	NA	6
LXN	-1.28654	NA	NA	NA	NA	NA	NA	NA	NA	-0.62973	NA	NA	NA	NA	-1.50635	NA	NA	-0.74803	NA	NA	-1.58558	NA	NA	NA	-2.08655	NA	6
RGS2	1.20668	NA	NA	NA	NA	NA	-1.26193	NA	NA	NA	0.685781	NA	NA	-3.77537	NA	NA	NA	NA	NA	NA	-1.7145	NA	NA	NA	NA	4.00664	6
AHNAK	-1.96555	0.934559	NA	NA	NA	NA	-1.18433	NA	0.507203	0.655064	NA	1.13691	NA	NA	NA	NA	NA	NA	NA	NA	NA	NA	NA	NA	NA	NA	6
CA2	-2.04893	NA	NA	NA	NA	-1.87705	-0.774139	-0.600425	NA	NA	NA	NA	NA	NA	NA	NA	NA	NA	NA	NA	-2.71176	NA	NA	NA	-4.9184	NA	6
TM4SF1	-2.69428	NA	NA	NA	2.13075	NA	-0.853081	NA	NA	NA	NA	NA	NA	NA	NA	NA	1.38903	NA	2.31367	NA	NA	NA	NA	4.73179	NA	NA	6
HBB	-4.61342	NA	NA	NA	NA	NA	NA	NA	-1.06396	-1.54633	NA	NA	-1.71884	NA	NA	-2.24769	NA	NA	NA	NA	-5.4	NA	NA	NA	NA	NA	6
MME	NA	NA	NA	1.19485	-1.67999	NA	NA	-0.98625	NA	-1.02172	NA	NA	NA	-1.81215	NA	NA	NA	NA	NA	NA	NA	NA	-3.84066	NA	NA	NA	6
TGFBI	NA	NA	NA	1.56445	NA	NA	-1.54624	NA	NA	-0.550235	NA	NA	NA	-3.969	NA	NA	NA	NA	NA	-5.41987	-2.6329	NA	NA	NA	NA	NA	6
IER2	NA	NA	-1.14457	NA	1.491	NA	NA	NA	0.695955	0.922673	0.409837	NA	NA	-1.89153	NA	NA	NA	NA	NA	NA	NA	NA	NA	NA	NA	NA	6
CA1	NA	NA	NA	NA	NA	-2.57932	-1.12767	NA	-0.770269	-1.78388	NA	NA	NA	NA	NA	NA	NA	NA	-4.61679	NA	NA	NA	NA	2.01416	NA	NA	6
SGPP1	NA	NA	NA	NA	NA	1.85467	NA	NA	NA	-0.765042	NA	NA	NA	-2.49042	NA	-1.95263	NA	NA	-2.94311	NA	-1.42246	NA	NA	NA	NA	NA	6
GBP2	NA	1.23895	NA	NA	NA	NA	NA	NA	0.490666	0.635427	NA	1.46154	NA	-2.07972	NA	NA	NA	-0.713756	NA	NA	NA	NA	NA	NA	NA	NA	6
MKI67	NA	NA	-2.06471	NA	-1.32372	NA	NA	NA	-0.550885	-1.23626	NA	NA	-1.72146	NA	NA	NA	NA	NA	NA	NA	-1.6631	NA	NA	NA	NA	NA	6
PLOD2	NA	NA	NA	NA	NA	NA	NA	NA	-0.928485	-0.797042	NA	NA	NA	NA	-0.94674	NA	NA	NA	NA	NA	-1.24874	NA	NA	2.41304	NA	-4.15721	6
MYO1F	NA	NA	NA	NA	0.946717	NA	NA	NA	0.793984	0.63518	NA	NA	1.48967	-1.70405	NA	NA	NA	NA	NA	-2.61109	NA	NA	NA	NA	NA	NA	6
RHOB	NA	NA	NA	NA	1.36598	NA	NA	NA	1.65888	1.74159	0.761747	NA	3.18771	-2.31751	NA	NA	NA	NA	NA	NA	NA	NA	NA	NA	NA	NA	6
PF4	NA	NA	2.0409	NA	NA	NA	NA	NA	NA	-0.582757	NA	NA	NA	-4.76519	NA	-2.50193	NA	NA	-4.7933	NA	-2.23208	NA	NA	NA	NA	NA	6
DOCK10	NA	NA	NA	NA	-1.70305	NA	-0.80129	-1.27876	-0.978488	-0.949351	-0.75814	NA	NA	NA	NA	NA	NA	NA	NA	NA	NA	NA	NA	NA	NA	NA	6
JCHAIN	NA	NA	NA	NA	NA	NA	-2.13808	NA	NA	-1.54692	NA	NA	NA	NA	NA	NA	2.92522	NA	NA	NA	-1.59113	NA	-4.757	NA	-3.18309	NA	6
IL1RAP	NA	NA	NA	1.23267	1.29259	NA	NA	NA	0.900634	0.80387	NA	NA	1.92562	NA	NA	NA	NA	NA	NA	NA	1.21584	NA	NA	NA	NA	NA	6
KLF12	NA	NA	NA	0.941414	-1.24553	NA	NA	NA	-0.682352	-0.531504	NA	NA	NA	-1.8136	NA	NA	NA	NA	-3.09388	NA	NA	NA	NA	NA	NA	NA	6
EVI2A	NA	NA	1.14501	NA	NA	NA	-0.905728	NA	NA	0.559355	NA	1.12523	1.99286	NA	NA	NA	NA	-0.440777	NA	NA	NA	NA	NA	NA	NA	NA	6
TRIB2	NA	1.66016	NA	NA	NA	NA	NA	0.601469	NA	-0.840057	NA	1.68684	NA	NA	0.94228	NA	NA	NA	NA	NA	-3.52977	NA	NA	NA	NA	NA	6
TFPI	NA	1.06812	NA	NA	NA	NA	-1.42339	NA	0.495673	0.615326	NA	NA	NA	3.05434	NA	NA	NA	NA	NA	5.0458	NA	NA	NA	NA	NA	NA	6
CTSS	NA	NA	NA	NA	NA	NA	-0.991407	NA	NA	0.627099	0.428038	NA	NA	-2.19826	NA	NA	NA	NA	NA	-2.72453	NA	NA	NA	NA	-2.40182	NA	6
GADD45B	NA	NA	NA	NA	NA	NA	NA	0.457982	1.11319	0.798007	0.710973	NA	2.57253	-3.15731	NA	NA	NA	NA	NA	NA	NA	NA	NA	NA	NA	NA	6
SLC40A1	NA	NA	NA	NA	NA	NA	-1.114	NA	-0.80991	-1.0929	NA	NA	NA	NA	NA	NA	NA	NA	-3.53448	NA	NA	NA	2.96338	NA	-2.10579	NA	6
CD99	NA	NA	NA	NA	0.897453	NA	NA	NA	0.800419	0.681125	NA	NA	1.61707	2.1146	NA	NA	NA	NA	NA	NA	1.17762	NA	NA	NA	NA	NA	6
GAS7	NA	NA	-1.07741	NA	NA	NA	NA	NA	0.565948	0.506339	NA	1.14967	NA	NA	NA	NA	NA	NA	NA	NA	1.41075	NA	-2.24432	NA	NA	NA	6
MAMDC2	NA	NA	NA	NA	2.63751	NA	NA	NA	1.17085	0.970719	NA	NA	NA	4.0927	NA	NA	NA	NA	NA	5.3853	NA	NA	NA	5.02827	NA	NA	6
C3AR1	NA	NA	NA	NA	NA	NA	-0.902718	-0.514002	0.809244	0.823325	NA	NA	3.02157	NA	NA	NA	NA	NA	-3.7388	NA	NA	NA	NA	NA	NA	NA	6
TYROBP	NA	NA	NA	NA	1.48952	NA	NA	NA	1.23954	0.694446	NA	NA	NA	-2.26034	NA	NA	NA	NA	NA	NA	2.16452	NA	NA	NA	NA	4.45616	6
NPR3	NA	NA	NA	NA	NA	NA	NA	NA	NA	0.569804	NA	NA	NA	2.88317	NA	-2.33176	NA	-1.37585	NA	NA	NA	NA	NA	3.40848	NA	-4.19633	6
MYC	NA	-0.936768	NA	NA	NA	NA	1.10323	NA	NA	-0.592045	NA	NA	NA	1.62304	-0.900001	NA	NA	NA	NA	NA	-1.67197	NA	NA	NA	NA	NA	6
RASGRP1	NA	1.07635	NA	NA	NA	NA	NA	NA	NA	NA	-0.389306	NA	NA	-2.59642	NA	1.87556	NA	NA	-2.27314	NA	-2.44454	NA	NA	NA	NA	NA	6
PCED1B	NA	1.02527	NA	NA	NA	NA	NA	-0.469386	NA	NA	-0.506054	1.20371	NA	-2.0814	NA	NA	NA	NA	NA	NA	NA	NA	-2.18183	NA	NA	NA	6
PMAIP1	NA	NA	NA	NA	0.953321	NA	NA	NA	0.499093	NA	0.479968	NA	NA	NA	-1.33286	2.34493	NA	1.22618	NA	NA	NA	NA	NA	NA	NA	NA	6
S100A8	NA	NA	NA	NA	NA	-4.17415	-1.9115	NA	NA	NA	0.840545	-1.46602	NA	-2.29925	NA	NA	NA	NA	NA	NA	NA	3.08558	NA	NA	NA	NA	6
MMP25	NA	NA	NA	NA	NA	NA	-0.896392	NA	NA	NA	NA	2.66452	NA	-1.86345	NA	NA	NA	NA	-3.17141	-3.88112	NA	3.03915	NA	NA	NA	NA	6
MMP9	NA	1.36906	NA	NA	NA	NA	NA	NA	NA	NA	NA	1.707	NA	-4.96136	NA	NA	NA	NA	-5.02012	NA	NA	3.04509	NA	NA	NA	9.37663	6
WT1-AS	NA	1.18993	NA	NA	1.24367	NA	NA	NA	NA	NA	NA	2.17956	NA	NA	NA	2.16406	NA	NA	NA	4.46935	NA	NA	NA	2.89843	NA	NA	6
OSCAR	NA	NA	NA	NA	NA	NA	NA	0.438214	NA	NA	NA	2.1698	2.1678	-1.8532	NA	NA	NA	NA	NA	-2.58068	NA	3.39846	NA	NA	NA	NA	6
PFAS	NA	-1.60441	NA	NA	-0.785879	NA	NA	0.542097	NA	NA	NA	-1.30095	NA	NA	-0.513287	NA	NA	NA	NA	NA	-1.28504	NA	NA	NA	NA	NA	6
DUSP5	NA	1.67408	NA	NA	1.79254	NA	NA	NA	0.503358	NA	NA	1.59078	1.57523	NA	-1.40071	NA	NA	NA	NA	NA	NA	NA	NA	NA	NA	NA	6
LIN7A	NA	NA	NA	0.961191	NA	NA	NA	NA	NA	NA	NA	-1.82921	NA	-2.28762	NA	-3.1774	NA	-0.846132	NA	-3.15925	NA	NA	NA	NA	NA	NA	6
FCAR	NA	NA	NA	NA	NA	NA	NA	NA	NA	NA	NA	-1.49441	NA	-4.01297	NA	NA	NA	NA	-2.91116	NA	-1.40309	3.73944	NA	NA	NA	4.77358	6
CHI3L1	NA	NA	NA	NA	NA	NA	-0.962912	NA	NA	NA	NA	-1.23711	NA	-3.17605	NA	NA	NA	-2.36464	NA	NA	NA	NA	NA	NA	-3.63751	8.40977	6
SLPI	NA	NA	NA	-1.14828	NA	NA	0.947477	NA	NA	NA	NA	-1.22979	NA	-3.46395	NA	NA	NA	NA	NA	NA	NA	2.84378	2.18291	NA	NA	NA	6
CLEC4A	NA	NA	NA	NA	NA	NA	-1.8826	NA	NA	NA	NA	1.22685	NA	-3.50822	NA	NA	NA	NA	-2.56312	-3.05722	NA	NA	NA	NA	NA	6.9191	6
NAP1L3	NA	NA	1.12227	NA	-1.45282	NA	NA	NA	-0.616691	NA	NA	NA	-6.32707	NA	NA	NA	NA	NA	NA	NA	-1.68662	NA	NA	NA	NA	-8.56541	6
DSG2	NA	NA	NA	NA	-2.2511	NA	NA	NA	-0.864847	NA	NA	NA	-3.39504	NA	NA	NA	NA	NA	NA	NA	NA	NA	-2.94149	2.04451	NA	-5.06649	6
FGR	NA	NA	NA	NA	NA	NA	-1.01181	NA	NA	NA	NA	NA	1.95595	-3.24672	NA	NA	NA	NA	NA	-2.94761	NA	3.5181	NA	NA	NA	4.5085	6
LAPTM4B	NA	NA	NA	1.48294	-1.58626	NA	NA	NA	-1.15467	NA	NA	NA	-1.77646	NA	-0.776113	NA	NA	NA	NA	NA	NA	NA	NA	2.85373	NA	NA	6
CD14	NA	NA	NA	-1.49022	NA	NA	-1.30238	NA	NA	NA	NA	NA	3.40317	-5.26048	NA	NA	NA	NA	NA	-4.57642	NA	NA	NA	NA	NA	9.10775	6
FGL2	NA	NA	NA	NA	NA	NA	-0.767814	NA	NA	NA	NA	NA	2.03805	-2.9182	NA	NA	NA	NA	NA	-3.04017	NA	NA	2.26379	NA	-4.62089	NA	6
AQP9	NA	NA	NA	NA	NA	NA	-1.02105	NA	NA	NA	NA	NA	1.86566	-6.1014	NA	NA	NA	NA	NA	-4.46926	NA	6.31229	NA	NA	NA	9.07362	6
CYBB	NA	NA	NA	NA	NA	NA	-1.64902	NA	NA	NA	NA	NA	1.51436	-4.08623	NA	NA	NA	NA	NA	-2.51465	NA	NA	-6.06561	NA	NA	7.71925	6
CD36	NA	NA	NA	NA	NA	NA	-2.07721	-0.771974	NA	NA	NA	NA	1.60066	-1.73165	NA	NA	NA	NA	NA	NA	NA	3.83405	3.48822	NA	NA	NA	6
ADAM19	NA	NA	-1.09183	NA	NA	NA	NA	NA	NA	NA	NA	NA	NA	-2.41641	-2.52403	NA	NA	0.868814	NA	-3.67065	-1.11355	NA	NA	NA	NA	NA	6
FPR2	NA	NA	NA	NA	NA	NA	-1.09809	NA	NA	NA	NA	NA	NA	-4.3377	NA	NA	NA	NA	-4.67621	-5.49842	-1.32237	3.25378	NA	NA	NA	NA	6
LCN2	NA	NA	NA	NA	NA	NA	-1.05992	2.04224	NA	NA	NA	NA	NA	-3.3947	NA	NA	NA	NA	-6.96707	-4.13556	NA	NA	NA	-2.0398	NA	NA	6
KCNJ2	NA	NA	NA	NA	NA	NA	-0.831661	NA	NA	NA	NA	NA	NA	-1.65706	NA	-2.67963	NA	-1.44569	NA	NA	NA	NA	NA	NA	-2.13989	5.14556	6
SGK1	NA	NA	NA	NA	NA	NA	-0.992947	NA	NA	NA	NA	NA	NA	-3.2139	-0.928184	NA	NA	NA	NA	-2.59011	NA	NA	-2.22071	NA	NA	6.14927	6
CLEC4E	NA	NA	NA	NA	NA	NA	-1.37491	NA	NA	NA	NA	NA	NA	-5.07522	NA	NA	1.66954	NA	NA	-5.36331	NA	3.05239	NA	NA	NA	9.15689	6
PLBD1	NA	NA	NA	NA	NA	NA	-1.93939	NA	NA	NA	NA	NA	NA	-6.33625	NA	-2.45331	NA	-0.462203	NA	-3.46872	-2.12396	NA	NA	NA	NA	NA	6
ZFP36	NA	0.890246	NA	NA	NA	NA	-0.875819	NA	0.498836	NA	NA	NA	NA	-3.74791	-1.12047	NA	NA	NA	NA	-2.81745	NA	NA	NA	NA	NA	NA	6
DUSP1	NA	NA	NA	NA	NA	NA	-1.25823	NA	NA	NA	NA	NA	NA	-2.57324	-1.21981	NA	NA	NA	NA	-3.59492	NA	-3.73442	NA	NA	NA	4.58018	6
ANXA3	NA	1.11803	NA	NA	NA	NA	NA	NA	NA	NA	NA	NA	NA	-4.04612	NA	1.88164	NA	NA	-4.68254	NA	-1.13142	5.80405	NA	NA	NA	NA	6
GPR141	NA	NA	NA	NA	NA	1.66388	-0.882126	NA	NA	NA	NA	NA	NA	-1.90481	NA	NA	NA	NA	-2.99756	-2.53544	NA	4.20197	NA	NA	NA	NA	6
CYTIP	NA	1.56533	NA	NA	NA	-0.975108	-1.9952	NA	0.489186	NA	NA	NA	NA	-1.83618	NA	NA	NA	NA	NA	-2.49147	NA	NA	NA	NA	NA	NA	6
CD24	NA	NA	NA	NA	-2.27256	-1.18652	NA	NA	NA	NA	NA	NA	NA	-2.19313	NA	NA	NA	NA	-5.06884	NA	-1.66748	4.85727	NA	NA	NA	NA	6
CCL3	NA	3.73161	NA	NA	NA	NA	-2.38278	NA	0.411657	NA	NA	NA	NA	-2.59452	NA	NA	NA	NA	NA	NA	NA	-3.40492	NA	NA	NA	10.0672	6
RGS1	NA	3.13416	NA	NA	NA	-1.5026	-2.29208	NA	NA	NA	NA	NA	NA	-1.65531	NA	NA	NA	NA	NA	NA	NA	-2.93195	NA	NA	NA	6.75759	6
WT1	NA	0.942627	NA	NA	1.00595	NA	NA	NA	NA	NA	NA	NA	NA	NA	NA	3.77033	NA	NA	NA	2.7514	2.41909	NA	NA	6.01908	NA	NA	6
HLA-DQA1	NA	NA	NA	0.973955	NA	NA	NA	NA	NA	NA	NA	NA	NA	NA	NA	-2.88198	-5.44272	-1.48695	NA	NA	-1.90513	-4.23246	NA	NA	NA	NA	6
TMEM176B	NA	NA	NA	NA	NA	3.26321	-1.57012	NA	NA	NA	NA	NA	NA	NA	NA	NA	-2.46774	NA	NA	-3.13478	1.8954	NA	NA	NA	NA	7.12292	6
FGFR2	NA	NA	NA	-1.42381	NA	1.13688	NA	0.990871	NA	NA	NA	NA	NA	NA	NA	NA	NA	-1.19848	NA	NA	NA	-5.6601	-2.30897	NA	NA	NA	6
IL1R2	NA	NA	0.860961	NA	NA	NA	-2.22682	NA	NA	NA	NA	NA	NA	NA	NA	NA	NA	NA	-3.67765	-8.24643	NA	6.55902	NA	NA	NA	6.09055	6
CD80	NA	NA	NA	NA	NA	NA	-1.51499	-0.443986	NA	NA	NA	NA	NA	NA	NA	NA	NA	NA	NA	NA	NA	4.13829	2.43084	2.2908	NA	4.66506	6
IBSP	NA	NA	1.75572	NA	NA	2.11326	-1.03813	NA	NA	NA	NA	NA	NA	NA	NA	NA	NA	NA	NA	NA	NA	-4.42357	-2.56157	3.56667	NA	NA	6
DPPA4	-4.84459	NA	NA	NA	-1.35339	NA	NA	NA	-1.35947	-0.981035	NA	NA	-4.00046	NA	NA	NA	NA	NA	NA	NA	NA	NA	NA	NA	NA	NA	5
RHAG	3.74121	NA	NA	NA	NA	NA	-0.913804	NA	NA	-0.924479	NA	NA	NA	NA	NA	NA	NA	NA	-3.6723	NA	-3.42478	NA	NA	NA	NA	NA	5
ALDH1A1	-3.2826	NA	NA	NA	NA	NA	NA	NA	NA	NA	NA	NA	-2.61332	NA	NA	-3.84135	NA	NA	NA	NA	-3.98639	NA	NA	NA	NA	-4.092	5
KLRB1	5.09734	NA	NA	NA	NA	NA	NA	NA	NA	NA	NA	NA	NA	-2.97112	NA	NA	NA	NA	-3.63096	-2.46054	-2.06491	NA	NA	NA	NA	NA	5
SMAD6	3.10005	NA	NA	NA	NA	NA	NA	NA	NA	NA	NA	NA	NA	NA	0.777125	NA	NA	-0.53808	3.86439	2.48241	NA	NA	NA	NA	NA	NA	5
NKG7	2.6543	NA	NA	NA	NA	-1.72488	NA	NA	1.20093	NA	NA	NA	1.75628	NA	NA	NA	NA	NA	NA	NA	NA	3.99151	NA	NA	NA	NA	5
TNFSF13B	3.11565	-0.985117	NA	NA	NA	NA	-0.74513	NA	NA	NA	NA	-2.16801	NA	NA	NA	NA	NA	NA	NA	NA	NA	NA	3.07301	NA	NA	NA	5
SPINK2	-3.64467	-1.48861	NA	NA	NA	NA	NA	NA	NA	NA	NA	NA	NA	NA	NA	NA	NA	NA	NA	6.98886	1.56414	NA	NA	3.04001	NA	NA	5
SELL	-2.99792	-1.04172	NA	NA	NA	NA	NA	NA	NA	NA	NA	NA	NA	-2.05649	NA	-2.38699	NA	NA	NA	NA	-1.18489	NA	NA	NA	NA	NA	5
CRHBP	-3.9414	NA	NA	NA	-3.76204	NA	NA	NA	-1.92487	NA	NA	NA	NA	NA	NA	NA	NA	NA	NA	NA	-2.08073	NA	NA	NA	NA	-5.03543	5
PADI4	3.1696	-0.981277	NA	NA	NA	-1.78774	NA	NA	NA	NA	NA	NA	NA	-3.99474	NA	NA	NA	NA	NA	NA	NA	3.60365	NA	NA	NA	NA	5
CENPA	2.79245	NA	-3.09582	NA	NA	NA	NA	NA	NA	NA	NA	-1.20542	-1.93188	NA	NA	NA	NA	NA	NA	NA	-1.89965	NA	NA	NA	NA	NA	5
EPB41L3	-1.57915	NA	-3.69446	NA	-1.4827	NA	NA	NA	NA	NA	NA	NA	NA	NA	NA	NA	NA	NA	NA	-3.34819	NA	NA	NA	NA	-4.19645	NA	5
S100Z	2.02853	NA	NA	NA	1.12358	NA	NA	NA	NA	0.806538	NA	NA	2.24201	NA	NA	NA	NA	NA	NA	NA	NA	4.2347	NA	NA	NA	NA	5
CD86	1.68322	NA	NA	NA	NA	NA	-2.29335	NA	NA	NA	NA	NA	2.43056	-2.09922	NA	NA	NA	NA	NA	NA	NA	NA	NA	NA	NA	4.64528	5
SNCA	-3.51762	NA	NA	NA	NA	-1.07703	NA	NA	NA	NA	0.42297	NA	NA	NA	NA	NA	NA	NA	-2.4941	NA	-2.55285	NA	NA	NA	NA	NA	5
IFITM3	-3.45507	NA	NA	NA	NA	-1.90223	-1.88042	NA	NA	NA	NA	NA	NA	NA	0.762654	NA	NA	NA	NA	-3.68148	NA	NA	NA	NA	NA	NA	5
PBX3	-2.3658	NA	NA	NA	NA	NA	1.35955	NA	NA	NA	NA	NA	NA	NA	0.490625	NA	NA	NA	NA	2.50689	1.90758	NA	NA	NA	NA	NA	5
CFH	2.01774	NA	NA	NA	-1.2761	NA	NA	NA	NA	NA	NA	NA	-1.94561	NA	NA	-2.49848	NA	NA	NA	3.72011	NA	NA	NA	NA	NA	NA	5
CPA3	-3.40349	-1.0351	NA	NA	NA	NA	NA	NA	NA	-1.17021	NA	NA	NA	4.11628	NA	NA	NA	NA	NA	4.95713	NA	NA	NA	NA	NA	NA	5
EMP3	-2.06458	1.06391	NA	NA	NA	NA	NA	NA	1.43272	NA	NA	NA	1.58615	NA	0.6976	NA	NA	NA	NA	NA	NA	NA	NA	NA	NA	NA	5
ANTXR2	-2.26473	0.916576	NA	NA	NA	NA	-1.89601	NA	0.685394	0.777537	NA	NA	NA	NA	NA	NA	NA	NA	NA	NA	NA	NA	NA	NA	NA	NA	5
DEPDC1B	1.78639	NA	-0.881456	NA	NA	NA	NA	NA	-0.450348	-0.785432	NA	NA	-2.50024	NA	NA	NA	NA	NA	NA	NA	NA	NA	NA	NA	NA	NA	5
F2RL1	-2.06157	NA	NA	NA	NA	NA	NA	NA	NA	NA	NA	NA	NA	NA	NA	NA	NA	NA	-3.22736	-4.99247	NA	NA	-4.62729	NA	NA	-4.5532	5
CLC	-2.23853	-2.09717	NA	NA	NA	NA	NA	NA	NA	-2.30421	NA	NA	NA	NA	NA	NA	NA	NA	NA	NA	-3.3034	NA	NA	NA	NA	-6.67305	5
FBLN1	-2.00377	-0.95687	NA	NA	NA	NA	NA	NA	NA	NA	NA	NA	NA	NA	NA	NA	NA	-1.02651	2.13982	NA	NA	NA	2.46407	NA	NA	NA	5
SYTL3	1.50896	1.36538	NA	NA	NA	NA	-1.83532	NA	NA	NA	NA	NA	NA	-1.70326	NA	NA	NA	NA	NA	-2.85045	NA	NA	NA	NA	NA	NA	5
CD70	2.24601	1.87657	NA	NA	NA	NA	NA	NA	NA	NA	NA	NA	NA	NA	NA	NA	NA	NA	NA	NA	NA	NA	NA	2.41213	-3.60378	3.92192	5
PHGDH	-2.18909	NA	-1.05434	-1.07726	NA	NA	NA	0.451803	NA	NA	NA	2.1216	NA	NA	NA	NA	NA	NA	NA	NA	NA	NA	NA	NA	NA	NA	5
FCER1A	-2.50734	-1.26173	NA	NA	NA	NA	-2.53967	NA	NA	NA	NA	NA	NA	NA	NA	NA	NA	NA	NA	3.38775	-2.30255	NA	NA	NA	NA	NA	5
FHL2	-1.64256	NA	NA	NA	NA	1.12235	NA	NA	NA	NA	NA	NA	-3.01648	NA	NA	-1.93806	NA	NA	NA	NA	-3.37104	NA	NA	NA	NA	NA	5
TNF	1.08627	NA	NA	NA	NA	NA	NA	NA	NA	NA	NA	NA	NA	-3.90771	NA	NA	NA	NA	NA	NA	1.46946	-3.91658	NA	NA	NA	5.07446	5
KIF15	1.23545	NA	-1.8215	NA	NA	NA	NA	NA	NA	-0.594958	NA	NA	-2.54514	NA	NA	NA	NA	NA	NA	NA	-2.51378	NA	NA	NA	NA	NA	5
DLGAP5	2.00495	NA	-3.27753	NA	NA	NA	NA	NA	NA	-0.661402	NA	-1.12479	NA	NA	NA	NA	NA	NA	NA	NA	-3.5054	NA	NA	NA	NA	NA	5
DDIT4	-2.46218	2.65721	NA	NA	NA	NA	NA	NA	0.52856	0.578678	NA	2.58248	NA	NA	NA	NA	NA	NA	NA	NA	NA	NA	NA	NA	NA	NA	5
CKAP2L	2.31695	-1.05231	-1.70482	NA	-1.22859	NA	NA	NA	NA	NA	NA	NA	-1.50559	NA	NA	NA	NA	NA	NA	NA	NA	NA	NA	NA	NA	NA	5
OAS2	-2.14791	NA	NA	NA	NA	NA	NA	NA	-0.779325	NA	-0.676462	NA	NA	-1.80164	NA	NA	NA	-0.773061	NA	NA	NA	NA	NA	NA	NA	NA	5
CORO1A	1.37075	NA	NA	NA	NA	NA	NA	NA	0.605888	NA	NA	NA	NA	NA	NA	NA	NA	NA	NA	-2.47899	NA	3.00785	-3.96243	NA	NA	NA	5
LMNB1	-1.53389	-1.51303	-0.853041	NA	NA	NA	NA	NA	NA	NA	NA	NA	NA	NA	NA	NA	NA	NA	NA	-2.98541	-1.36472	NA	NA	NA	NA	NA	5
IL18R1	-1.24341	1.91347	NA	NA	NA	NA	-0.793077	NA	NA	NA	NA	NA	NA	NA	NA	NA	NA	NA	-2.95133	-3.35295	NA	NA	NA	NA	NA	NA	5
UCHL1	-1.47187	NA	NA	0.985458	NA	-1.79572	NA	NA	-1.24016	NA	NA	NA	NA	NA	NA	NA	NA	NA	NA	NA	NA	NA	NA	2.64164	NA	NA	5
CMTM8	-1.1096	NA	NA	NA	-0.753159	NA	NA	NA	NA	NA	NA	1.29228	-2.17264	NA	NA	NA	NA	NA	NA	NA	NA	NA	NA	NA	NA	-4.43217	5
PRDM8	-1.61713	NA	NA	NA	0.823461	NA	NA	NA	0.511413	0.653986	NA	1.38155	NA	NA	NA	NA	NA	NA	NA	NA	NA	NA	NA	NA	NA	NA	5
TTC27	-1.51783	NA	NA	NA	-0.790229	NA	NA	NA	NA	-0.497696	NA	NA	NA	1.67809	NA	NA	NA	NA	NA	2.84491	NA	NA	NA	NA	NA	NA	5
FYN	-1.579	1.1206	0.970129	NA	NA	NA	NA	NA	NA	NA	NA	2.32059	NA	-1.66693	NA	NA	NA	NA	NA	NA	NA	NA	NA	NA	NA	NA	5
AADAT	-1.6358	NA	NA	NA	1.22931	NA	NA	NA	-0.62889	NA	NA	NA	NA	NA	NA	NA	NA	NA	NA	NA	NA	NA	NA	2.08215	NA	-3.90698	5
ASPM	2.37443	NA	-3.37444	NA	NA	NA	NA	NA	-0.504372	-0.943653	NA	NA	NA	NA	NA	NA	NA	NA	NA	NA	-3.16172	NA	NA	NA	NA	NA	5
PRF1	1.74869	NA	NA	NA	NA	NA	NA	NA	NA	NA	NA	1.11009	NA	-2.42991	NA	NA	NA	NA	-3.29829	-2.92326	NA	NA	NA	NA	NA	NA	5
RNF150	-1.66932	NA	NA	NA	-0.996511	NA	NA	NA	-0.462135	NA	NA	NA	-1.95515	NA	NA	NA	NA	-0.435829	NA	NA	NA	NA	NA	NA	NA	NA	5
EGR1	-2.83524	-1.62563	NA	NA	1.63902	NA	NA	NA	0.855709	NA	NA	NA	NA	NA	NA	NA	NA	NA	NA	NA	NA	-3.09015	NA	NA	NA	NA	5
NKD2	1.63359	NA	-2.22591	NA	NA	NA	NA	0.653144	NA	NA	NA	NA	NA	NA	NA	NA	NA	NA	NA	4.60659	NA	NA	NA	NA	NA	4.50005	5
MFAP4	-1.51488	0.938641	NA	NA	NA	NA	NA	NA	NA	NA	NA	1.70881	NA	NA	NA	NA	NA	NA	NA	NA	NA	-3.98848	NA	3.04072	NA	NA	5
ETS1	-1.10709	NA	NA	NA	NA	NA	-0.934161	NA	NA	NA	NA	NA	NA	-2.46594	NA	NA	NA	NA	-3.7549	-2.95879	NA	NA	NA	NA	NA	NA	5
NCAPG	1.32616	-1.09822	-1.20152	NA	NA	NA	NA	NA	NA	-0.95775	NA	NA	NA	NA	NA	NA	NA	NA	NA	NA	-1.53334	NA	NA	NA	NA	NA	5
RPL39L	-1.10324	NA	-0.833457	NA	-1.49847	NA	NA	NA	NA	-0.615426	NA	NA	-1.78384	NA	NA	NA	NA	NA	NA	NA	NA	NA	NA	NA	NA	NA	5
KIF11	1.26327	NA	-2.58008	NA	NA	NA	NA	NA	NA	-0.615061	NA	NA	-2.1169	NA	NA	NA	NA	NA	NA	NA	-2.63646	NA	NA	NA	NA	NA	5
COTL1	1.35319	NA	NA	NA	0.86548	NA	NA	NA	0.5975	NA	NA	NA	NA	-2.82674	NA	NA	NA	NA	NA	-2.66667	NA	NA	NA	NA	NA	NA	5
HMMR	1.35079	-0.876003	-2.46311	NA	NA	NA	NA	NA	NA	NA	NA	NA	-2.22882	NA	NA	NA	NA	NA	NA	NA	-2.61205	NA	NA	NA	NA	NA	5
CENPF	1.85251	NA	-2.33187	NA	NA	NA	NA	NA	-0.410194	-0.78923	NA	NA	-2.19297	NA	NA	NA	NA	NA	NA	NA	NA	NA	NA	NA	NA	NA	5
HBA2	-4.67507	NA	NA	NA	NA	-2.15028	-0.813749	NA	NA	NA	NA	NA	NA	NA	NA	NA	NA	NA	-4.10977	NA	-5.06811	NA	NA	NA	NA	NA	5
AURKB	1.29894	-1.08778	-2.00847	NA	NA	NA	NA	NA	NA	NA	NA	-1.08653	NA	NA	NA	NA	NA	NA	NA	NA	-2.17336	NA	NA	NA	NA	NA	5
DNTT	-1.48423	NA	NA	NA	NA	NA	NA	NA	NA	-1.60422	NA	NA	-2.3765	NA	NA	NA	NA	NA	NA	NA	-2.19447	NA	NA	NA	NA	-6.87845	5
FOXM1	NA	NA	-2.33779	NA	NA	-2.38091	NA	NA	NA	-0.597922	NA	NA	-2.52175	NA	NA	NA	NA	NA	NA	NA	-1.72544	NA	NA	NA	NA	NA	5
NFIA	NA	NA	NA	NA	-1.52037	NA	NA	NA	-0.867674	-1.12169	NA	NA	-3.50304	NA	NA	NA	NA	NA	-3.00946	NA	NA	NA	NA	NA	NA	NA	5
STRADB	NA	NA	NA	NA	NA	NA	NA	NA	-0.411682	-0.879559	-0.376391	NA	NA	NA	NA	NA	NA	NA	-3.08798	NA	NA	NA	NA	2.09188	NA	NA	5
UTP20	NA	NA	NA	1.55122	NA	NA	NA	NA	-0.600779	-0.689463	-0.344691	-1.67221	NA	NA	NA	NA	NA	NA	NA	NA	NA	NA	NA	NA	NA	NA	5
RNU4ATAC	NA	NA	NA	NA	NA	NA	NA	NA	0.654702	1.06364	0.561866	NA	NA	NA	NA	NA	NA	NA	NA	-2.75834	NA	-5.06311	NA	NA	NA	NA	5
FOSL2	NA	NA	NA	NA	-0.922759	NA	-0.788892	NA	0.775388	0.880414	0.549211	NA	NA	NA	NA	NA	NA	NA	NA	NA	NA	NA	NA	NA	NA	NA	5
ANK1	NA	NA	NA	NA	NA	-0.999971	NA	NA	NA	-1.13018	NA	NA	-1.6103	NA	NA	NA	NA	NA	-3.03614	NA	-1.76532	NA	NA	NA	NA	NA	5
NABP1	NA	NA	NA	NA	1.32389	NA	-1.01328	NA	1.15196	1.2164	NA	NA	2.08583	NA	NA	NA	NA	NA	NA	NA	NA	NA	NA	NA	NA	NA	5
AKR1C1	NA	NA	1.09478	NA	NA	NA	NA	NA	NA	-0.57262	NA	NA	-2.29923	NA	NA	NA	NA	NA	NA	NA	-1.36942	NA	NA	NA	-3.1199	NA	5
TXNIP	NA	1.6808	NA	NA	NA	NA	NA	NA	0.747421	0.921372	NA	2.2314	NA	NA	NA	NA	NA	NA	NA	NA	NA	NA	NA	NA	-3.90284	NA	5
CYGB	NA	NA	NA	NA	-1.39856	NA	NA	NA	NA	-0.731404	NA	NA	NA	NA	NA	NA	NA	-0.655559	-2.41428	-3.27587	NA	NA	NA	NA	NA	NA	5
MCM10	NA	-2.4206	-2.0138	NA	NA	NA	NA	NA	NA	-0.791686	NA	NA	-1.84448	NA	NA	NA	NA	NA	NA	NA	-2.11761	NA	NA	NA	NA	NA	5
MPEG1	NA	NA	NA	NA	NA	NA	NA	NA	NA	-1.39919	NA	NA	2.26822	-4.3338	NA	NA	NA	NA	NA	-3.39551	NA	NA	NA	NA	NA	5.26724	5
TRIP13	NA	-2.5691	-2.84414	NA	NA	NA	NA	NA	NA	-0.749792	NA	-1.11732	NA	NA	NA	NA	NA	NA	NA	NA	-1.33644	NA	NA	NA	NA	NA	5
MS4A2	NA	NA	NA	NA	NA	NA	-1.25865	NA	NA	-1.45683	NA	NA	NA	NA	NA	1.92314	NA	NA	NA	3.97029	NA	5.56308	NA	NA	NA	NA	5
UNG	NA	-1.97282	NA	NA	-0.974982	NA	NA	NA	-0.582317	-0.686811	NA	NA	NA	NA	NA	NA	NA	NA	NA	NA	-1.64565	NA	NA	NA	NA	NA	5
FANCI	NA	-0.970369	-1.93644	NA	NA	NA	NA	NA	NA	-0.750745	NA	NA	-1.47902	NA	NA	NA	NA	NA	NA	NA	-1.64595	NA	NA	NA	NA	NA	5
PTPRC	NA	NA	NA	NA	NA	NA	-1.04959	NA	NA	0.948277	-0.413134	1.10655	NA	NA	NA	NA	NA	NA	NA	NA	NA	3.31868	NA	NA	NA	NA	5
UGCG	NA	NA	NA	NA	NA	NA	-1.28876	NA	NA	-0.549187	NA	NA	NA	-3.59371	NA	NA	NA	NA	NA	-2.63663	-1.21219	NA	NA	NA	NA	NA	5
SLC9A9	NA	NA	NA	NA	NA	NA	-0.811191	NA	-0.463007	-0.497916	NA	NA	NA	-2.55471	NA	NA	NA	NA	NA	NA	NA	NA	NA	NA	-2.44227	NA	5
DTL	NA	-1.38303	-2.7329	NA	NA	NA	NA	NA	NA	-1.4297	NA	NA	-1.94468	NA	NA	NA	NA	NA	NA	NA	-2.15412	NA	NA	NA	NA	NA	5
NMU	NA	NA	NA	NA	NA	NA	NA	NA	NA	-0.812983	NA	NA	-2.74249	NA	NA	NA	-2.42411	NA	-3.27536	NA	-2.14688	NA	NA	NA	NA	NA	5
CDK4	NA	-1.11826	NA	NA	NA	NA	0.830109	NA	-0.533543	-0.808737	NA	NA	NA	2.58326	NA	NA	NA	NA	NA	NA	NA	NA	NA	NA	NA	NA	5
KLF1	NA	NA	NA	NA	NA	NA	NA	NA	NA	-0.674279	NA	NA	-1.96505	NA	NA	NA	NA	NA	-2.96302	NA	-4.46323	5.25611	NA	NA	NA	NA	5
LTBP1	NA	NA	NA	NA	-1.16612	NA	NA	NA	NA	-0.752141	NA	NA	-1.58795	NA	NA	NA	NA	NA	-2.62046	3.43319	NA	NA	NA	NA	NA	NA	5
ATP2B1	NA	NA	NA	NA	NA	NA	-1.09156	NA	0.64677	0.714674	0.356718	1.46427	NA	NA	NA	NA	NA	NA	NA	NA	NA	NA	NA	NA	NA	NA	5
CYYR1	NA	NA	NA	NA	-1.77493	NA	NA	NA	-0.706973	-0.567545	NA	NA	-4.35187	NA	NA	NA	NA	NA	NA	-2.95745	NA	NA	NA	NA	NA	NA	5
PDE3B	NA	NA	NA	NA	NA	NA	-2.06119	NA	1.12356	0.72052	NA	NA	NA	NA	NA	NA	1.38493	NA	NA	NA	NA	3.3594	NA	NA	NA	NA	5
CDCA7	NA	-1.40554	NA	NA	NA	NA	NA	NA	-0.598558	-0.725033	NA	NA	NA	1.81833	-0.8095	NA	NA	NA	NA	NA	NA	NA	NA	NA	NA	NA	5
NLRP3	NA	NA	NA	NA	NA	NA	-2.39934	0.72309	0.542489	0.544192	NA	NA	NA	-1.8239	NA	NA	NA	NA	NA	NA	NA	NA	NA	NA	NA	NA	5
NDRG1	NA	NA	NA	NA	NA	1.08465	NA	NA	0.671732	0.505361	0.435933	NA	NA	NA	1.52276	NA	NA	NA	NA	NA	NA	NA	NA	NA	NA	NA	5
UBASH3B	NA	-1.35126	NA	NA	NA	NA	NA	NA	1.06308	0.944892	NA	NA	1.73235	NA	NA	NA	NA	0.497902	NA	NA	NA	NA	NA	NA	NA	NA	5
CTSA	NA	NA	NA	NA	0.850179	NA	NA	NA	1.00987	0.775223	NA	NA	NA	NA	0.560053	NA	NA	NA	NA	NA	1.09989	NA	NA	NA	NA	NA	5
CR1	NA	NA	NA	NA	-1.48453	NA	NA	NA	NA	-0.929745	NA	NA	NA	-4.52494	NA	NA	NA	NA	NA	-4.68335	NA	4.041	NA	NA	NA	NA	5
TYMS	NA	-2.42344	NA	NA	NA	NA	NA	NA	-1.05731	-0.768052	NA	NA	NA	1.61856	NA	NA	NA	NA	NA	NA	-1.80801	NA	NA	NA	NA	NA	5
CSE1L	NA	-1.07371	NA	NA	-0.806394	NA	NA	NA	-0.4707	-0.627875	NA	NA	NA	NA	NA	NA	NA	NA	NA	NA	-1.2971	NA	NA	NA	NA	NA	5
CKS2	NA	-1.9105	-1.45885	NA	NA	NA	NA	NA	-0.841262	-0.923623	NA	NA	NA	NA	NA	NA	NA	NA	NA	NA	-1.95684	NA	NA	NA	NA	NA	5
PAG1	NA	NA	NA	NA	NA	NA	NA	NA	NA	-0.80441	-0.530191	2.00484	NA	-1.9976	NA	NA	NA	NA	NA	NA	NA	4.2414	NA	NA	NA	NA	5
IGLL1	NA	NA	NA	NA	NA	NA	NA	NA	-0.576146	-0.976996	NA	NA	-2.69745	1.63515	NA	NA	NA	NA	NA	NA	-3.53755	NA	NA	NA	NA	NA	5
DNAJC6	NA	NA	1.0367	NA	NA	NA	NA	NA	NA	-0.51549	NA	NA	NA	NA	NA	NA	NA	NA	NA	NA	-1.81771	NA	NA	2.12162	2.13505	NA	5
ARRDC4	NA	NA	NA	0.983607	NA	NA	-1.02203	NA	0.526655	0.612587	0.491133	NA	NA	NA	NA	NA	NA	NA	NA	NA	NA	NA	NA	NA	NA	NA	5
CSF2RB	NA	NA	NA	NA	NA	NA	-1.15597	NA	NA	-0.677469	NA	NA	NA	-2.30014	NA	NA	NA	NA	NA	NA	-1.15733	2.97329	NA	NA	NA	NA	5
CHEK1	NA	-1.74735	NA	NA	NA	NA	NA	NA	-0.537206	-0.502601	0.452855	NA	-1.596	NA	NA	NA	NA	NA	NA	NA	NA	NA	NA	NA	NA	NA	5
SLC38A1	NA	1.05556	NA	NA	NA	NA	NA	NA	0.854472	0.739836	NA	1.8637	NA	NA	NA	3.32414	NA	NA	NA	NA	NA	NA	NA	NA	NA	NA	5
VNN1	NA	NA	NA	NA	NA	NA	NA	NA	1.06662	0.91896	NA	NA	NA	-2.81671	NA	NA	NA	NA	NA	-4.28445	NA	3.76691	NA	NA	NA	NA	5
PRRG4	NA	NA	NA	NA	NA	NA	-0.838972	NA	0.956016	0.776879	0.515137	NA	NA	NA	NA	NA	NA	NA	NA	NA	NA	3.82455	NA	NA	NA	NA	5
SNHG8	NA	1.12164	NA	NA	NA	NA	NA	NA	-0.503903	-0.593225	NA	1.51577	NA	NA	NA	NA	NA	NA	NA	3.09411	NA	NA	NA	NA	NA	NA	5
TSPYL5	NA	NA	NA	NA	-1.33833	NA	NA	NA	-0.712084	-0.576276	NA	NA	-3.28031	NA	NA	NA	NA	NA	NA	NA	-1.8892	NA	NA	NA	NA	NA	5
CSF1R	NA	NA	NA	NA	NA	NA	-1.00197	NA	0.795431	0.619951	NA	NA	NA	-1.61832	NA	NA	NA	NA	NA	NA	NA	NA	NA	NA	NA	4.74314	5
SIRPB1	NA	NA	NA	NA	NA	NA	-1.45209	NA	NA	NA	-0.396025	NA	NA	-3.80375	NA	NA	NA	NA	NA	-2.44095	NA	3.74156	NA	NA	NA	NA	5
SIRPG	NA	NA	NA	NA	NA	NA	-1.45209	NA	NA	NA	-0.639463	NA	NA	-2.75444	NA	NA	NA	NA	-2.31469	-3.13019	NA	NA	NA	NA	NA	NA	5
SLAMF8	NA	NA	NA	NA	NA	NA	-0.815694	NA	NA	NA	-0.360442	NA	NA	NA	NA	NA	NA	NA	NA	-4.61417	NA	3.00826	NA	NA	NA	6.90755	5
IKZF3	NA	NA	NA	NA	NA	NA	-1.5471	NA	NA	NA	-0.405423	NA	NA	-3.1152	NA	NA	NA	NA	-3.17239	-2.70126	NA	NA	NA	NA	NA	NA	5
TEC	NA	NA	NA	NA	1.27514	NA	NA	NA	NA	NA	0.421525	NA	NA	3.24792	NA	-2.42986	NA	NA	NA	NA	NA	NA	NA	NA	2.07262	NA	5
AREG	NA	NA	NA	NA	-3.67012	NA	-2.2946	NA	NA	NA	0.585868	NA	NA	NA	NA	3.62147	NA	NA	NA	NA	-2.99308	NA	NA	NA	NA	NA	5
RGS18	NA	-0.887303	1.22167	NA	NA	NA	NA	NA	NA	NA	0.469223	NA	NA	NA	NA	NA	NA	NA	NA	NA	NA	3.76012	NA	NA	2.53524	NA	5
JAML	NA	1.0552	NA	NA	NA	NA	NA	NA	-1.0804	NA	-0.433266	NA	NA	-4.06556	NA	NA	NA	NA	NA	NA	NA	3.10638	NA	NA	NA	NA	5
ITGAL	NA	NA	NA	NA	NA	NA	NA	NA	NA	NA	-0.369427	1.15069	NA	-2.60763	NA	NA	NA	NA	NA	-2.96542	NA	3.19773	NA	NA	NA	NA	5
MAP3K8	NA	1.45637	NA	NA	NA	NA	-0.81311	NA	0.657527	NA	0.382138	NA	NA	NA	NA	NA	NA	NA	NA	-2.5704	NA	NA	NA	NA	NA	NA	5
KLRC4	NA	NA	NA	NA	NA	NA	NA	NA	NA	NA	-0.563542	NA	NA	-2.76473	NA	-2.01233	NA	NA	-2.815	-2.67234	NA	NA	NA	NA	NA	NA	5
ASS1	NA	NA	NA	-1.88138	NA	NA	NA	NA	NA	NA	NA	2.00997	NA	NA	NA	NA	NA	-1.25525	2.68589	NA	1.21291	NA	NA	NA	NA	NA	5
MYBL1	NA	NA	-1.68186	NA	NA	NA	NA	NA	NA	NA	NA	1.54497	NA	-1.97071	NA	NA	NA	NA	-2.93763	NA	-2.03584	NA	NA	NA	NA	NA	5
MXD1	NA	0.943891	NA	NA	NA	NA	-0.82078	NA	0.567064	NA	NA	1.59016	NA	-1.95921	NA	NA	NA	NA	NA	NA	NA	NA	NA	NA	NA	NA	5
CD52	NA	-2.11037	NA	NA	NA	NA	NA	NA	NA	NA	NA	1.8111	NA	-2.45739	NA	NA	NA	NA	NA	-2.61401	NA	NA	-5.94001	NA	NA	NA	5
MCEMP1	NA	NA	NA	NA	NA	NA	-1.1364	NA	NA	NA	NA	1.29809	NA	-5.05887	NA	NA	NA	NA	NA	NA	NA	4.73911	NA	NA	NA	5.10827	5
ICAM1	NA	1.03481	-1.3646	NA	0.99718	NA	NA	NA	NA	NA	NA	2.01294	NA	-2.57604	NA	NA	NA	NA	NA	NA	NA	NA	NA	NA	NA	NA	5
TMEM158	NA	NA	NA	NA	NA	NA	NA	NA	NA	NA	NA	1.55744	NA	NA	-1.38041	NA	NA	NA	NA	-2.72411	NA	NA	-2.09057	5.17065	NA	NA	5
MEX3B	NA	0.89353	NA	NA	NA	NA	NA	NA	NA	NA	NA	1.35811	NA	1.69672	NA	NA	NA	NA	NA	3.96696	NA	NA	NA	2.02762	NA	NA	5
PPBP	NA	NA	NA	NA	NA	NA	NA	NA	NA	NA	NA	2.01086	NA	-5.95037	NA	NA	NA	NA	-5.12283	NA	NA	-3.14798	NA	2.13803	NA	NA	5
NPL	NA	NA	NA	0.864584	NA	NA	NA	NA	NA	NA	NA	1.36425	NA	-2.61778	NA	NA	NA	NA	-3.87653	-3.92966	NA	NA	NA	NA	NA	NA	5
LTB	NA	-0.895159	NA	NA	NA	NA	-0.805628	NA	NA	NA	NA	1.46105	NA	-2.54664	NA	NA	NA	NA	-2.60334	NA	NA	NA	NA	NA	NA	NA	5
FAM46A	NA	-1.09262	NA	NA	NA	NA	NA	NA	NA	NA	NA	-1.21598	NA	NA	0.793519	NA	NA	-0.499243	NA	NA	1.47121	NA	NA	NA	NA	NA	5
NR4A1	NA	NA	NA	NA	NA	NA	NA	NA	NA	NA	NA	1.08866	NA	-1.82991	-0.63222	2.25838	NA	NA	NA	NA	NA	-6.18239	NA	NA	NA	NA	5
RRM2	NA	-1.33132	-3.57454	NA	NA	NA	NA	NA	NA	NA	NA	-1.85625	NA	NA	NA	NA	NA	NA	-2.28991	NA	-2.5698	NA	NA	NA	NA	NA	5
NTN1	NA	NA	NA	NA	NA	NA	NA	NA	NA	NA	NA	1.32127	NA	NA	NA	NA	NA	NA	3.7749	2.65048	NA	NA	NA	2.19057	-5.2529	NA	5
EGR2	NA	NA	NA	NA	NA	NA	NA	NA	NA	NA	NA	1.55333	NA	NA	NA	NA	NA	-0.716352	NA	NA	NA	-5.76156	-2.76533	NA	NA	6.50128	5
CD69	NA	1.01112	NA	NA	1.40764	NA	-1.58851	NA	NA	NA	NA	1.32162	NA	NA	NA	2.34773	NA	NA	NA	NA	NA	NA	NA	NA	NA	NA	5
CLGN	NA	NA	NA	NA	-1.71407	NA	NA	NA	NA	NA	NA	NA	-5.32917	NA	NA	-2.67389	NA	NA	NA	2.82054	NA	NA	NA	NA	-3.26948	NA	5
JUNB	NA	1.20755	NA	NA	1.0495	NA	NA	NA	NA	NA	NA	NA	2.27831	NA	NA	NA	NA	NA	NA	-3.49867	NA	-2.84983	NA	NA	NA	NA	5
LRCH2	NA	NA	NA	NA	-1.0049	NA	NA	NA	NA	NA	NA	NA	-3.0462	NA	-0.550525	NA	NA	NA	NA	NA	NA	NA	NA	3.2732	NA	-6.04601	5
NFIB	NA	NA	NA	NA	-0.833538	NA	NA	NA	NA	NA	NA	NA	-2.14526	NA	-1.45423	-1.94416	NA	-1.44228	NA	NA	NA	NA	NA	NA	NA	NA	5
MPPED2	NA	NA	NA	-1.42341	-1.17764	NA	NA	NA	-0.780153	NA	NA	NA	-2.99305	NA	NA	-3.35713	NA	NA	NA	NA	NA	NA	NA	NA	NA	NA	5
FERMT1	NA	NA	NA	NA	-0.9098	NA	NA	NA	NA	NA	NA	NA	-2.00167	NA	NA	NA	NA	NA	NA	3.12416	NA	NA	NA	2.22192	NA	-4.3007	5
MCM2	NA	-1.15925	-1.14964	NA	-0.842624	NA	NA	NA	NA	NA	NA	NA	-1.61568	NA	NA	NA	NA	NA	NA	NA	-1.522	NA	NA	NA	NA	NA	5
AHR	NA	0.88796	NA	2.05111	NA	NA	-1.87892	NA	NA	NA	NA	NA	1.49258	NA	NA	NA	NA	NA	NA	NA	1.14273	NA	NA	NA	NA	NA	5
CXCL16	NA	NA	NA	NA	NA	NA	-1.64674	NA	NA	NA	NA	NA	2.47662	NA	NA	NA	NA	-1.21116	NA	-3.55648	NA	NA	NA	NA	NA	4.75609	5
ADGRG6	NA	NA	NA	NA	-1.57126	NA	-1.14457	NA	-1.32182	NA	NA	NA	-2.80523	NA	NA	NA	NA	NA	NA	NA	NA	NA	NA	NA	2.20979	NA	5
FYB1	NA	NA	NA	NA	NA	NA	NA	NA	1.02545	NA	NA	NA	1.5798	-2.31006	NA	NA	NA	NA	NA	NA	NA	3.00957	NA	NA	-2.36781	NA	5
LIMCH1	NA	NA	NA	-1.36429	-0.878422	NA	NA	NA	-0.459197	NA	NA	NA	-1.91241	NA	NA	NA	NA	NA	NA	NA	NA	NA	NA	NA	2.09701	NA	5
HLF	NA	NA	NA	NA	-3.0382	NA	NA	NA	-2.06649	NA	NA	NA	-2.75554	NA	NA	NA	NA	NA	NA	NA	NA	NA	NA	NA	-2.72137	-5.59606	5
SLC15A3	NA	NA	NA	NA	NA	NA	-1.14702	NA	NA	NA	NA	NA	2.11938	-2.36975	NA	NA	NA	NA	NA	-3.37535	NA	NA	NA	NA	NA	5.27843	5
CXCR2	NA	NA	NA	NA	NA	NA	NA	NA	NA	NA	NA	NA	1.5484	-3.63087	NA	NA	NA	NA	-5.50303	-4.80699	NA	4.95759	NA	NA	NA	NA	5
ARC	NA	NA	NA	NA	NA	NA	NA	-0.714893	NA	NA	NA	NA	1.80811	NA	NA	NA	NA	NA	2.02849	NA	NA	NA	NA	2.03347	-4.22877	NA	5
IL10RA	NA	2.58239	NA	NA	NA	NA	-0.965039	NA	NA	NA	NA	NA	1.97697	-3.72241	NA	NA	NA	NA	NA	NA	NA	NA	NA	NA	NA	4.33092	5
CCR7	NA	3.22068	NA	NA	NA	NA	NA	NA	NA	NA	NA	NA	NA	-4.38068	NA	NA	NA	NA	NA	NA	-2.19415	NA	-3.32518	NA	NA	4.8774	5
STEAP4	NA	NA	NA	NA	NA	NA	NA	0.87774	NA	NA	NA	NA	NA	-4.17572	NA	NA	NA	NA	-2.93264	-2.42912	NA	NA	NA	NA	-4.18574	NA	5
SH2D1B	NA	NA	NA	NA	NA	NA	-0.833714	NA	NA	NA	NA	NA	NA	-2.10996	NA	NA	NA	NA	-4.97072	-2.73063	NA	NA	NA	NA	NA	5.49827	5
SLC11A1	NA	NA	NA	NA	NA	NA	-1.18507	NA	NA	NA	NA	NA	NA	-3.65633	NA	NA	NA	NA	-3.10706	-4.3554	NA	2.93401	NA	NA	NA	NA	5
THBD	NA	NA	NA	NA	NA	NA	NA	NA	NA	NA	NA	NA	NA	-2.02371	NA	NA	NA	NA	NA	-5.57426	NA	NA	3.44751	NA	-4.72238	6.70947	5
PADI2	NA	NA	NA	NA	NA	NA	NA	NA	NA	NA	NA	NA	NA	-3.9283	NA	NA	NA	NA	-4.1168	-4.30644	NA	4.33136	NA	NA	2.63441	NA	5
IL7R	NA	3.07984	NA	NA	NA	NA	-2.05829	NA	NA	NA	NA	NA	NA	-4.23286	NA	NA	NA	NA	-2.95334	NA	-3.1591	NA	NA	NA	NA	NA	5
KLRD1	NA	NA	NA	NA	NA	NA	-1.08404	NA	NA	NA	NA	NA	NA	-2.7678	NA	NA	NA	NA	-4.23101	-2.99929	-1.79809	NA	NA	NA	NA	NA	5
DUSP2	NA	NA	NA	NA	1.16522	NA	NA	NA	NA	NA	NA	NA	NA	-3.33616	-1.03967	NA	NA	NA	NA	-3.22995	-1.68458	NA	NA	NA	NA	NA	5
SERPINA1	NA	NA	NA	NA	NA	NA	NA	NA	NA	NA	NA	NA	NA	-3.11064	NA	NA	NA	NA	NA	-3.12714	NA	3.28151	-2.47155	NA	-3.14396	NA	5
FOLR3	NA	NA	NA	NA	NA	NA	-0.791242	NA	NA	NA	NA	NA	NA	-3.75011	NA	NA	NA	NA	-3.65645	-3.86328	NA	3.91158	NA	NA	NA	NA	5
S1PR1	NA	1.11643	NA	-1.3925	NA	NA	NA	NA	0.845924	NA	NA	NA	NA	-2.90168	NA	NA	NA	NA	-2.92115	NA	NA	NA	NA	NA	NA	NA	5
CYP4F3	NA	NA	NA	NA	NA	NA	-1.32576	NA	NA	NA	NA	NA	NA	-3.33705	NA	NA	NA	NA	-4.38961	NA	-2.1405	2.89251	NA	NA	NA	NA	5
SYNE2	NA	NA	NA	NA	NA	NA	NA	-0.555543	NA	NA	NA	NA	NA	-3.05366	NA	NA	NA	NA	-3.12398	-2.67702	-1.30622	NA	NA	NA	NA	NA	5
IPCEF1	NA	NA	NA	NA	NA	NA	-0.966494	NA	NA	NA	NA	NA	NA	-2.7691	NA	2.10868	NA	NA	NA	-2.62252	NA	3.07845	NA	NA	NA	NA	5
NLRC4	NA	NA	NA	NA	NA	NA	NA	NA	NA	NA	NA	NA	NA	-3.02808	NA	NA	NA	NA	-2.78972	-4.92824	NA	3.21449	NA	NA	NA	4.10657	5
CD55	NA	NA	NA	NA	NA	NA	-0.829245	NA	NA	NA	NA	NA	NA	-1.77389	0.903243	NA	NA	NA	NA	NA	-1.13991	3.35913	NA	NA	NA	NA	5
FCGR3A	NA	NA	NA	NA	NA	NA	NA	NA	NA	NA	NA	NA	NA	-3.38146	NA	-3.35752	NA	NA	-4.72198	-4.66848	NA	NA	NA	NA	NA	6.01597	5
TNFRSF1B	NA	NA	-0.973871	NA	NA	NA	-1.01043	NA	NA	NA	NA	NA	NA	-3.55849	NA	NA	NA	-0.442711	NA	-2.94935	NA	NA	NA	NA	NA	NA	5
TLR8	NA	NA	NA	NA	NA	NA	-1.59664	NA	NA	NA	NA	NA	NA	-4.06854	NA	NA	NA	NA	NA	-4.93582	NA	4.15384	NA	NA	NA	6.61989	5
PRDM1	NA	NA	NA	NA	NA	NA	-0.956411	NA	NA	NA	NA	NA	NA	-1.72408	NA	NA	NA	NA	NA	-3.30427	NA	NA	-2.79039	NA	NA	4.19718	5
CLEC4D	NA	NA	NA	NA	NA	-2.48063	-1.52572	NA	NA	NA	NA	NA	NA	-4.5113	NA	NA	NA	NA	NA	-5.04937	NA	4.27603	NA	NA	NA	NA	5
DEPTOR	NA	-1.10804	NA	NA	NA	NA	NA	NA	NA	NA	NA	NA	NA	2.2612	1.86177	NA	NA	NA	NA	3.37033	NA	NA	NA	2.65674	NA	NA	5
GZMB	NA	NA	NA	NA	NA	NA	-0.885331	NA	NA	NA	NA	NA	NA	-2.05099	NA	NA	NA	NA	NA	-2.80715	-2.38041	NA	NA	NA	NA	4.28505	5
CYTH4	NA	1.32521	NA	NA	1.7296	NA	NA	NA	0.47922	NA	NA	NA	NA	-1.81883	NA	NA	NA	NA	NA	-2.60048	NA	NA	NA	NA	NA	NA	5
RBM47	NA	NA	NA	NA	NA	NA	-0.789953	0.48728	NA	NA	NA	NA	NA	-2.3501	NA	NA	NA	NA	NA	-3.82008	NA	NA	NA	NA	NA	4.76406	5
GIMAP4	NA	NA	NA	NA	NA	NA	-1.07702	NA	NA	NA	NA	NA	NA	-2.75273	NA	NA	NA	NA	-2.77747	-2.7222	NA	NA	NA	NA	NA	4.96401	5
CCL4	NA	NA	NA	NA	NA	NA	-1.71317	NA	NA	NA	NA	NA	NA	-3.15934	NA	NA	NA	NA	NA	NA	-1.6162	-3.58727	NA	NA	NA	11.1926	5
MAFB	NA	NA	0.845075	NA	NA	NA	-1.20591	NA	NA	NA	NA	NA	NA	-2.25191	NA	NA	NA	NA	NA	-4.03174	NA	NA	NA	NA	NA	11.1433	5
ABCA13	NA	NA	NA	NA	NA	NA	0.776464	NA	-0.46472	NA	NA	NA	NA	-2.91735	NA	NA	NA	NA	-4.42137	NA	NA	NA	NA	-2.07665	NA	NA	5
SERPINB2	NA	NA	NA	NA	NA	NA	-0.845195	NA	NA	NA	NA	NA	NA	-2.44902	NA	NA	NA	NA	NA	NA	NA	3.74292	NA	NA	3.12975	8.42406	5
NRG4	NA	NA	NA	NA	1.17372	NA	1.41341	NA	0.644583	NA	NA	NA	NA	2.29435	NA	NA	NA	NA	NA	3.64805	NA	NA	NA	NA	NA	NA	5
KCTD12	NA	NA	NA	NA	NA	NA	-1.43632	NA	NA	NA	NA	NA	NA	-2.85448	1.42554	NA	NA	-0.728239	NA	-3.62738	NA	NA	NA	NA	NA	NA	5
CLEC11A	NA	-1.05541	NA	NA	NA	1.04197	NA	NA	NA	NA	NA	NA	NA	2.04587	NA	NA	NA	NA	3.22966	NA	1.75683	NA	NA	NA	NA	NA	5
TNFAIP3	NA	1.67758	NA	NA	NA	NA	-1.87163	NA	NA	NA	NA	NA	NA	-2.44003	NA	NA	NA	NA	NA	-3.24691	-2.06512	NA	NA	NA	NA	NA	5
MNDA	NA	NA	NA	NA	NA	NA	-1.92171	NA	NA	NA	NA	NA	NA	-2.90851	NA	NA	NA	NA	-2.66408	NA	NA	4.70881	NA	NA	NA	4.40002	5
TPSB2	NA	NA	NA	NA	1.64004	NA	NA	NA	0.898659	NA	NA	NA	NA	1.70736	NA	NA	NA	NA	NA	NA	1.58391	NA	NA	2.06565	NA	NA	5
CCL3L3	NA	3.86559	NA	NA	0.767607	NA	-2.38278	NA	0.48261	NA	NA	NA	NA	-2.31301	NA	NA	NA	NA	NA	NA	NA	NA	NA	NA	NA	NA	5
HOXA5	NA	NA	NA	NA	NA	NA	0.737148	NA	NA	NA	NA	NA	NA	2.2989	NA	NA	NA	NA	NA	3.60259	1.7445	NA	NA	2.56028	NA	NA	5
MEIS1	NA	NA	NA	NA	NA	NA	0.778536	NA	-0.749407	NA	NA	NA	NA	1.80135	NA	NA	NA	NA	NA	4.98656	NA	NA	NA	2.27415	NA	NA	5
HGF	NA	NA	NA	2.16437	NA	NA	-1.67754	NA	0.81596	NA	NA	NA	NA	2.21147	NA	NA	NA	-1.5224	NA	NA	NA	NA	NA	NA	NA	NA	5
CLEC3B	NA	NA	NA	NA	NA	-1.9935	NA	NA	NA	NA	NA	NA	NA	NA	2.75542	NA	NA	NA	NA	NA	NA	-4.1642	3.32037	NA	-4.50337	NA	5
IL6	NA	2.45869	NA	NA	NA	NA	-3.34026	NA	NA	NA	NA	NA	NA	NA	-1.26426	NA	NA	NA	NA	NA	NA	-5.20974	NA	NA	NA	13.1532	5
PPARGC1A	NA	NA	NA	-1.35881	NA	NA	NA	NA	NA	NA	NA	NA	NA	NA	NA	-2.44394	NA	NA	NA	NA	NA	NA	NA	2.06235	-2.79529	5.33625	5
CLIC3	NA	NA	-0.976259	NA	NA	NA	NA	NA	NA	NA	NA	NA	NA	NA	NA	-3.46302	NA	NA	-3.51105	-3.19205	-1.45344	NA	NA	NA	NA	NA	5
KLRK1	NA	NA	NA	NA	NA	NA	-1.46316	NA	NA	NA	NA	NA	NA	NA	NA	-1.89821	NA	NA	-3.73164	-3.58364	-1.28684	NA	NA	NA	NA	NA	5
HSD11B1	NA	NA	NA	-1.10003	NA	-1.66432	-0.764042	NA	NA	NA	NA	NA	NA	NA	NA	-1.80269	-2.08409	NA	NA	NA	NA	NA	NA	NA	NA	NA	5
IGFBP5	NA	NA	NA	NA	NA	NA	NA	NA	NA	NA	NA	NA	NA	NA	NA	-4.48763	-3.03071	NA	2.8638	NA	NA	-2.89198	4.01429	NA	NA	NA	5
PGF	NA	NA	NA	NA	NA	NA	NA	NA	NA	NA	NA	NA	NA	NA	NA	-2.43559	NA	-0.458664	2.9275	3.89156	NA	NA	NA	2.45628	NA	NA	5
FOSB	NA	NA	NA	NA	NA	NA	NA	NA	NA	NA	NA	NA	NA	NA	NA	NA	-3.32298	NA	NA	NA	-1.24098	-9.79603	-3.92264	NA	NA	6.23123	5
HAS1	NA	NA	NA	NA	NA	NA	NA	NA	NA	NA	NA	NA	NA	NA	NA	NA	2.09508	NA	NA	NA	NA	NA	-5.67753	-3.21473	4.14202	7.45008	5
PRELP	NA	NA	NA	-1.19776	NA	NA	NA	NA	NA	NA	NA	NA	NA	NA	NA	NA	NA	-0.517505	NA	NA	NA	-2.82346	3.75543	NA	-3.22696	NA	5
GSTM5	NA	NA	NA	NA	-2.9341	NA	NA	NA	-0.73278	NA	NA	NA	NA	NA	NA	NA	NA	-1.49062	NA	NA	NA	NA	5.67107	NA	-3.1502	NA	5
FAT4	NA	NA	NA	NA	-1.41365	NA	NA	0.811438	-0.790238	NA	NA	NA	NA	NA	NA	NA	NA	-0.504368	NA	NA	NA	NA	NA	NA	NA	-5.14916	5
EGR3	NA	NA	NA	NA	NA	NA	NA	NA	NA	NA	NA	NA	NA	NA	NA	NA	NA	-0.5982	-2.55459	-3.59905	NA	NA	-2.28978	NA	NA	4.12149	5
NDUFA4L2	NA	NA	NA	2.13094	NA	NA	NA	-0.521819	NA	NA	NA	NA	NA	NA	NA	NA	NA	0.512359	NA	NA	NA	-2.89986	2.42127	NA	NA	NA	5
KYNU	NA	2.32082	NA	NA	NA	NA	-0.860759	NA	NA	NA	NA	NA	NA	NA	NA	NA	NA	-0.640208	NA	NA	NA	NA	NA	NA	-2.59516	5.7097	5
RASL11A	NA	NA	NA	-0.929452	NA	1.56731	NA	NA	NA	NA	NA	NA	NA	NA	NA	NA	NA	NA	-2.20772	-2.56051	NA	NA	NA	NA	-2.65629	NA	5
NR4A3	NA	NA	NA	NA	NA	NA	-1.01889	NA	NA	NA	NA	NA	NA	NA	NA	NA	NA	NA	-3.61567	-4.98535	-1.30418	NA	NA	NA	NA	4.99855	5
TCEAL2	NA	NA	NA	NA	-0.808039	NA	NA	NA	-0.474638	NA	NA	NA	NA	NA	NA	NA	NA	NA	2.12594	2.73628	NA	NA	NA	NA	2.33458	NA	5
PCSK9	NA	NA	NA	NA	NA	NA	NA	NA	NA	NA	NA	NA	NA	NA	NA	NA	NA	NA	-3.392	-3.40391	NA	NA	3.59381	-2.13814	NA	-7.44901	5
LPAR4	NA	NA	NA	NA	NA	NA	NA	-0.579086	NA	NA	NA	NA	NA	NA	NA	NA	NA	NA	NA	3.51346	NA	6.62421	NA	2.45446	-2.7663	NA	5
OGN	NA	NA	NA	-1.13661	NA	NA	-1.01956	NA	NA	NA	NA	NA	NA	NA	NA	NA	NA	NA	NA	3.41362	NA	NA	NA	2.93444	-3.693	NA	5
GLDN	NA	NA	NA	-1.20706	NA	NA	NA	NA	NA	NA	NA	NA	NA	NA	NA	NA	NA	NA	NA	NA	NA	2.90477	2.87396	NA	-4.82391	5.61172	5
EMILIN2	NA	NA	NA	NA	0.795562	NA	-1.01081	NA	0.54087	NA	NA	NA	NA	NA	NA	NA	NA	NA	NA	NA	NA	NA	3.47247	NA	-2.03846	NA	5
EMCN	NA	NA	NA	1.28137	-1.78561	NA	-1.1332	NA	-0.676222	NA	NA	NA	NA	NA	NA	NA	NA	NA	NA	NA	NA	NA	NA	2.62107	NA	NA	5
SERPINE1	NA	NA	NA	NA	NA	1.10652	NA	0.553253	0.526297	NA	NA	NA	NA	NA	NA	NA	NA	NA	NA	NA	NA	NA	NA	NA	2.79779	4.44806	5
CLECL1	4.09847	NA	NA	NA	NA	NA	NA	NA	NA	NA	NA	-1.52889	2.38792	NA	NA	NA	NA	NA	NA	NA	NA	3.19849	NA	NA	NA	NA	4
CTDSPL	-3.23842	-0.889894	NA	NA	NA	NA	NA	NA	-0.864994	-0.683411	NA	NA	NA	NA	NA	NA	NA	NA	NA	NA	NA	NA	NA	NA	NA	NA	4
AKR1C3	-3.29731	NA	NA	NA	NA	NA	NA	NA	-0.521204	NA	NA	NA	NA	NA	NA	NA	NA	-0.582697	NA	NA	-2.4575	NA	NA	NA	NA	NA	4
S100A6	-2.64989	NA	NA	NA	NA	NA	-1.22019	NA	NA	NA	NA	1.20538	NA	NA	0.473548	NA	NA	NA	NA	NA	NA	NA	NA	NA	NA	NA	4
P2RX1	-2.42543	NA	NA	NA	NA	NA	NA	NA	NA	NA	0.364101	NA	NA	NA	NA	NA	NA	NA	NA	NA	1.20913	3.76729	NA	NA	NA	NA	4
BEX2	-3.14143	NA	NA	NA	-1.21893	NA	NA	NA	-0.760853	NA	NA	NA	-4.36483	NA	NA	NA	NA	NA	NA	NA	NA	NA	NA	NA	NA	NA	4
LY86	2.25879	NA	NA	NA	NA	NA	-1.42226	NA	1.04758	NA	NA	NA	NA	NA	NA	NA	NA	NA	NA	-2.97265	NA	NA	NA	NA	NA	NA	4
BLVRA	-2.41488	NA	NA	NA	NA	NA	NA	NA	-0.432028	NA	NA	NA	NA	-1.88872	NA	NA	NA	NA	NA	NA	-1.65746	NA	NA	NA	NA	NA	4
CCL5	3.1109	NA	NA	NA	NA	NA	NA	NA	NA	NA	NA	NA	NA	-1.93633	NA	NA	NA	NA	-2.55908	NA	NA	NA	NA	NA	NA	6.35644	4
RBPMS2	3.65785	NA	NA	NA	NA	NA	NA	NA	NA	-0.616763	NA	1.19202	NA	NA	NA	NA	NA	NA	-2.11954	NA	NA	NA	NA	NA	NA	NA	4
DAPK1	-2.8775	NA	NA	NA	NA	NA	NA	-0.684158	NA	NA	NA	NA	NA	NA	1.19763	NA	NA	-1.07483	NA	NA	NA	NA	NA	NA	NA	NA	4
PLIN2	-1.69424	1.0375	NA	NA	1.39797	NA	NA	NA	0.783732	NA	NA	NA	NA	NA	NA	NA	NA	NA	NA	NA	NA	NA	NA	NA	NA	NA	4
PRSS2	-2.80788	-2.40539	NA	NA	NA	NA	NA	NA	NA	NA	NA	NA	NA	NA	NA	NA	NA	NA	NA	NA	NA	NA	NA	3.42623	NA	-5.20384	4
TOX	1.80704	NA	NA	NA	NA	NA	NA	NA	NA	NA	NA	NA	NA	NA	NA	NA	NA	-1.09298	NA	2.70956	NA	NA	2.12375	NA	NA	NA	4
ITGA2B	1.97989	NA	NA	NA	NA	NA	NA	NA	NA	-0.975545	NA	NA	-1.98127	NA	NA	NA	NA	NA	NA	NA	-2.1147	NA	NA	NA	NA	NA	4
IRAK3	1.31452	NA	NA	NA	NA	NA	-0.778854	NA	NA	NA	0.687983	NA	NA	NA	NA	NA	NA	NA	NA	NA	NA	NA	NA	NA	-2.44878	NA	4
LAT	-2.29544	NA	NA	NA	NA	NA	NA	0.556337	NA	NA	NA	1.19294	NA	NA	NA	3.1154	NA	NA	NA	NA	NA	NA	NA	NA	NA	NA	4
AURKA	2.64007	-1.11276	-2.2078	NA	NA	NA	NA	NA	NA	NA	NA	NA	NA	NA	NA	NA	NA	NA	NA	NA	-1.41782	NA	NA	NA	NA	NA	4
HLA-DRA	-1.41971	NA	NA	NA	NA	NA	NA	NA	NA	NA	1.04534	NA	NA	NA	NA	NA	NA	-1.48695	NA	NA	NA	2.9015	NA	NA	NA	NA	4
RUNDC3B	2.00735	NA	NA	NA	NA	NA	NA	NA	NA	NA	NA	NA	NA	NA	NA	3.2756	NA	NA	NA	NA	NA	NA	3.2278	2.23531	NA	NA	4
NUDT11	-1.54189	NA	NA	NA	-2.47775	NA	NA	NA	-0.426668	NA	NA	NA	NA	NA	NA	NA	NA	NA	NA	NA	NA	NA	NA	NA	NA	-5.04468	4
HBQ1	2.49983	-0.946331	NA	NA	NA	-1.29307	NA	NA	NA	NA	NA	NA	NA	NA	NA	NA	NA	NA	-2.78249	NA	NA	NA	NA	NA	NA	NA	4
MTSS1	2.87818	1.91698	NA	NA	NA	NA	NA	NA	NA	NA	NA	2.51449	NA	-1.8894	NA	NA	NA	NA	NA	NA	NA	NA	NA	NA	NA	NA	4
GAPT	-1.16322	NA	NA	NA	NA	NA	NA	NA	NA	-0.585384	NA	-1.15419	NA	NA	NA	NA	NA	NA	NA	NA	NA	5.19146	NA	NA	NA	NA	4
SCPEP1	1.92437	NA	NA	NA	NA	NA	-0.943824	NA	0.575709	NA	NA	NA	NA	-1.98078	NA	NA	NA	NA	NA	NA	NA	NA	NA	NA	NA	NA	4
FGD5	-2.01027	NA	NA	NA	NA	NA	NA	NA	-0.680568	NA	NA	NA	-1.66594	NA	NA	NA	NA	NA	NA	NA	NA	NA	NA	NA	NA	-4.58003	4
ITM2A	2.17563	NA	NA	NA	1.00995	NA	NA	NA	NA	NA	NA	NA	NA	2.49231	NA	NA	NA	NA	NA	NA	NA	NA	NA	NA	-4.45484	NA	4
CKAP4	-2.13951	NA	NA	NA	NA	NA	NA	NA	NA	NA	NA	NA	NA	NA	NA	NA	NA	NA	-3.11691	-2.76932	-1.27163	NA	NA	NA	NA	NA	4
LRIG1	1.35627	2.07358	NA	NA	-1.42862	NA	NA	NA	NA	NA	NA	NA	NA	NA	NA	NA	NA	0.48466	NA	NA	NA	NA	NA	NA	NA	NA	4
RPL26	-1.39895	NA	NA	1.04407	NA	NA	NA	NA	NA	-0.707265	NA	NA	NA	1.72515	NA	NA	NA	NA	NA	NA	NA	NA	NA	NA	NA	NA	4
PIM1	2.24896	1.70488	NA	NA	NA	NA	NA	NA	NA	0.704063	NA	1.23856	NA	NA	NA	NA	NA	NA	NA	NA	NA	NA	NA	NA	NA	NA	4
ECHDC3	1.12657	NA	NA	0.902511	NA	NA	NA	NA	NA	NA	NA	NA	NA	NA	NA	NA	NA	NA	NA	-3.30034	NA	NA	NA	NA	-2.64545	NA	4
ALDH2	-1.11018	NA	NA	NA	NA	NA	NA	NA	-0.427394	NA	NA	NA	NA	-2.55458	NA	NA	NA	NA	NA	-4.40571	NA	NA	NA	NA	NA	NA	4
RHOU	2.45446	2.51381	NA	NA	NA	NA	NA	NA	NA	NA	NA	NA	NA	NA	NA	NA	NA	NA	NA	NA	NA	NA	NA	NA	-2.10648	4.88491	4
NINJ2	2.44919	-1.08057	NA	NA	NA	NA	NA	NA	NA	NA	NA	-1.17787	NA	NA	NA	NA	NA	NA	-2.72772	NA	NA	NA	NA	NA	NA	NA	4
SH3BGRL3	-2.11504	NA	NA	NA	0.793349	NA	NA	NA	0.627535	NA	NA	NA	NA	-2.0042	NA	NA	NA	NA	NA	NA	NA	NA	NA	NA	NA	NA	4
TOB1	1.25668	NA	NA	NA	NA	NA	NA	NA	NA	NA	NA	NA	NA	-1.89231	NA	NA	NA	NA	NA	-3.66538	-1.17457	NA	NA	NA	NA	NA	4
SLAMF6	1.32165	NA	NA	NA	NA	NA	-1.6892	NA	NA	NA	-0.792347	NA	NA	-2.6819	NA	NA	NA	NA	NA	NA	NA	NA	NA	NA	NA	NA	4
FAM83D	1.1848	NA	-2.89376	NA	NA	NA	NA	NA	NA	-0.866809	NA	-1.81639	NA	NA	NA	NA	NA	NA	NA	NA	NA	NA	NA	NA	NA	NA	4
CKB	1.8898	NA	NA	NA	NA	NA	NA	NA	NA	NA	NA	NA	NA	NA	NA	NA	NA	0.622497	3.02746	NA	NA	NA	NA	2.2583	NA	NA	4
LILRA2	1.8578	NA	NA	NA	NA	NA	NA	NA	NA	NA	NA	NA	NA	-2.52187	NA	NA	NA	NA	NA	-4.37027	NA	5.05586	NA	NA	NA	NA	4
PRKCH	-2.64885	NA	0.866313	NA	NA	NA	-0.790295	NA	NA	NA	NA	NA	NA	-1.85562	NA	NA	NA	NA	NA	NA	NA	NA	NA	NA	NA	NA	4
PRC1	1.71491	-1.78319	-3.38269	NA	NA	NA	NA	NA	NA	NA	NA	NA	NA	NA	NA	NA	NA	NA	NA	NA	-2.18031	NA	NA	NA	NA	NA	4
LYZ	-2.08448	-2.0318	NA	NA	NA	NA	NA	NA	NA	-1.05575	NA	NA	NA	NA	NA	NA	NA	NA	NA	NA	NA	5.44965	NA	NA	NA	NA	4
TMEM243	-1.40313	NA	NA	NA	-0.861464	NA	-0.854111	NA	NA	NA	NA	1.81253	NA	NA	NA	NA	NA	NA	NA	NA	NA	NA	NA	NA	NA	NA	4
SDF2L1	-1.33929	-1.25865	NA	NA	-0.868092	NA	NA	NA	NA	NA	NA	-1.94809	NA	NA	NA	NA	NA	NA	NA	NA	NA	NA	NA	NA	NA	NA	4
ASNS	-1.47165	1.31372	NA	NA	NA	NA	0.912025	NA	NA	NA	NA	3.25581	NA	NA	NA	NA	NA	NA	NA	NA	NA	NA	NA	NA	NA	NA	4
MPDZ	-1.19038	NA	NA	NA	NA	NA	NA	NA	-0.988796	NA	NA	NA	NA	NA	NA	NA	NA	NA	NA	NA	NA	NA	NA	2.75597	NA	-3.92342	4
KIF20A	2.06857	NA	-4.22913	NA	NA	NA	NA	NA	NA	NA	NA	-2.15168	NA	NA	NA	NA	NA	NA	NA	NA	-2.36004	NA	NA	NA	NA	NA	4
CEP55	1.42395	-1.56036	-3.23655	NA	NA	NA	NA	NA	NA	NA	NA	NA	-1.53157	NA	NA	NA	NA	NA	NA	NA	NA	NA	NA	NA	NA	NA	4
CDC42BPA	1.10122	NA	NA	NA	NA	NA	NA	NA	-0.878214	-1.22763	NA	NA	NA	NA	NA	NA	NA	NA	NA	NA	NA	NA	NA	NA	NA	-4.40726	4
CTSW	2.01805	-1.16779	NA	NA	NA	NA	NA	NA	NA	NA	NA	1.28827	NA	NA	NA	2.35278	NA	NA	NA	NA	NA	NA	NA	NA	NA	NA	4
BUB1	1.86434	NA	-3.41063	NA	NA	NA	NA	NA	NA	-0.579932	NA	NA	NA	NA	NA	NA	NA	NA	NA	NA	-2.02229	NA	NA	NA	NA	NA	4
TRAM2	1.32991	NA	NA	1.63576	0.839112	NA	NA	NA	NA	NA	-0.353288	NA	NA	NA	NA	NA	NA	NA	NA	NA	NA	NA	NA	NA	NA	NA	4
TFRC	-1.50149	NA	NA	NA	NA	NA	NA	NA	0.621215	NA	0.373401	NA	NA	NA	NA	NA	NA	NA	NA	NA	-1.53467	NA	NA	NA	NA	NA	4
CTXN1	1.17389	-0.895193	NA	NA	NA	NA	NA	NA	NA	NA	NA	NA	NA	NA	NA	NA	NA	NA	NA	NA	NA	-2.99547	NA	2.15615	NA	NA	4
TSC22D1	-1.58921	NA	NA	NA	NA	NA	NA	0.552094	NA	NA	NA	1.20073	NA	NA	NA	NA	NA	NA	NA	2.78185	NA	NA	NA	NA	NA	NA	4
RFC3	1.46471	-0.993857	-1.31108	NA	NA	NA	NA	NA	NA	NA	NA	NA	NA	NA	NA	NA	NA	NA	NA	NA	-1.52545	NA	NA	NA	NA	NA	4
MRPS28	1.17511	NA	NA	NA	-0.858116	NA	NA	NA	NA	NA	NA	-1.85965	NA	NA	NA	NA	NA	NA	NA	NA	-1.17925	NA	NA	NA	NA	NA	4
NPIPB5	-1.6056	NA	NA	NA	NA	NA	NA	NA	NA	-0.96264	-0.479186	NA	NA	NA	1.187	NA	NA	NA	NA	NA	NA	NA	NA	NA	NA	NA	4
UBE2T	1.40764	-2.17223	-1.36991	NA	NA	NA	NA	NA	NA	-0.73728	NA	NA	NA	NA	NA	NA	NA	NA	NA	NA	NA	NA	NA	NA	NA	NA	4
HJURP	1.82785	-1.20297	-2.4514	NA	NA	NA	NA	NA	NA	NA	NA	NA	-2.01651	NA	NA	NA	NA	NA	NA	NA	NA	NA	NA	NA	NA	NA	4
TP53INP1	-1.32743	0.970879	NA	1.55923	NA	NA	-0.887336	NA	NA	NA	NA	NA	NA	NA	NA	NA	NA	NA	NA	NA	NA	NA	NA	NA	NA	NA	4
S100A11	1.22472	1.01702	NA	NA	NA	NA	NA	NA	NA	NA	NA	NA	NA	-3.06257	NA	NA	NA	NA	NA	-3.3244	NA	NA	NA	NA	NA	NA	4
ACTA2	1.11283	NA	NA	1.62702	NA	NA	NA	NA	NA	NA	NA	2.0086	NA	NA	NA	NA	NA	NA	NA	NA	1.17468	NA	NA	NA	NA	NA	4
CBS	1.26546	1.36379	NA	NA	NA	NA	NA	NA	NA	NA	NA	NA	NA	NA	NA	-2.92473	NA	0.659424	NA	NA	NA	NA	NA	NA	NA	NA	4
EPB41L4A-AS1	-1.11315	1.24752	NA	NA	NA	NA	NA	NA	-0.55442	NA	NA	1.97911	NA	NA	NA	NA	NA	NA	NA	NA	NA	NA	NA	NA	NA	NA	4
TNFSF4	1.10929	1.91714	NA	NA	NA	NA	NA	NA	NA	NA	NA	1.50934	NA	NA	NA	NA	NA	1.02865	NA	NA	NA	NA	NA	NA	NA	NA	4
NFKB1	-1.31433	2.39459	NA	NA	NA	1.52677	-0.97641	NA	NA	NA	NA	NA	NA	NA	NA	NA	NA	NA	NA	NA	NA	NA	NA	NA	NA	NA	4
MSI2	1.41258	NA	NA	NA	-0.913018	NA	NA	NA	-0.795859	NA	NA	NA	NA	1.82498	NA	NA	NA	NA	NA	NA	NA	NA	NA	NA	NA	NA	4
PPFIBP1	-1.26605	0.890292	NA	NA	NA	NA	NA	NA	NA	NA	NA	NA	NA	1.93581	NA	NA	NA	NA	2.55359	NA	NA	NA	NA	NA	NA	NA	4
TMEM51	-1.32576	1.38581	NA	NA	NA	NA	NA	NA	NA	NA	NA	NA	NA	NA	NA	NA	NA	NA	3.10915	NA	NA	NA	NA	2.42049	NA	NA	4
SH3BGRL2	-1.86716	NA	NA	NA	NA	NA	NA	NA	-0.711688	NA	NA	NA	NA	-2.70033	NA	NA	NA	NA	-2.73751	NA	NA	NA	NA	NA	NA	NA	4
LMNA	-1.46806	0.885866	NA	NA	NA	NA	NA	NA	NA	NA	NA	NA	NA	NA	NA	NA	NA	NA	3.48044	NA	1.13486	NA	NA	NA	NA	NA	4
KIFC1	1.23724	-1.6169	-1.72004	NA	NA	NA	NA	NA	NA	NA	NA	NA	-1.82529	NA	NA	NA	NA	NA	NA	NA	NA	NA	NA	NA	NA	NA	4
GFI1	-1.16437	NA	NA	NA	NA	NA	NA	NA	NA	NA	NA	NA	NA	NA	NA	3.31728	NA	NA	NA	NA	1.26719	5.33286	NA	NA	NA	NA	4
CENPE	1.08876	NA	NA	NA	NA	NA	NA	NA	NA	-0.617288	NA	NA	-1.76513	NA	NA	NA	NA	NA	NA	NA	-1.23662	NA	NA	NA	NA	NA	4
HCP5	-1.80022	1.7384	NA	NA	NA	NA	NA	NA	NA	NA	NA	NA	NA	NA	NA	NA	1.91289	-0.448271	NA	NA	NA	NA	NA	NA	NA	NA	4
HLA-DQB1	-1.12864	NA	NA	NA	NA	NA	-2.26217	NA	NA	NA	NA	NA	NA	NA	NA	NA	NA	-1.05334	NA	NA	-1.12302	NA	NA	NA	NA	NA	4
ZSWIM6	-1.09919	NA	NA	NA	NA	NA	NA	NA	0.411671	NA	NA	1.2218	NA	-1.66617	NA	NA	NA	NA	NA	NA	NA	NA	NA	NA	NA	NA	4
PAQR7	-1.16985	NA	NA	-1.0163	0.874469	NA	NA	NA	NA	0.532268	NA	NA	NA	NA	NA	NA	NA	NA	NA	NA	NA	NA	NA	NA	NA	NA	4
TK1	1.12196	-1.72836	-2.46993	NA	NA	NA	NA	NA	NA	NA	NA	NA	NA	NA	NA	NA	NA	NA	NA	NA	-1.32382	NA	NA	NA	NA	NA	4
RUNX2	-1.26827	NA	NA	NA	NA	NA	NA	NA	NA	NA	NA	NA	NA	NA	NA	NA	NA	-0.717205	2.20873	2.48268	NA	NA	NA	NA	NA	NA	4
RAB13	-1.07958	0.964533	NA	NA	NA	NA	NA	-0.471098	NA	NA	NA	NA	NA	NA	0.613455	NA	NA	NA	NA	NA	NA	NA	NA	NA	NA	NA	4
HBA1	-3.36434	NA	NA	NA	NA	-2.15028	-0.813749	NA	NA	NA	NA	NA	NA	NA	NA	NA	NA	NA	NA	NA	-5.06811	NA	NA	NA	NA	NA	4
PTGER4	-1.08452	1.48271	NA	NA	NA	NA	NA	NA	NA	0.871762	-0.441845	NA	NA	NA	NA	NA	NA	NA	NA	NA	NA	NA	NA	NA	NA	NA	4
PPP1R15A	-1.18634	2.07553	NA	NA	NA	NA	NA	NA	NA	NA	NA	NA	NA	-2.79835	NA	NA	NA	NA	NA	-2.53511	NA	NA	NA	NA	NA	NA	4
RPPH1	NA	NA	NA	NA	1.0859	NA	NA	NA	0.419815	0.930781	0.582296	NA	NA	NA	NA	NA	NA	NA	NA	NA	NA	NA	NA	NA	NA	NA	4
OIP5	NA	NA	-2.12366	NA	-1.43826	NA	NA	NA	NA	-0.869832	NA	NA	NA	NA	NA	NA	NA	NA	NA	NA	-2.05677	NA	NA	NA	NA	NA	4
CAPRIN2	NA	NA	NA	1.40591	NA	NA	NA	NA	NA	-0.765674	NA	NA	NA	NA	NA	NA	NA	NA	NA	NA	-1.81175	NA	NA	2.10174	NA	NA	4
SPC25	NA	NA	-3.0189	NA	NA	NA	NA	NA	NA	-0.675272	NA	-1.67116	-2.52062	NA	NA	NA	NA	NA	NA	NA	NA	NA	NA	NA	NA	NA	4
ARRDC3	NA	NA	NA	NA	NA	NA	-0.815656	NA	1.31491	1.5231	1.21688	NA	NA	NA	NA	NA	NA	NA	NA	NA	NA	NA	NA	NA	NA	NA	4
EBF1	NA	NA	NA	NA	-2.24573	NA	-0.910032	NA	NA	-1.14786	NA	NA	NA	NA	NA	NA	NA	NA	NA	NA	NA	NA	NA	NA	NA	5.70002	4
TSC22D3	NA	NA	1.82442	NA	NA	NA	NA	NA	NA	0.57296	0.407526	2.68242	NA	NA	NA	NA	NA	NA	NA	NA	NA	NA	NA	NA	NA	NA	4
SMIM10	NA	NA	NA	NA	-1.04732	NA	NA	NA	NA	-0.832677	NA	-1.08441	-1.92998	NA	NA	NA	NA	NA	NA	NA	NA	NA	NA	NA	NA	NA	4
AHSP	NA	NA	NA	NA	NA	NA	NA	NA	-0.534392	-1.14215	NA	NA	NA	NA	NA	NA	NA	NA	-3.43405	NA	-4.88324	NA	NA	NA	NA	NA	4
ST6GAL2	NA	NA	NA	NA	NA	NA	NA	NA	-1.31423	-1.00035	NA	NA	-3.20472	NA	NA	NA	NA	NA	NA	NA	NA	-4.35564	NA	NA	NA	NA	4
NOL11	NA	NA	NA	NA	NA	NA	NA	NA	-0.423663	-0.692188	-0.456993	NA	NA	1.86695	NA	NA	NA	NA	NA	NA	NA	NA	NA	NA	NA	NA	4
SCARNA10	NA	-0.982412	NA	NA	NA	NA	NA	NA	0.602541	0.909575	0.462578	NA	NA	NA	NA	NA	NA	NA	NA	NA	NA	NA	NA	NA	NA	NA	4
SNRNP25	NA	-2.4625	NA	NA	NA	NA	NA	NA	NA	-0.728239	NA	-1.67264	NA	NA	NA	NA	NA	0.533942	NA	NA	NA	NA	NA	NA	NA	NA	4
SNORA80E	NA	NA	NA	NA	NA	NA	NA	NA	1.30532	2.28096	1.75228	NA	NA	NA	NA	NA	NA	0.943317	NA	NA	NA	NA	NA	NA	NA	NA	4
C2orf88	NA	NA	NA	NA	NA	-1.40308	NA	NA	NA	-0.550519	NA	NA	NA	NA	NA	NA	NA	NA	-2.85858	NA	NA	NA	NA	2.02616	NA	NA	4
TPGS2	NA	NA	NA	NA	NA	NA	NA	NA	NA	-0.73029	NA	-1.19626	NA	NA	NA	NA	NA	NA	NA	NA	-1.27866	NA	NA	2.0035	NA	NA	4
C1QBP	NA	-1.10445	NA	1.01511	NA	NA	NA	NA	NA	-0.843253	NA	NA	NA	2.7537	NA	NA	NA	NA	NA	NA	NA	NA	NA	NA	NA	NA	4
IPO9	NA	NA	NA	NA	NA	NA	NA	NA	-0.64245	-1.05774	-0.419757	NA	NA	NA	NA	NA	NA	NA	2.09705	NA	NA	NA	NA	NA	NA	NA	4
PBX1	NA	NA	NA	NA	-1.72063	NA	NA	NA	-0.887065	-0.606049	NA	NA	NA	NA	NA	NA	NA	-0.46168	NA	NA	NA	NA	NA	NA	NA	NA	4
MAD2L1	NA	-2.41459	-1.80007	NA	NA	NA	NA	NA	NA	-0.600803	NA	NA	NA	NA	NA	NA	NA	NA	NA	NA	-1.59899	NA	NA	NA	NA	NA	4
KLHL24	NA	NA	NA	NA	NA	NA	-0.791787	NA	NA	0.642822	NA	1.80122	NA	NA	NA	NA	NA	-0.475056	NA	NA	NA	NA	NA	NA	NA	NA	4
PRIM1	NA	-1.03581	-1.15379	NA	NA	NA	NA	NA	NA	-0.975389	NA	NA	NA	NA	NA	NA	NA	NA	NA	NA	-1.44078	NA	NA	NA	NA	NA	4
CENPU	NA	-1.4323	-0.845828	NA	NA	NA	NA	NA	NA	-0.961065	NA	NA	NA	NA	NA	NA	NA	NA	NA	NA	-1.33645	NA	NA	NA	NA	NA	4
ATF3	NA	NA	NA	NA	NA	NA	NA	NA	0.592457	1.02733	NA	NA	NA	NA	NA	2.14783	NA	NA	NA	NA	NA	-4.84039	NA	NA	NA	NA	4
SFXN3	NA	NA	NA	NA	NA	NA	NA	NA	0.525559	0.711522	NA	NA	NA	NA	-0.477654	NA	NA	NA	NA	NA	1.79312	NA	NA	NA	NA	NA	4
ITGA5	NA	1.26204	NA	NA	NA	NA	NA	NA	0.434039	1.07603	NA	NA	NA	NA	-0.791717	NA	NA	NA	NA	NA	NA	NA	NA	NA	NA	NA	4
LYAR	NA	-1.528	NA	NA	-0.910241	NA	NA	NA	NA	-0.595962	NA	-1.17626	NA	NA	NA	NA	NA	NA	NA	NA	NA	NA	NA	NA	NA	NA	4
TRIM24	NA	NA	NA	NA	NA	NA	NA	NA	-0.402572	-0.555543	NA	NA	NA	1.86737	NA	1.82012	NA	NA	NA	NA	NA	NA	NA	NA	NA	NA	4
ZNF595	NA	NA	NA	NA	NA	NA	NA	NA	-0.932663	-0.823154	-0.390669	NA	NA	NA	NA	NA	2.7021	NA	NA	NA	NA	NA	NA	NA	NA	NA	4
ELOVL6	NA	-1.79401	NA	NA	NA	NA	NA	NA	NA	-0.740209	NA	NA	NA	NA	-1.0446	NA	NA	NA	NA	NA	-1.93455	NA	NA	NA	NA	NA	4
PIP5K1B	NA	NA	NA	NA	NA	NA	NA	NA	-0.444644	-0.572203	NA	NA	NA	NA	NA	NA	NA	NA	NA	NA	-2.1722	2.96081	NA	NA	NA	NA	4
APOC1	NA	NA	NA	NA	NA	NA	NA	NA	NA	-1.35087	NA	NA	-3.82465	NA	NA	-2.2027	NA	NA	NA	NA	-1.87719	NA	NA	NA	NA	NA	4
CCDC152	NA	NA	NA	NA	-2.61826	NA	NA	NA	-0.620555	-0.737621	NA	NA	-3.03851	NA	NA	NA	NA	NA	NA	NA	NA	NA	NA	NA	NA	NA	4
CXCL2	NA	2.12207	NA	NA	NA	NA	NA	NA	0.554296	0.878078	NA	NA	NA	NA	NA	NA	NA	NA	NA	NA	NA	NA	NA	NA	-3.18615	NA	4
MFSD14B	NA	NA	NA	NA	-0.75237	NA	-0.743744	NA	-0.611335	-0.65679	NA	NA	NA	NA	NA	NA	NA	NA	NA	NA	NA	NA	NA	NA	NA	NA	4
ARL17B	NA	NA	NA	NA	-0.760725	NA	NA	NA	-0.764097	-1.20604	-0.891564	NA	NA	NA	NA	NA	NA	NA	NA	NA	NA	NA	NA	NA	NA	NA	4
ARL17A	NA	NA	NA	NA	-0.760725	NA	NA	NA	-0.764097	-1.20604	-0.891564	NA	NA	NA	NA	NA	NA	NA	NA	NA	NA	NA	NA	NA	NA	NA	4
DPY19L2	NA	NA	NA	NA	NA	NA	NA	NA	-0.435204	-0.630664	NA	NA	NA	2.74548	NA	NA	NA	NA	NA	3.672	NA	NA	NA	NA	NA	NA	4
NEAT1	NA	NA	NA	NA	NA	NA	NA	NA	0.532206	0.718667	0.422998	NA	NA	-1.77142	NA	NA	NA	NA	NA	NA	NA	NA	NA	NA	NA	NA	4
DUSP10	NA	NA	NA	NA	1.02712	NA	NA	NA	0.604181	0.819913	NA	1.39746	NA	NA	NA	NA	NA	NA	NA	NA	NA	NA	NA	NA	NA	NA	4
CENPK	NA	-0.941977	-1.48814	NA	NA	NA	NA	NA	NA	-0.628005	NA	NA	-1.58988	NA	NA	NA	NA	NA	NA	NA	NA	NA	NA	NA	NA	NA	4
CENPN	NA	-2.22182	-1.02473	NA	NA	NA	NA	NA	NA	-0.653218	NA	-1.31911	NA	NA	NA	NA	NA	NA	NA	NA	NA	NA	NA	NA	NA	NA	4
POLE2	NA	-1.43676	-1.26091	NA	NA	NA	NA	NA	NA	-0.886592	NA	NA	NA	NA	NA	NA	NA	NA	NA	NA	-2.63404	NA	NA	NA	NA	NA	4
SH3BP5-AS1	NA	NA	NA	NA	-0.92685	NA	NA	NA	-0.719863	-0.549413	-0.675224	NA	NA	NA	NA	NA	NA	NA	NA	NA	NA	NA	NA	NA	NA	NA	4
GPX1	NA	NA	NA	NA	NA	NA	NA	NA	1.07081	1.1452	0.546097	NA	NA	NA	NA	NA	NA	NA	NA	NA	NA	NA	NA	2.90305	NA	NA	4
ZNF850	NA	NA	NA	NA	NA	NA	NA	NA	-0.460451	-0.914689	NA	NA	-1.53023	NA	NA	NA	NA	NA	NA	3.05519	NA	NA	NA	NA	NA	NA	4
GINS2	NA	-2.43085	-2.56861	NA	NA	NA	NA	NA	NA	-0.659694	NA	NA	NA	NA	NA	NA	NA	NA	NA	NA	-1.58005	NA	NA	NA	NA	NA	4
MCM6	NA	-0.968959	NA	NA	-0.892151	NA	NA	NA	NA	-0.942205	NA	NA	NA	NA	NA	NA	NA	NA	NA	NA	-1.63327	NA	NA	NA	NA	NA	4
GMPR	NA	-1.08944	NA	NA	NA	NA	NA	NA	NA	-0.536219	NA	NA	NA	NA	NA	NA	1.58626	NA	NA	NA	NA	NA	NA	2.10922	NA	NA	4
PRTN3	NA	NA	NA	NA	NA	NA	NA	NA	NA	-0.530602	NA	-5.02727	NA	NA	NA	NA	NA	NA	NA	-3.75073	-3.31287	NA	NA	NA	NA	NA	4
RFC4	NA	-1.29009	-1.20934	NA	NA	NA	NA	NA	NA	-0.642436	NA	NA	NA	NA	NA	NA	NA	NA	NA	NA	-1.58337	NA	NA	NA	NA	NA	4
STAB1	NA	NA	NA	NA	NA	NA	NA	NA	0.659106	1.12557	NA	NA	1.81846	NA	NA	NA	NA	NA	NA	NA	2.12795	NA	NA	NA	NA	NA	4
EXOSC5	NA	-1.26627	NA	NA	NA	NA	0.812117	NA	NA	-0.98938	NA	NA	NA	1.98417	NA	NA	NA	NA	NA	NA	NA	NA	NA	NA	NA	NA	4
ANKRD36B	NA	NA	NA	NA	NA	NA	NA	NA	NA	-0.843463	-0.393132	NA	NA	2.09817	0.934763	NA	NA	NA	NA	NA	NA	NA	NA	NA	NA	NA	4
KCNE3	NA	NA	NA	NA	NA	NA	0.79054	-0.656695	0.611976	0.699254	NA	NA	NA	NA	NA	NA	NA	NA	NA	NA	NA	NA	NA	NA	NA	NA	4
RNASE6	NA	NA	NA	NA	NA	NA	-2.3644	NA	NA	-1.17492	NA	NA	NA	-2.13279	NA	NA	NA	NA	NA	-2.63922	NA	NA	NA	NA	NA	NA	4
MXRA7	NA	NA	NA	NA	1.02098	NA	NA	NA	NA	0.537581	NA	NA	1.85967	NA	NA	NA	NA	NA	NA	NA	1.22047	NA	NA	NA	NA	NA	4
MIS18A	NA	-1.17952	NA	0.967025	NA	NA	NA	NA	NA	-0.672666	NA	NA	NA	NA	NA	NA	NA	NA	NA	NA	-1.38131	NA	NA	NA	NA	NA	4
FAM117B	NA	NA	NA	1.15099	NA	NA	NA	NA	-0.537148	-0.49825	-0.494683	NA	NA	NA	NA	NA	NA	NA	NA	NA	NA	NA	NA	NA	NA	NA	4
CAVIN2	NA	NA	NA	NA	NA	NA	NA	NA	-0.662589	-0.535514	NA	NA	NA	-1.71966	NA	NA	NA	NA	NA	NA	NA	NA	NA	NA	-2.37881	NA	4
H4C8	NA	NA	NA	NA	NA	-1.63362	NA	NA	1.12053	1.04366	0.542246	NA	NA	NA	NA	NA	NA	NA	NA	NA	NA	NA	NA	NA	NA	NA	4
ANKH	NA	NA	NA	NA	NA	NA	NA	NA	-0.837192	-0.613286	NA	1.2131	-2.62867	NA	NA	NA	NA	NA	NA	NA	NA	NA	NA	NA	NA	NA	4
H4C12	NA	NA	NA	NA	NA	NA	NA	NA	0.850662	1.11086	0.595255	NA	NA	1.65913	NA	NA	NA	NA	NA	NA	NA	NA	NA	NA	NA	NA	4
PLCB4	NA	NA	NA	NA	NA	NA	NA	NA	-0.80006	-0.503312	NA	NA	NA	NA	NA	NA	NA	NA	NA	NA	NA	NA	NA	2.34802	NA	-4.90105	4
WEE1	NA	NA	-1.12886	1.72661	NA	NA	NA	NA	NA	-0.635467	NA	NA	NA	NA	NA	NA	NA	NA	NA	NA	-1.36516	NA	NA	NA	NA	NA	4
MCM7	NA	-1.11576	-1.41188	NA	NA	NA	NA	NA	-0.521931	-0.523793	NA	NA	NA	NA	NA	NA	NA	NA	NA	NA	NA	NA	NA	NA	NA	NA	4
RNASE3	NA	NA	NA	NA	NA	NA	NA	-0.756353	NA	-1.00937	NA	-3.36491	NA	NA	NA	NA	NA	NA	NA	NA	NA	2.9105	NA	NA	NA	NA	4
VRK1	NA	-1.65141	-1.06159	NA	NA	NA	NA	NA	NA	-0.565586	NA	NA	NA	NA	NA	NA	NA	NA	NA	NA	-1.39829	NA	NA	NA	NA	NA	4
OSGIN2	NA	NA	NA	NA	0.866414	NA	-0.812118	NA	0.72849	0.565696	NA	NA	NA	NA	NA	NA	NA	NA	NA	NA	NA	NA	NA	NA	NA	NA	4
TMEM97	NA	-3.08432	NA	NA	NA	NA	0.962415	NA	NA	-0.509546	NA	NA	NA	NA	NA	NA	NA	NA	NA	NA	-1.30192	NA	NA	NA	NA	NA	4
KLF6	NA	2.38297	NA	NA	NA	NA	NA	NA	0.888918	0.80089	0.656481	NA	NA	NA	NA	NA	NA	NA	NA	NA	NA	NA	NA	NA	NA	NA	4
FREM1	NA	NA	NA	NA	-2.22417	NA	NA	NA	-1.22663	-0.770975	NA	NA	NA	NA	NA	NA	NA	NA	NA	NA	NA	NA	NA	NA	NA	-5.95788	4
PLAUR	NA	NA	NA	NA	NA	NA	NA	NA	0.548767	0.554042	NA	NA	NA	-3.21418	-0.826624	NA	NA	NA	NA	NA	NA	NA	NA	NA	NA	NA	4
GPR174	NA	NA	NA	NA	1.02996	NA	NA	NA	NA	0.617221	-0.82135	NA	2.00999	NA	NA	NA	NA	NA	NA	NA	NA	NA	NA	NA	NA	NA	4
ADGRE2	NA	NA	NA	NA	NA	NA	NA	NA	0.892313	0.64538	0.434974	NA	NA	NA	NA	1.95708	NA	NA	NA	NA	NA	NA	NA	NA	NA	NA	4
CSTA	NA	NA	NA	NA	NA	NA	3.59076	NA	NA	-0.589889	NA	NA	NA	NA	1.90809	NA	NA	NA	NA	NA	NA	NA	NA	NA	NA	5.70138	4
PTP4A3	NA	NA	NA	NA	NA	-1.41898	NA	NA	0.550138	0.723874	NA	NA	1.63474	NA	NA	NA	NA	NA	NA	NA	NA	NA	NA	NA	NA	NA	4
HCST	NA	NA	NA	NA	1.17214	NA	NA	NA	0.792867	0.537339	NA	NA	1.97299	NA	NA	NA	NA	NA	NA	NA	NA	NA	NA	NA	NA	NA	4
BET1L	NA	NA	NA	NA	NA	NA	NA	NA	-0.881717	-0.664372	-0.373031	NA	NA	-2.56715	NA	NA	NA	NA	NA	NA	NA	NA	NA	NA	NA	NA	4
SCD	NA	-1.03751	NA	NA	NA	NA	NA	NA	-0.757992	-0.877798	NA	NA	NA	NA	NA	NA	NA	NA	NA	NA	NA	NA	-2.88639	NA	NA	NA	4
ALOX5AP	NA	1.59068	NA	NA	NA	NA	NA	NA	NA	-0.69908	NA	NA	NA	-2.69904	NA	NA	NA	NA	NA	NA	NA	3.70855	NA	NA	NA	NA	4
XK	NA	NA	NA	NA	NA	NA	NA	NA	NA	-0.548444	NA	NA	NA	NA	NA	NA	NA	NA	-4.12605	NA	-3.59467	NA	NA	2.28212	NA	NA	4
SAMHD1	NA	NA	NA	NA	-1.50953	NA	-1.24647	NA	NA	-0.79915	NA	NA	NA	NA	NA	NA	NA	NA	NA	-2.99314	NA	NA	NA	NA	NA	NA	4
KCNA3	NA	NA	NA	NA	NA	NA	NA	NA	NA	-0.824985	-0.425854	NA	NA	-2.80901	NA	NA	NA	NA	NA	NA	NA	NA	NA	NA	NA	-4.88332	4
ADGRE1	NA	NA	NA	NA	NA	NA	-0.850105	NA	0.83407	0.727145	NA	NA	NA	-2.55963	NA	NA	NA	NA	NA	NA	NA	NA	NA	NA	NA	NA	4
MLLT3	NA	NA	NA	NA	NA	NA	NA	NA	-1.04782	-0.501952	NA	NA	-2.18389	NA	NA	NA	NA	NA	NA	NA	-1.29621	NA	NA	NA	NA	NA	4
DCAF16	NA	NA	NA	NA	NA	NA	NA	NA	-0.453845	NA	-0.359088	NA	NA	NA	NA	NA	NA	NA	2.07421	2.4592	NA	NA	NA	NA	NA	NA	4
PLXDC1	NA	NA	NA	NA	NA	NA	NA	-0.533159	NA	NA	-0.355108	NA	NA	NA	NA	NA	NA	0.609511	NA	NA	NA	NA	NA	NA	-3.17636	NA	4
THEMIS	NA	NA	NA	NA	NA	NA	NA	NA	NA	NA	-0.560704	NA	NA	-1.90079	NA	NA	NA	NA	-3.57506	-2.77017	NA	NA	NA	NA	NA	NA	4
BTN3A1	NA	NA	NA	NA	NA	NA	NA	NA	-0.486647	NA	-0.484757	NA	NA	-1.63169	NA	NA	NA	-0.455815	NA	NA	NA	NA	NA	NA	NA	NA	4
FCMR	NA	NA	NA	NA	NA	NA	-1.12068	NA	NA	NA	-0.454784	NA	NA	-3.72602	NA	NA	NA	NA	NA	NA	-2.00196	NA	NA	NA	NA	NA	4
MGA	NA	NA	NA	1.47495	NA	NA	NA	NA	NA	NA	-0.357811	NA	NA	1.81514	NA	NA	NA	NA	NA	2.63975	NA	NA	NA	NA	NA	NA	4
ZBTB42	NA	NA	NA	NA	NA	NA	NA	-0.521538	NA	NA	0.465507	NA	NA	NA	NA	NA	NA	NA	2.07702	3.02305	NA	NA	NA	NA	NA	NA	4
IFIH1	NA	1.29952	NA	NA	NA	NA	-1.02179	NA	NA	NA	-0.393634	NA	NA	NA	NA	NA	-1.466	NA	NA	NA	NA	NA	NA	NA	NA	NA	4
GZMK	NA	NA	NA	NA	NA	NA	NA	NA	NA	NA	-0.512704	NA	NA	-1.82833	NA	NA	NA	NA	-2.09411	NA	-1.7737	NA	NA	NA	NA	NA	4
GPR18	NA	NA	NA	NA	NA	NA	-0.865233	NA	NA	NA	-0.363791	NA	1.76558	-2.74231	NA	NA	NA	NA	NA	NA	NA	NA	NA	NA	NA	NA	4
CSF2RA	NA	NA	NA	NA	NA	NA	NA	NA	0.423635	NA	0.343508	NA	NA	-1.90228	NA	NA	NA	NA	NA	-2.50323	NA	NA	NA	NA	NA	NA	4
PYHIN1	NA	NA	NA	NA	NA	NA	NA	NA	NA	NA	-0.609531	NA	2.97282	NA	NA	NA	NA	NA	-2.28703	NA	NA	4.06927	NA	NA	NA	NA	4
CD27	NA	NA	NA	NA	NA	NA	NA	NA	NA	NA	-0.544755	NA	NA	-2.50998	NA	NA	NA	NA	NA	NA	-1.65147	NA	-4.1352	NA	NA	NA	4
PELI1	NA	1.07273	NA	NA	0.947863	NA	NA	NA	NA	NA	0.430322	NA	NA	-1.6166	NA	NA	NA	NA	NA	NA	NA	NA	NA	NA	NA	NA	4
CD101	NA	NA	NA	NA	NA	NA	NA	NA	NA	NA	-0.349561	NA	NA	-2.01018	NA	NA	1.61829	NA	NA	NA	NA	5.31326	NA	NA	NA	NA	4
CDK6	NA	NA	NA	NA	NA	NA	1.10262	NA	NA	NA	0.341709	NA	NA	4.55661	NA	NA	NA	NA	NA	3.8926	NA	NA	NA	NA	NA	NA	4
ERAP2	NA	NA	NA	NA	1.32037	NA	NA	NA	NA	NA	-0.456255	NA	NA	NA	NA	NA	-4.1497	1.33346	NA	NA	NA	NA	NA	NA	NA	NA	4
CST3	NA	-0.925473	NA	NA	-1.06411	NA	NA	NA	NA	NA	0.555302	NA	NA	NA	0.645107	NA	NA	NA	NA	NA	NA	NA	NA	NA	NA	NA	4
TMEM154	NA	NA	0.843486	NA	NA	NA	-1.03126	NA	NA	NA	NA	2.55484	NA	-1.96282	NA	NA	NA	NA	NA	NA	NA	NA	NA	NA	NA	NA	4
HTRA3	NA	NA	1.20919	NA	1.2937	NA	NA	NA	NA	NA	NA	2.1271	NA	NA	NA	NA	NA	NA	NA	NA	NA	NA	2.98076	NA	NA	NA	4
LGALS3	NA	NA	NA	NA	NA	NA	NA	NA	NA	NA	NA	2.18562	3.2021	-2.69729	NA	NA	NA	NA	NA	NA	NA	NA	NA	NA	NA	4.0505	4
SH3BP5	NA	NA	NA	NA	NA	NA	-0.908706	NA	NA	NA	NA	2.18716	NA	NA	NA	NA	NA	-0.491558	NA	-3.91938	NA	NA	NA	NA	NA	NA	4
SPRED1	NA	NA	NA	0.858866	NA	NA	NA	NA	NA	NA	NA	2.26443	-2.14073	NA	-0.488669	NA	NA	NA	NA	NA	NA	NA	NA	NA	NA	NA	4
TOX2	NA	NA	NA	NA	NA	NA	NA	NA	NA	NA	NA	2.3718	NA	NA	-1.38446	NA	NA	0.508377	NA	NA	NA	NA	-5.01578	NA	NA	NA	4
CD9	NA	NA	NA	NA	NA	NA	NA	NA	0.405808	NA	NA	2.1501	3.00016	NA	NA	NA	NA	NA	NA	NA	1.46632	NA	NA	NA	NA	NA	4
SIPA1L2	NA	NA	NA	NA	NA	NA	NA	NA	NA	NA	NA	1.90741	1.80852	NA	NA	NA	NA	NA	NA	-4.07668	NA	NA	NA	NA	-2.06926	NA	4
HES1	NA	NA	NA	NA	NA	NA	NA	NA	NA	NA	NA	1.59546	NA	-1.89234	NA	NA	NA	0.645624	NA	NA	NA	-4.82582	NA	NA	NA	NA	4
PIR	NA	NA	1.00123	NA	NA	NA	NA	NA	NA	NA	NA	-1.88353	NA	NA	-0.904237	NA	NA	NA	NA	NA	-1.3457	NA	NA	NA	NA	NA	4
CEBPB	NA	1.24203	NA	NA	NA	NA	NA	NA	NA	NA	NA	1.5598	1.4764	NA	NA	NA	NA	NA	NA	-2.9628	NA	NA	NA	NA	NA	NA	4
MCF2L	NA	NA	NA	NA	NA	NA	NA	-0.544788	NA	NA	NA	1.64233	NA	NA	NA	NA	NA	NA	NA	NA	NA	NA	4.0335	NA	-4.6444	NA	4
PLP2	NA	NA	NA	1.72724	0.818495	NA	NA	NA	1.03287	NA	NA	1.12947	NA	NA	NA	NA	NA	NA	NA	NA	NA	NA	NA	NA	NA	NA	4
ISOC1	NA	-0.875137	NA	-0.906764	NA	NA	NA	NA	-0.477365	NA	NA	-1.50207	NA	NA	NA	NA	NA	NA	NA	NA	NA	NA	NA	NA	NA	NA	4
RETN	NA	NA	NA	NA	NA	NA	NA	NA	NA	NA	NA	1.18031	NA	-3.46776	NA	NA	NA	NA	NA	-3.51431	-1.55737	NA	NA	NA	NA	NA	4
NETO2	NA	NA	NA	NA	2.10694	NA	NA	NA	NA	NA	NA	1.14714	NA	NA	-1.61803	NA	NA	NA	NA	NA	NA	NA	-3.5277	NA	NA	NA	4
HP	NA	NA	NA	-3.01277	NA	NA	NA	NA	NA	NA	NA	-1.33061	NA	-4.64732	NA	NA	NA	NA	NA	-3.17446	NA	NA	NA	NA	NA	NA	4
C1orf162	NA	NA	NA	NA	NA	1.0371	NA	NA	NA	NA	NA	-1.23976	NA	-1.80946	NA	NA	NA	NA	NA	-2.65811	NA	NA	NA	NA	NA	NA	4
PILRA	NA	NA	NA	NA	NA	NA	NA	NA	NA	NA	NA	1.1302	NA	-3.66019	NA	NA	NA	NA	NA	-2.85017	NA	NA	NA	NA	NA	5.57124	4
IRF2	NA	NA	NA	NA	NA	NA	-0.775062	NA	NA	NA	NA	1.2111	NA	NA	NA	NA	NA	-0.537251	NA	-2.48104	NA	NA	NA	NA	NA	NA	4
PRPS1	NA	-1.0574	NA	NA	NA	NA	NA	NA	-0.494904	NA	NA	-1.11078	NA	NA	NA	NA	NA	NA	NA	NA	-1.56898	NA	NA	NA	NA	NA	4
KCNK17	NA	NA	NA	1.13349	NA	NA	NA	NA	NA	NA	NA	3.15851	NA	NA	NA	NA	NA	NA	NA	3.15094	NA	NA	NA	2.57086	NA	NA	4
ADAT2	NA	NA	NA	0.900474	NA	NA	NA	NA	-0.460876	NA	NA	-1.10673	NA	NA	NA	NA	NA	NA	NA	2.60203	NA	NA	NA	NA	NA	NA	4
CENPM	NA	-1.05957	-1.0893	NA	NA	NA	NA	NA	NA	NA	NA	-1.13026	NA	NA	NA	NA	NA	NA	NA	NA	-1.648	NA	NA	NA	NA	NA	4
PLAC8	NA	0.878135	NA	NA	NA	NA	NA	NA	NA	NA	NA	-1.10381	NA	NA	NA	-2.24933	NA	NA	NA	NA	NA	3.17512	NA	NA	NA	NA	4
ADRB2	NA	NA	NA	NA	NA	NA	-0.989286	NA	0.722457	NA	NA	-1.36694	2.3023	NA	NA	NA	NA	NA	NA	NA	NA	NA	NA	NA	NA	NA	4
ASGR2	NA	NA	NA	NA	NA	NA	NA	NA	NA	NA	NA	1.30927	NA	-3.07203	NA	NA	NA	NA	NA	-4.72182	NA	NA	NA	NA	NA	4.31027	4
BST1	NA	NA	NA	NA	NA	NA	-0.762575	NA	NA	NA	NA	1.19364	NA	-2.4046	NA	NA	NA	NA	NA	NA	NA	3.32465	NA	NA	NA	NA	4
PPARG	NA	NA	0.941121	NA	NA	NA	-1.38759	NA	NA	NA	NA	1.1587	NA	NA	NA	NA	NA	-0.909287	NA	NA	NA	NA	NA	NA	NA	NA	4
STXBP1	NA	NA	NA	-1.02891	-2.13891	NA	NA	NA	-0.475647	NA	NA	1.08751	NA	NA	NA	NA	NA	NA	NA	NA	NA	NA	NA	NA	NA	NA	4
DPEP2	NA	NA	NA	NA	NA	NA	NA	NA	NA	NA	NA	1.62042	1.48367	NA	NA	NA	NA	NA	NA	NA	1.12325	2.84098	NA	NA	NA	NA	4
SLFN5	NA	NA	NA	-0.945972	NA	NA	-1.07445	NA	NA	NA	NA	1.49273	NA	-2.35296	NA	NA	NA	NA	NA	NA	NA	NA	NA	NA	NA	NA	4
FLT1	NA	NA	NA	NA	NA	NA	NA	NA	NA	NA	NA	1.38741	NA	NA	NA	-2.31645	1.58133	0.781791	NA	NA	NA	NA	NA	NA	NA	NA	4
GPR183	NA	NA	NA	NA	NA	NA	-1.21583	NA	NA	NA	NA	-1.32613	NA	-1.71482	NA	NA	NA	NA	NA	NA	NA	NA	NA	NA	NA	4.61796	4
ACSL1	NA	1.05877	NA	NA	NA	NA	NA	NA	NA	NA	NA	1.18459	NA	-2.33715	NA	NA	NA	NA	NA	-3.01372	NA	NA	NA	NA	NA	NA	4
MS4A7	NA	NA	NA	NA	NA	NA	-1.3808	NA	NA	NA	NA	-1.62245	2.22983	NA	NA	NA	NA	NA	NA	NA	NA	NA	NA	NA	NA	5.66072	4
WNK4	NA	NA	NA	NA	NA	NA	NA	NA	NA	NA	NA	1.12474	NA	NA	-1.34085	NA	NA	0.932887	NA	NA	NA	NA	NA	NA	2.53249	NA	4
FKBP11	NA	-2.04306	NA	NA	NA	NA	0.98188	NA	NA	NA	NA	NA	-2.12484	NA	NA	NA	NA	NA	NA	NA	-1.44872	NA	NA	NA	NA	NA	4
JAM2	NA	NA	NA	NA	-0.849612	NA	NA	NA	-0.561268	NA	NA	NA	-3.5414	NA	NA	NA	NA	NA	NA	NA	NA	NA	NA	NA	2.02043	NA	4
CDH2	NA	NA	NA	NA	NA	1.58173	NA	NA	-1.25549	NA	NA	NA	-2.41593	NA	-0.769844	NA	NA	NA	NA	NA	NA	NA	NA	NA	NA	NA	4
GLRB	NA	NA	0.887117	NA	NA	NA	NA	-0.464794	NA	NA	NA	NA	-2.0948	NA	NA	NA	NA	NA	NA	NA	NA	NA	NA	3.73936	NA	NA	4
ALOX5	NA	NA	NA	NA	NA	NA	NA	NA	NA	NA	NA	NA	2.68459	-4.06224	NA	NA	NA	NA	NA	-2.92787	NA	2.85961	NA	NA	NA	NA	4
CD180	NA	NA	NA	NA	NA	NA	-1.39943	NA	1.00821	NA	NA	NA	3.43903	NA	NA	NA	NA	NA	NA	NA	NA	2.82287	NA	NA	NA	NA	4
CEP126	NA	NA	NA	NA	-0.755679	NA	NA	NA	-0.451226	NA	NA	NA	-1.55399	NA	NA	NA	NA	-0.462533	NA	NA	NA	NA	NA	NA	NA	NA	4
NCF2	NA	NA	NA	NA	NA	NA	NA	NA	NA	NA	NA	NA	3.57393	-4.2603	NA	NA	NA	NA	NA	NA	NA	3.27174	NA	NA	NA	4.98363	4
LGALS1	NA	NA	NA	NA	NA	NA	0.861157	NA	1.47656	NA	NA	NA	3.77878	NA	NA	NA	NA	NA	NA	NA	1.88994	NA	NA	NA	NA	NA	4
CCR1	NA	NA	NA	NA	NA	NA	-1.00279	NA	NA	NA	NA	NA	2.71871	-3.88324	NA	NA	NA	NA	NA	-2.5892	NA	NA	NA	NA	NA	NA	4
PLSCR4	NA	NA	NA	NA	-1.00589	NA	NA	NA	-0.794786	NA	NA	NA	-3.08523	NA	NA	NA	NA	NA	NA	NA	NA	NA	NA	NA	NA	-6.58236	4
GIMAP8	NA	NA	NA	NA	NA	NA	NA	NA	NA	NA	NA	NA	2.09701	-2.04082	NA	NA	NA	NA	-2.69323	-4.44392	NA	NA	NA	NA	NA	NA	4
ADAP2	NA	NA	NA	NA	NA	NA	-0.787293	NA	NA	NA	NA	NA	2.38572	-1.64134	NA	NA	NA	NA	NA	NA	NA	NA	NA	NA	NA	3.91802	4
PECR	NA	NA	NA	NA	NA	NA	NA	NA	NA	NA	NA	NA	-2.338	-2.00272	NA	-2.99179	NA	NA	NA	-3.82897	NA	NA	NA	NA	NA	NA	4
HSPA1B	NA	NA	NA	-1.25887	NA	NA	NA	NA	NA	NA	NA	NA	1.85186	-4.23893	-0.62276	NA	NA	NA	NA	NA	NA	NA	NA	NA	NA	NA	4
IL13RA1	NA	NA	NA	NA	NA	NA	-1.59757	NA	0.500647	NA	NA	NA	1.8681	NA	NA	NA	NA	NA	NA	NA	1.2973	NA	NA	NA	NA	NA	4
PBK	NA	NA	-3.08807	NA	NA	-3.3266	NA	NA	NA	NA	NA	NA	-1.94012	NA	NA	NA	NA	NA	NA	NA	-2.07697	NA	NA	NA	NA	NA	4
CD3D	NA	NA	NA	NA	NA	NA	NA	NA	NA	NA	NA	NA	3.23246	-1.89748	NA	NA	NA	NA	-2.33093	NA	NA	NA	NA	NA	NA	5.60072	4
LILRB3	NA	NA	NA	NA	NA	NA	NA	NA	NA	NA	NA	NA	2.15564	-2.71156	NA	NA	NA	NA	NA	-4.20765	NA	NA	NA	NA	NA	4.85738	4
MECOM	NA	NA	NA	NA	-1.62396	NA	NA	NA	-0.664459	NA	NA	NA	-3.88733	NA	NA	NA	NA	NA	NA	NA	NA	NA	-4.22736	NA	NA	NA	4
TANC1	NA	NA	NA	NA	NA	NA	NA	NA	-0.454739	NA	NA	NA	-2.332	NA	-0.876631	NA	NA	NA	NA	NA	NA	NA	NA	2.00675	NA	NA	4
ST6GALNAC2	NA	NA	NA	NA	NA	NA	NA	NA	NA	NA	NA	NA	1.85085	-1.90648	NA	NA	NA	NA	-2.22227	-4.30111	NA	NA	NA	NA	NA	NA	4
ITGB2	NA	NA	NA	NA	NA	-1.43717	NA	NA	0.406464	NA	NA	NA	1.66673	-1.96725	NA	NA	NA	NA	NA	NA	NA	NA	NA	NA	NA	NA	4
IL3RA	NA	NA	NA	NA	NA	NA	NA	NA	1.83935	NA	NA	NA	1.49452	NA	NA	NA	NA	NA	NA	NA	1.17567	NA	2.42691	NA	NA	NA	4
ARHGAP22	NA	-1.70088	NA	NA	NA	NA	NA	-0.442647	NA	NA	NA	NA	-2.77476	NA	NA	NA	NA	NA	NA	3.01975	NA	NA	NA	NA	NA	NA	4
MS4A6A	NA	NA	NA	NA	NA	NA	-1.05056	NA	NA	NA	NA	NA	2.66099	-2.13076	NA	NA	NA	NA	NA	NA	NA	NA	NA	NA	NA	5.04019	4
SPTLC3	NA	NA	NA	NA	NA	NA	NA	NA	-0.710955	NA	NA	NA	-1.55521	1.88109	NA	NA	NA	-1.11727	NA	NA	NA	NA	NA	NA	NA	NA	4
FOXC1	NA	NA	NA	NA	NA	NA	NA	NA	0.439621	NA	NA	NA	2.46002	NA	NA	NA	NA	NA	NA	NA	1.18785	NA	NA	NA	NA	8.6301	4
CTSH	NA	NA	NA	NA	NA	NA	NA	NA	NA	NA	NA	NA	2.58413	-2.54763	NA	NA	NA	NA	NA	-2.9555	NA	NA	NA	NA	NA	5.04078	4
CLEC7A	NA	NA	NA	NA	NA	NA	-1.46653	NA	NA	NA	NA	NA	1.69817	-3.68719	NA	NA	NA	NA	NA	NA	NA	NA	NA	NA	NA	4.47212	4
NLRP2	NA	NA	NA	NA	NA	NA	NA	NA	-0.471059	NA	NA	NA	-1.54008	NA	NA	NA	2.35988	NA	NA	NA	NA	NA	-2.53079	NA	NA	NA	4
KCNH2	NA	NA	NA	NA	NA	NA	NA	NA	NA	NA	NA	NA	-2.00227	NA	NA	NA	NA	NA	-3.68955	NA	-4.13934	NA	NA	NA	NA	-4.17062	4
DSC2	NA	1.31997	NA	NA	NA	NA	NA	NA	NA	NA	NA	NA	1.62801	NA	NA	NA	-2.18743	NA	NA	NA	NA	NA	NA	NA	NA	5.20107	4
LRRC25	NA	NA	NA	NA	NA	NA	NA	NA	NA	NA	NA	NA	1.89011	-4.25701	NA	NA	NA	NA	NA	-3.19931	NA	NA	NA	NA	NA	4.70712	4
SULF2	NA	NA	1.8255	NA	NA	NA	NA	NA	NA	NA	NA	NA	1.50332	-3.0246	NA	NA	NA	-1.14377	NA	NA	NA	NA	NA	NA	NA	NA	4
FCGR3B	NA	NA	NA	NA	NA	NA	NA	NA	NA	NA	NA	NA	1.5619	-3.66555	NA	-3.35752	NA	NA	NA	NA	NA	3.18604	NA	NA	NA	NA	4
HEMGN	NA	NA	NA	NA	NA	NA	NA	NA	-1.07653	NA	NA	NA	-1.55824	NA	NA	NA	NA	NA	-3.19857	NA	NA	NA	NA	NA	NA	-6.84316	4
GZMA	NA	NA	NA	-1.84139	NA	NA	NA	NA	NA	NA	NA	NA	1.92711	-2.40821	NA	NA	NA	NA	-3.24925	NA	NA	NA	NA	NA	NA	NA	4
SHTN1	NA	NA	NA	NA	NA	NA	NA	NA	NA	NA	NA	NA	-2.03811	-1.98776	NA	-2.01751	NA	0.497961	NA	NA	NA	NA	NA	NA	NA	NA	4
F13A1	NA	NA	NA	NA	NA	NA	-0.83367	NA	0.893657	NA	NA	NA	1.50296	NA	NA	NA	NA	NA	NA	NA	NA	NA	-6.5924	NA	NA	NA	4
TRAF1	NA	3.06014	NA	NA	NA	NA	-1.17957	NA	NA	NA	NA	NA	NA	-1.8576	NA	NA	NA	NA	NA	NA	NA	NA	NA	NA	NA	4.58934	4
FCRL1	NA	NA	NA	NA	NA	NA	-1.03947	NA	NA	NA	NA	NA	NA	-3.75387	NA	NA	NA	NA	-4.44562	-3.26216	NA	NA	NA	NA	NA	NA	4
MS4A1	NA	NA	NA	NA	NA	NA	-1.29545	NA	NA	NA	NA	NA	NA	-3.96713	NA	NA	NA	NA	-2.47863	NA	-2.60245	NA	NA	NA	NA	NA	4
KCNJ15	NA	NA	NA	NA	NA	NA	NA	NA	NA	NA	NA	NA	NA	-3.25519	NA	NA	NA	NA	-3.60847	-3.86996	NA	NA	NA	NA	NA	4.91686	4
IER5	NA	1.7322	NA	NA	NA	NA	NA	NA	0.438027	NA	NA	NA	NA	-2.53209	-0.582096	NA	NA	NA	NA	NA	NA	NA	NA	NA	NA	NA	4
IL2RB	NA	NA	NA	NA	NA	NA	NA	NA	NA	NA	NA	NA	NA	-1.73565	NA	NA	NA	NA	-3.39529	-2.80901	-1.39662	NA	NA	NA	NA	NA	4
ITK	NA	NA	NA	NA	NA	NA	-2.64883	NA	NA	NA	NA	NA	NA	-3.18774	NA	NA	NA	NA	-2.84294	NA	-2.54813	NA	NA	NA	NA	NA	4
NFKBIE	NA	NA	NA	NA	NA	NA	-0.888543	0.592894	NA	NA	NA	NA	NA	-1.98802	NA	NA	NA	NA	2.12311	NA	NA	NA	NA	NA	NA	NA	4
SLC43A2	NA	1.00986	NA	NA	NA	1.2637	NA	NA	NA	NA	NA	NA	NA	-3.15276	NA	NA	NA	NA	NA	-2.92557	NA	NA	NA	NA	NA	NA	4
SMPDL3A	NA	NA	NA	1.08478	NA	NA	NA	NA	NA	NA	NA	NA	NA	-3.66335	NA	-1.93043	NA	NA	NA	-5.9373	NA	NA	NA	NA	NA	NA	4
SLC16A6	NA	NA	NA	NA	NA	NA	NA	NA	NA	NA	NA	NA	NA	-4.22404	NA	-2.68746	NA	NA	NA	-3.31817	-1.71149	NA	NA	NA	NA	NA	4
GPR137B	NA	NA	NA	NA	-0.774722	NA	-1.10322	NA	NA	NA	NA	NA	NA	-2.16237	NA	NA	NA	NA	-2.10519	NA	NA	NA	NA	NA	NA	NA	4
QPCT	NA	2.52867	NA	NA	NA	NA	NA	NA	NA	NA	NA	NA	NA	-2.88733	NA	NA	NA	NA	NA	-3.30557	-1.92281	NA	NA	NA	NA	NA	4
CREB5	NA	NA	NA	NA	NA	NA	NA	NA	NA	NA	NA	NA	NA	-1.82169	NA	NA	NA	NA	-3.74609	-4.52397	NA	NA	NA	NA	NA	4.00896	4
WLS	NA	NA	NA	NA	NA	NA	NA	NA	NA	NA	NA	NA	NA	-2.05612	-0.55152	-2.89209	NA	NA	NA	-4.0223	NA	NA	NA	NA	NA	NA	4
IER3	NA	3.42085	NA	NA	NA	NA	NA	NA	NA	NA	NA	NA	NA	-4.26519	-1.05062	NA	NA	NA	NA	NA	NA	NA	NA	NA	NA	5.98851	4
SIGLEC10	NA	NA	NA	NA	-0.961484	NA	NA	NA	NA	NA	NA	NA	NA	-2.49405	NA	NA	NA	NA	-3.32931	-4.72188	NA	NA	NA	NA	NA	NA	4
SIGLEC7	NA	NA	NA	NA	NA	NA	NA	NA	NA	NA	NA	NA	NA	-2.41614	NA	NA	NA	NA	NA	-3.04134	NA	3.32856	NA	NA	NA	6.11819	4
PLEKHA5	NA	NA	NA	NA	NA	NA	NA	NA	NA	NA	NA	NA	NA	2.32215	NA	NA	NA	-0.452321	2.35087	3.17022	NA	NA	NA	NA	NA	NA	4
ADGRG3	NA	NA	NA	NA	NA	NA	0.749584	NA	NA	NA	NA	NA	NA	-3.88946	NA	1.77472	NA	NA	NA	NA	NA	3.94761	NA	NA	NA	NA	4
SLC2A14	NA	NA	NA	NA	NA	NA	NA	NA	NA	NA	NA	NA	NA	-1.6068	NA	NA	NA	NA	-2.06734	-2.75146	-1.52037	NA	NA	NA	NA	NA	4
PF4V1	NA	NA	1.27983	NA	NA	NA	NA	NA	NA	NA	NA	NA	NA	-1.90738	NA	NA	NA	NA	-4.52861	-4.67882	NA	NA	NA	NA	NA	NA	4
MAP2K6	NA	NA	NA	NA	-1.29251	NA	NA	NA	NA	NA	NA	NA	NA	-1.60425	NA	-2.11535	NA	NA	NA	-2.65064	NA	NA	NA	NA	NA	NA	4
CSRNP1	NA	1.34929	NA	NA	NA	NA	NA	NA	NA	NA	NA	NA	NA	-1.83179	-0.542398	NA	NA	NA	NA	-3.11442	NA	NA	NA	NA	NA	NA	4
CD226	NA	NA	NA	NA	NA	NA	NA	NA	NA	NA	NA	NA	NA	-2.49789	NA	NA	1.98915	NA	-2.05761	NA	NA	NA	-2.28996	NA	NA	NA	4
IGSF6	NA	NA	NA	NA	NA	NA	NA	NA	NA	NA	NA	NA	NA	-4.02508	NA	NA	NA	NA	-2.94283	-4.83848	NA	NA	NA	NA	NA	5.59159	4
S100A12	NA	NA	NA	NA	NA	NA	NA	NA	NA	NA	NA	NA	NA	-6.37702	NA	NA	NA	NA	-4.80249	-4.48648	NA	4.4342	NA	NA	NA	NA	4
CD300C	NA	NA	NA	NA	NA	NA	-0.803322	0.480296	NA	NA	NA	NA	NA	-2.12137	NA	NA	NA	NA	NA	NA	NA	3.25676	NA	NA	NA	NA	4
SELPLG	NA	NA	NA	NA	NA	NA	NA	NA	NA	NA	NA	NA	NA	-2.08031	NA	NA	NA	0.527646	-2.1858	-3.57324	NA	NA	NA	NA	NA	NA	4
SCML2	NA	NA	NA	NA	NA	NA	NA	-0.476213	NA	NA	NA	NA	NA	1.70184	NA	NA	NA	NA	2.40038	2.82452	NA	NA	NA	NA	NA	NA	4
GABARAPL1	NA	1.37055	NA	NA	NA	NA	NA	NA	NA	NA	NA	NA	NA	-2.00589	-0.473359	NA	NA	0.536995	NA	NA	NA	NA	NA	NA	NA	NA	4
CD93	NA	-1.2727	NA	NA	NA	NA	NA	NA	0.444904	NA	NA	NA	NA	-3.3616	NA	NA	NA	NA	NA	-2.61316	NA	NA	NA	NA	NA	NA	4
SUCNR1	NA	NA	NA	NA	NA	NA	NA	NA	1.02591	NA	NA	NA	NA	3.4499	NA	NA	NA	NA	NA	3.64276	NA	4.92139	NA	NA	NA	NA	4
CYRIA	NA	NA	NA	1.03641	NA	NA	-0.954023	NA	0.509925	NA	NA	NA	NA	-2.04821	NA	NA	NA	NA	NA	NA	NA	NA	NA	NA	NA	NA	4
LTF	NA	NA	NA	NA	NA	-3.21463	-2.06173	NA	NA	NA	NA	NA	NA	-4.74683	NA	NA	NA	NA	NA	NA	-2.007	NA	NA	NA	NA	NA	4
LRP1	NA	NA	NA	-1.00343	NA	NA	-0.909293	NA	NA	NA	NA	NA	NA	-3.19282	NA	NA	NA	NA	NA	-3.23632	NA	NA	NA	NA	NA	NA	4
P2RY13	NA	NA	NA	NA	NA	NA	-1.55344	NA	NA	NA	NA	NA	NA	-4.045	NA	NA	NA	NA	NA	-3.28613	NA	3.44466	NA	NA	NA	NA	4
NCF1	NA	NA	NA	NA	NA	NA	NA	NA	NA	NA	NA	NA	NA	-2.54781	NA	NA	NA	NA	NA	-2.54976	NA	3.0784	NA	NA	NA	5.64761	4
ARHGAP24	NA	NA	NA	2.26621	NA	NA	NA	NA	NA	NA	NA	NA	NA	-1.71654	NA	NA	NA	NA	NA	-2.43301	NA	NA	NA	NA	NA	5.91446	4
TNFAIP6	NA	1.53168	NA	NA	NA	NA	NA	NA	NA	NA	NA	NA	NA	-2.92018	NA	NA	NA	NA	NA	NA	NA	NA	NA	NA	-3.73444	7.70931	4
GCA	NA	NA	NA	NA	NA	NA	NA	-0.662216	NA	NA	NA	NA	NA	-1.90778	NA	NA	NA	NA	-3.68127	-3.72753	NA	NA	NA	NA	NA	NA	4
BCL2A1	NA	NA	NA	NA	NA	NA	-1.96168	NA	NA	NA	NA	NA	NA	-2.64809	NA	NA	NA	NA	NA	NA	NA	3.40465	NA	NA	-2.07624	NA	4
ENTPD1	NA	NA	NA	NA	NA	NA	-1.1116	-0.473653	NA	NA	NA	NA	NA	-2.35772	NA	NA	NA	NA	NA	NA	NA	NA	2.48158	NA	NA	NA	4
CD163	NA	NA	NA	NA	NA	NA	-1.15152	NA	NA	NA	NA	NA	NA	-2.63843	NA	NA	NA	NA	NA	-5.40623	NA	NA	NA	NA	NA	4.19675	4
SORT1	NA	0.954016	NA	NA	-0.753997	NA	NA	NA	NA	NA	NA	NA	NA	-3.01784	NA	NA	NA	NA	NA	-2.78057	NA	NA	NA	NA	NA	NA	4
CCR2	NA	NA	NA	NA	NA	NA	-1.30499	NA	NA	NA	NA	NA	NA	-2.40011	NA	NA	NA	NA	NA	-4.2804	NA	4.37725	NA	NA	NA	NA	4
CES1	NA	NA	NA	NA	NA	NA	NA	NA	NA	NA	NA	NA	NA	-1.65284	NA	-5.16592	NA	NA	NA	-3.63613	NA	NA	NA	NA	NA	4.48207	4
ANKRD22	NA	NA	NA	NA	NA	-1.23647	NA	NA	NA	NA	NA	NA	NA	-1.61615	NA	NA	NA	NA	NA	-3.47432	NA	5.28166	NA	NA	NA	NA	4
IGSF10	NA	NA	NA	NA	NA	NA	NA	NA	NA	NA	NA	NA	NA	2.6924	NA	NA	NA	NA	NA	5.9168	NA	NA	NA	3.72338	NA	4.90001	4
CRNDE	NA	NA	1.16822	NA	NA	NA	NA	NA	NA	NA	NA	NA	NA	1.89027	NA	NA	NA	NA	2.99587	5.88852	NA	NA	NA	NA	NA	NA	4
CSF3R	NA	NA	NA	NA	NA	-1.63951	NA	NA	-0.502595	NA	NA	NA	NA	-1.60518	NA	NA	NA	NA	NA	NA	NA	4.11399	NA	NA	NA	NA	4
FGD4	NA	NA	NA	NA	NA	NA	NA	NA	NA	NA	NA	NA	NA	-1.60659	NA	NA	NA	0.758417	NA	-2.91435	NA	NA	NA	NA	-2.39854	NA	4
SLC25A37	NA	NA	NA	NA	NA	NA	NA	NA	NA	NA	NA	NA	NA	-1.62116	NA	NA	NA	NA	-2.38217	NA	-1.1299	NA	NA	2.33845	NA	NA	4
MMP2	NA	NA	NA	-1.49103	NA	NA	NA	NA	NA	NA	NA	NA	NA	2.08923	NA	NA	NA	NA	NA	NA	1.27345	NA	NA	3.05839	NA	NA	4
HOXA7	NA	NA	NA	NA	NA	NA	0.897415	NA	NA	NA	NA	NA	NA	1.68453	NA	NA	NA	NA	NA	6.30556	NA	NA	NA	3.79085	NA	NA	4
FCGR1A	NA	NA	NA	NA	NA	NA	-1.04616	NA	NA	NA	NA	NA	NA	-1.67834	NA	NA	NA	NA	NA	NA	1.43286	NA	NA	NA	NA	5.38268	4
ZNF521	NA	NA	NA	NA	NA	NA	NA	NA	NA	NA	NA	NA	NA	2.1734	NA	NA	NA	NA	NA	NA	NA	NA	3.8736	3.36614	-4.20712	NA	4
HOXA6	NA	NA	NA	NA	NA	NA	1.10743	NA	NA	NA	NA	NA	NA	1.73812	NA	NA	NA	NA	NA	7.12755	NA	NA	NA	3.67915	NA	NA	4
GTSF1	NA	NA	NA	NA	NA	NA	1.13576	NA	NA	NA	NA	NA	NA	2.90415	NA	NA	NA	NA	NA	3.89044	NA	NA	-5.54548	NA	NA	NA	4
EGF	NA	NA	NA	NA	NA	NA	NA	NA	NA	NA	NA	NA	NA	NA	-1.66013	-3.01651	NA	0.632505	NA	NA	NA	NA	NA	NA	2.78135	NA	4
DCN	NA	NA	1.01527	NA	NA	NA	NA	NA	NA	NA	NA	NA	NA	NA	2.09551	NA	NA	-1.13236	NA	NA	NA	NA	NA	NA	-2.29152	NA	4
PLK2	NA	NA	NA	NA	1.0509	NA	-1.77397	NA	NA	NA	NA	NA	NA	NA	-1.09778	NA	NA	NA	NA	-2.85604	NA	NA	NA	NA	NA	NA	4
BPGM	NA	NA	NA	NA	NA	NA	NA	NA	NA	NA	NA	NA	NA	NA	1.02853	NA	NA	NA	-2.68515	NA	-2.17132	NA	NA	2.73812	NA	NA	4
SLC16A4	NA	NA	NA	-0.903562	NA	NA	NA	NA	NA	NA	NA	NA	NA	NA	-0.898696	-2.19504	NA	-0.484274	NA	NA	NA	NA	NA	NA	NA	NA	4
TFPI2	NA	NA	NA	NA	NA	NA	NA	NA	NA	NA	NA	NA	NA	NA	-2.63063	NA	NA	NA	NA	NA	NA	NA	NA	2.07942	2.89374	8.80581	4
IRX5	NA	NA	0.902193	NA	NA	NA	NA	NA	NA	NA	NA	NA	NA	NA	0.78999	NA	NA	NA	NA	NA	NA	NA	NA	3.52651	NA	7.53311	4
DHRS3	NA	NA	NA	-1.56228	0.994932	NA	NA	NA	NA	NA	NA	NA	NA	NA	-1.90227	NA	NA	-1.02359	NA	NA	NA	NA	NA	NA	NA	NA	4
GSTT2	NA	NA	NA	NA	NA	NA	NA	NA	NA	NA	NA	NA	NA	NA	-0.825963	NA	2.15274	-2.11098	2.25757	NA	NA	NA	NA	NA	NA	NA	4
CCL2	NA	4.38678	-2.13053	NA	NA	NA	NA	NA	NA	NA	NA	NA	NA	NA	-1.70914	NA	NA	NA	NA	NA	NA	NA	NA	NA	NA	9.99692	4
PLAU	NA	1.49797	NA	NA	NA	NA	NA	NA	NA	NA	NA	NA	NA	NA	-0.998689	NA	NA	0.480934	2.15031	NA	NA	NA	NA	NA	NA	NA	4
ELN	NA	NA	NA	NA	NA	NA	NA	NA	NA	NA	NA	NA	NA	NA	1.20071	NA	NA	-0.911159	NA	NA	NA	NA	3.60581	3.93779	NA	NA	4
PLPP3	NA	NA	NA	NA	NA	NA	NA	NA	NA	NA	NA	NA	NA	NA	1.42867	-2.16175	NA	-0.500562	NA	NA	NA	NA	3.03285	NA	NA	NA	4
IQCJ-SCHIP1	NA	NA	NA	NA	NA	NA	NA	NA	NA	NA	NA	NA	NA	NA	-0.5428	NA	NA	1.89466	2.32062	3.40327	NA	NA	NA	NA	NA	NA	4
SCHIP1	NA	NA	NA	NA	NA	NA	NA	NA	NA	NA	NA	NA	NA	NA	-0.5428	NA	NA	NA	3.12079	4.85619	NA	NA	NA	2.73935	NA	NA	4
SDC2	NA	NA	1.15653	1.71002	NA	NA	NA	NA	NA	NA	NA	NA	NA	NA	0.839167	NA	NA	NA	NA	NA	NA	NA	NA	NA	NA	8.9677	4
EPHA2	NA	NA	NA	NA	NA	1.59867	NA	0.729535	NA	NA	NA	NA	NA	NA	-0.898456	NA	NA	NA	NA	NA	NA	NA	NA	NA	1.95017	NA	4
FMOD	NA	NA	NA	NA	NA	NA	NA	1.34128	NA	NA	NA	NA	NA	NA	0.664099	NA	-1.51305	NA	NA	NA	NA	NA	2.67167	NA	NA	NA	4
STC2	NA	1.80513	NA	NA	NA	NA	NA	NA	NA	NA	NA	NA	NA	NA	0.606655	NA	NA	0.450895	NA	NA	NA	NA	NA	NA	NA	-4.13512	4
HIST2H2BE	NA	1.34406	1.08174	NA	NA	NA	NA	NA	NA	NA	NA	NA	NA	NA	-0.64142	NA	NA	NA	NA	NA	3.06986	NA	NA	NA	NA	NA	4
EFHD1	NA	NA	NA	NA	NA	NA	NA	-0.968115	NA	NA	NA	NA	NA	NA	1.21535	NA	-1.82156	NA	NA	NA	NA	-3.67941	NA	NA	NA	NA	4
CXCL12	NA	NA	NA	NA	NA	NA	-0.801649	NA	NA	NA	NA	NA	NA	NA	1.43728	-2.89967	NA	-0.529317	NA	NA	NA	NA	NA	NA	NA	NA	4
CLEC5A	NA	NA	NA	NA	NA	NA	-2.38458	NA	NA	NA	NA	NA	NA	NA	NA	4.34304	NA	NA	NA	NA	NA	6.44849	NA	NA	NA	6.81327	4
IL15	NA	NA	NA	NA	NA	NA	-1.23324	NA	NA	NA	NA	NA	NA	NA	NA	-1.9185	NA	NA	-3.018	-3.00802	NA	NA	NA	NA	NA	NA	4
EPHX1	NA	NA	1.18918	NA	NA	NA	-0.809902	NA	NA	NA	NA	NA	NA	NA	NA	-2.51332	NA	-0.653514	NA	NA	NA	NA	NA	NA	NA	NA	4
SIK1	NA	NA	NA	NA	-1.05291	NA	-0.772764	NA	NA	NA	NA	NA	NA	NA	NA	3.19643	NA	NA	NA	NA	-2.27283	NA	NA	NA	NA	NA	4
ADH1B	NA	NA	NA	NA	NA	NA	NA	-0.743772	NA	NA	NA	NA	NA	NA	NA	-3.45555	NA	NA	NA	NA	NA	NA	5.44389	NA	-8.45125	NA	4
IL4I1	NA	NA	NA	NA	NA	NA	NA	NA	NA	NA	NA	NA	NA	NA	NA	1.79357	NA	NA	2.84767	NA	NA	NA	-2.78302	NA	NA	6.28428	4
PCSK2	NA	NA	NA	NA	NA	NA	NA	NA	NA	NA	NA	NA	NA	NA	NA	-3.05274	NA	NA	NA	NA	NA	-9.00035	-5.89154	NA	2.65661	NA	4
PRAME	NA	NA	NA	NA	NA	NA	NA	NA	NA	NA	NA	NA	NA	NA	NA	4.34771	NA	NA	NA	NA	1.20566	8.95141	NA	5.36932	NA	NA	4
PDCD1LG2	NA	NA	NA	1.63006	NA	NA	NA	NA	NA	NA	NA	NA	NA	NA	NA	-2.1432	NA	0.752932	NA	NA	NA	NA	NA	NA	2.2428	NA	4
ALOX15B	NA	NA	NA	NA	NA	NA	NA	NA	NA	NA	NA	NA	NA	NA	NA	-4.26207	-1.73515	NA	NA	-3.99705	NA	NA	NA	NA	NA	-4.03177	4
PDPN	NA	NA	NA	NA	NA	-1.05501	NA	NA	NA	NA	NA	NA	NA	NA	NA	-2.87229	NA	NA	NA	NA	NA	NA	-3.60806	NA	-3.67703	NA	4
CCL8	NA	NA	NA	NA	NA	NA	-0.762443	NA	NA	NA	NA	NA	NA	NA	NA	-2.01708	NA	NA	NA	NA	NA	NA	NA	NA	-4.45994	6.9263	4
FMO3	NA	NA	NA	NA	NA	NA	NA	-0.548007	NA	NA	NA	NA	NA	NA	NA	-3.90503	-1.81844	NA	NA	NA	NA	-3.57345	NA	NA	NA	NA	4
TNFRSF11B	NA	NA	NA	-1.51511	NA	NA	NA	NA	NA	NA	NA	NA	NA	NA	NA	-2.5928	2.05128	NA	NA	NA	NA	NA	NA	NA	2.54089	NA	4
SELENBP1	NA	NA	NA	NA	NA	NA	NA	NA	NA	NA	NA	NA	NA	NA	NA	-1.9405	NA	-0.699293	-4.04878	NA	-2.79165	NA	NA	NA	NA	NA	4
IGF2	NA	NA	NA	-1.06268	NA	NA	NA	NA	NA	NA	NA	NA	NA	NA	NA	-4.34766	NA	NA	NA	NA	NA	-3.16474	NA	3.68054	NA	NA	4
DKK2	NA	NA	NA	NA	NA	NA	NA	NA	NA	NA	NA	NA	NA	NA	NA	4.91226	1.812	NA	NA	NA	NA	NA	-3.34697	NA	NA	7.32505	4
ADH1C	NA	NA	NA	NA	NA	NA	NA	-0.743772	NA	NA	NA	NA	NA	NA	NA	-2.82385	NA	NA	NA	NA	NA	-2.95392	NA	NA	-3.92771	NA	4
NPTX2	NA	1.69782	NA	NA	NA	NA	NA	NA	NA	NA	NA	NA	NA	NA	NA	3.6131	NA	NA	NA	NA	1.17987	NA	NA	2.22734	NA	NA	4
CACNA2D3	NA	NA	NA	NA	NA	NA	NA	NA	NA	NA	NA	NA	NA	NA	NA	-2.12334	NA	NA	NA	NA	NA	3.35405	3.28291	NA	NA	6.7826	4
TSPAN7	NA	NA	1.01602	NA	NA	1.05436	NA	NA	NA	NA	NA	NA	NA	NA	NA	1.76589	NA	-1.34057	NA	NA	NA	NA	NA	NA	NA	NA	4
IGHM	NA	NA	NA	NA	NA	NA	NA	NA	NA	NA	NA	NA	NA	NA	NA	3.4448	1.44693	-0.622735	NA	NA	-2.13423	NA	NA	NA	NA	NA	4
SFRP4	NA	NA	NA	NA	NA	NA	NA	-0.929303	NA	NA	NA	NA	NA	NA	NA	NA	-2.16562	-0.552397	NA	NA	NA	-3.10126	NA	NA	NA	NA	4
PTGDS	NA	NA	NA	-1.87007	NA	NA	NA	NA	NA	NA	NA	NA	NA	NA	NA	NA	-1.48495	NA	NA	NA	NA	NA	2.74324	NA	NA	8.0841	4
PKP2	NA	NA	NA	NA	-0.948603	NA	NA	NA	NA	NA	NA	NA	NA	NA	NA	NA	1.71483	NA	-4.14752	-4.66312	NA	NA	NA	NA	NA	NA	4
ITIH5	NA	NA	NA	-1.18584	NA	NA	NA	-0.920416	NA	NA	NA	NA	NA	NA	NA	NA	-2.42939	NA	NA	NA	NA	NA	2.69318	NA	NA	NA	4
ANKRD1	NA	NA	NA	NA	NA	NA	NA	NA	NA	NA	NA	NA	NA	NA	NA	NA	2.91645	0.832735	NA	NA	NA	NA	NA	NA	4.13607	4.62129	4
ADD2	NA	NA	NA	NA	NA	NA	NA	NA	NA	NA	NA	NA	NA	NA	NA	NA	1.54886	NA	NA	NA	-3.35905	5.40342	NA	NA	-2.41168	NA	4
CD160	NA	NA	NA	NA	NA	NA	NA	NA	NA	NA	NA	NA	NA	NA	NA	NA	-1.7134	NA	-3.2373	-3.1389	-1.70013	NA	NA	NA	NA	NA	4
PODXL	NA	NA	-1.77346	NA	NA	NA	NA	NA	NA	NA	NA	NA	NA	NA	NA	NA	NA	1.13144	2.13279	NA	NA	NA	2.87817	NA	NA	NA	4
GGT5	NA	NA	NA	NA	0.968299	NA	NA	NA	NA	NA	NA	NA	NA	NA	NA	NA	NA	-0.57567	NA	NA	NA	NA	-2.27997	NA	NA	4.74796	4
TSPAN11	NA	NA	NA	NA	NA	NA	NA	0.520067	NA	NA	NA	NA	NA	NA	NA	NA	NA	-0.520849	NA	NA	NA	NA	NA	2.30792	-2.37057	NA	4
IL1R1	NA	NA	NA	NA	NA	NA	NA	NA	NA	NA	NA	NA	NA	NA	NA	NA	NA	-0.718497	NA	-2.85791	NA	NA	NA	NA	-1.95008	4.45924	4
COL12A1	NA	NA	-0.995554	NA	NA	NA	NA	0.770508	NA	NA	NA	NA	NA	NA	NA	NA	NA	-1.18059	NA	NA	NA	NA	NA	2.41273	NA	NA	4
MMP13	NA	NA	NA	NA	NA	4.88056	-1.02724	NA	NA	NA	NA	NA	NA	NA	NA	NA	NA	-0.569493	NA	NA	NA	NA	NA	4.24721	NA	NA	4
EFNA5	NA	NA	-1.58948	-1.56851	NA	NA	NA	NA	NA	NA	NA	NA	NA	NA	NA	NA	NA	-1.18785	NA	NA	NA	NA	NA	NA	NA	5.28044	4
A2M	NA	NA	NA	1.99939	NA	NA	NA	NA	NA	NA	NA	NA	NA	NA	NA	NA	NA	-0.844569	2.62974	NA	NA	NA	NA	NA	1.92024	NA	4
MNS1	NA	NA	NA	NA	NA	-1.03376	NA	NA	NA	NA	NA	NA	NA	NA	NA	NA	NA	-0.5008	2.59183	3.37146	NA	NA	NA	NA	NA	NA	4
CD274	NA	NA	NA	NA	NA	NA	-1.08089	NA	NA	NA	NA	NA	NA	NA	NA	NA	NA	0.764959	NA	NA	NA	NA	-2.43145	NA	3.41028	NA	4
COL24A1	NA	NA	NA	NA	NA	NA	NA	NA	NA	NA	NA	NA	NA	NA	NA	NA	NA	NA	3.18851	4.24618	NA	NA	-2.30604	3.01354	NA	NA	4
NEU4	NA	NA	NA	NA	NA	NA	NA	NA	NA	NA	NA	NA	NA	NA	NA	NA	NA	NA	4.30228	3.40951	NA	NA	NA	2.8997	NA	5.9514	4
ALAS2	NA	NA	NA	NA	NA	-1.59684	-0.760654	NA	NA	NA	NA	NA	NA	NA	NA	NA	NA	NA	-4.59842	NA	-3.97367	NA	NA	NA	NA	NA	4
HPGD	NA	NA	NA	NA	NA	NA	0.855325	NA	NA	NA	NA	NA	NA	NA	NA	NA	NA	NA	-2.90307	-3.94791	1.14877	NA	NA	NA	NA	NA	4
NRXN2	NA	NA	NA	NA	0.946694	NA	NA	NA	NA	NA	NA	NA	NA	NA	NA	NA	NA	NA	3.85289	3.08424	1.27228	NA	NA	NA	NA	NA	4
TPSG1	NA	NA	NA	NA	NA	NA	NA	NA	NA	NA	NA	NA	NA	NA	NA	NA	NA	NA	-2.11694	-2.4958	NA	NA	NA	4.15061	NA	5.7736	4
ROBO4	NA	NA	NA	NA	NA	NA	NA	NA	-0.416329	NA	NA	NA	NA	NA	NA	NA	NA	NA	3.98976	NA	NA	NA	NA	2.74174	NA	-5.84133	4
TAL1	NA	NA	NA	NA	NA	NA	NA	NA	-0.437896	NA	NA	NA	NA	NA	NA	NA	NA	NA	-2.48023	NA	-3.20441	NA	NA	NA	NA	-4.24182	4
IL27	NA	NA	NA	NA	NA	NA	NA	NA	NA	NA	NA	NA	NA	NA	NA	NA	NA	NA	-2.07639	-2.44555	NA	NA	-6.41491	NA	NA	4.22065	4
THY1	NA	NA	-1.18591	1.70598	NA	NA	NA	NA	NA	NA	NA	NA	NA	NA	NA	NA	NA	NA	2.17281	NA	NA	NA	NA	NA	NA	-6.00013	4
IRX3	NA	NA	NA	NA	NA	NA	NA	NA	NA	NA	NA	NA	NA	NA	NA	NA	NA	NA	3.13761	5.16351	NA	NA	NA	3.75047	NA	6.09666	4
CHRNA7	NA	NA	NA	NA	NA	NA	NA	NA	NA	NA	NA	NA	NA	NA	NA	NA	NA	NA	2.38637	2.81711	1.7707	3.71786	NA	NA	NA	NA	4
C10orf105	NA	NA	NA	NA	NA	NA	NA	NA	NA	NA	NA	NA	NA	NA	NA	NA	NA	NA	-2.18974	-3.04927	NA	NA	7.95046	NA	-8.93586	NA	4
CD33	NA	-1.63796	NA	NA	-0.894886	NA	NA	NA	NA	NA	NA	NA	NA	NA	NA	NA	NA	NA	NA	NA	1.48493	3.45486	NA	NA	NA	NA	4
CMBL	NA	-1.2041	NA	-0.871563	NA	NA	-1.124	-0.564073	NA	NA	NA	NA	NA	NA	NA	NA	NA	NA	NA	NA	NA	NA	NA	NA	NA	NA	4
CCL1	NA	2.00009	NA	NA	NA	NA	-1.71877	NA	NA	NA	NA	NA	NA	NA	NA	NA	NA	NA	NA	NA	NA	NA	NA	3.95943	NA	8.86209	4
HOXB5	NA	0.981017	NA	NA	NA	NA	NA	NA	NA	NA	NA	NA	NA	NA	NA	NA	NA	NA	NA	6.10931	NA	NA	NA	5.22106	4.26228	NA	4
DSE	NA	1.51105	0.886259	NA	NA	NA	-1.36583	NA	NA	NA	NA	NA	NA	NA	NA	NA	NA	NA	NA	-2.90186	NA	NA	NA	NA	NA	NA	4
COL4A5	NA	NA	NA	NA	NA	NA	NA	NA	NA	NA	NA	NA	NA	NA	NA	NA	NA	NA	NA	7.06654	1.22052	NA	NA	5.70645	NA	7.64639	4
HOXA9	NA	NA	NA	NA	NA	NA	1.69518	NA	NA	NA	NA	NA	NA	NA	NA	NA	NA	NA	NA	5.17608	1.89073	NA	NA	2.34384	NA	NA	4
FCGR1B	NA	NA	NA	NA	NA	NA	-1.04616	NA	NA	NA	NA	NA	NA	NA	NA	NA	NA	NA	NA	-3.90848	1.49104	NA	NA	NA	NA	5.32811	4
CCL23	NA	NA	NA	NA	NA	NA	-1.42227	0.694178	NA	NA	NA	NA	NA	NA	NA	NA	NA	NA	NA	3.30722	1.09206	NA	NA	NA	NA	NA	4
HOXA10	NA	NA	NA	NA	NA	0.997254	NA	NA	NA	NA	NA	NA	NA	NA	NA	NA	NA	NA	NA	4.29284	1.73846	NA	NA	2.12627	NA	NA	4
KLF4	NA	NA	NA	NA	-0.785201	NA	NA	NA	NA	NA	NA	NA	NA	NA	NA	NA	NA	NA	NA	-3.18777	NA	-3.09717	NA	NA	NA	6.18508	4
CYP27A1	NA	NA	NA	NA	NA	NA	-0.947334	-0.608879	NA	NA	NA	NA	NA	NA	NA	NA	NA	NA	NA	-3.86081	NA	NA	NA	NA	NA	6.72859	4
CYP19A1	NA	NA	NA	NA	NA	NA	NA	NA	NA	NA	NA	NA	NA	NA	NA	NA	NA	NA	NA	-2.58951	NA	NA	NA	2.21773	-5.3893	6.40473	4
ENPP4	NA	NA	NA	NA	-1.41873	1.1831	NA	NA	NA	NA	NA	NA	NA	NA	NA	NA	NA	NA	NA	NA	-1.5485	NA	NA	NA	2.84895	NA	4
CD53	NA	NA	NA	1.53193	-0.934127	NA	NA	NA	NA	NA	NA	NA	NA	NA	NA	NA	NA	NA	NA	NA	NA	3.17323	-6.28813	NA	NA	NA	4
CHIT1	NA	NA	NA	NA	NA	NA	NA	NA	NA	NA	NA	NA	NA	NA	NA	NA	NA	NA	NA	NA	NA	3.78087	NA	-2.03335	-2.74223	6.63523	4
TGM5	NA	NA	NA	NA	NA	NA	NA	NA	NA	NA	NA	NA	NA	NA	NA	NA	NA	NA	NA	NA	NA	6.31545	3.68796	NA	-3.05344	4.25545	4
SCARA5	NA	NA	NA	NA	NA	-1.15121	NA	NA	NA	NA	NA	NA	NA	NA	NA	NA	NA	NA	NA	NA	NA	-5.29522	7.32006	NA	-7.38203	NA	4
ADGRL3	NA	NA	NA	NA	NA	NA	NA	NA	NA	NA	NA	NA	NA	NA	NA	NA	NA	NA	NA	NA	NA	NA	2.534	3.76257	5.15106	6.04277	4
PCOLCE2	NA	NA	1.51654	NA	NA	NA	NA	1.65888	NA	NA	NA	NA	NA	NA	NA	NA	NA	NA	NA	NA	NA	NA	2.08317	NA	-1.96273	NA	4
SOX5	NA	NA	NA	NA	NA	NA	NA	0.517425	NA	NA	NA	NA	NA	NA	NA	NA	NA	NA	NA	NA	NA	NA	-2.49794	NA	-3.72741	4.93708	4
GPR161	NA	NA	-0.922252	0.856855	NA	NA	NA	-0.534742	NA	NA	NA	NA	NA	NA	NA	NA	NA	NA	NA	NA	NA	NA	NA	2.21695	NA	NA	4
KCNT2	NA	NA	NA	2.63255	NA	NA	NA	-0.93907	NA	NA	NA	NA	NA	NA	NA	NA	NA	NA	NA	NA	NA	NA	NA	2.70802	NA	-4.91978	4
GYPE	NA	NA	NA	NA	-0.865245	NA	-1.08155	NA	NA	NA	NA	NA	NA	NA	NA	NA	NA	NA	NA	NA	NA	NA	NA	NA	-2.2497	-5.29293	4
ESM1	NA	NA	-1.88229	-1.06201	NA	1.07964	NA	-1.57038	NA	NA	NA	NA	NA	NA	NA	NA	NA	NA	NA	NA	NA	NA	NA	NA	NA	NA	4
ADIPOQ	NA	NA	NA	-3.09925	NA	1.20101	-0.889316	-1.31644	NA	NA	NA	NA	NA	NA	NA	NA	NA	NA	NA	NA	NA	NA	NA	NA	NA	NA	4
EPAS1	NA	NA	NA	NA	-0.74561	1.68306	-0.755178	0.532299	NA	NA	NA	NA	NA	NA	NA	NA	NA	NA	NA	NA	NA	NA	NA	NA	NA	NA	4
TCEAL4	-4.23161	NA	NA	NA	NA	NA	NA	NA	NA	NA	NA	NA	NA	NA	NA	NA	NA	NA	2.46445	3.11571	NA	NA	NA	NA	NA	NA	3
MSRB3	-3.16804	NA	NA	NA	NA	NA	NA	NA	NA	NA	NA	NA	NA	2.18088	NA	NA	NA	NA	NA	3.7965	NA	NA	NA	NA	NA	NA	3
SIRPA	-2.53426	NA	NA	NA	NA	NA	-1.45209	NA	NA	NA	NA	NA	NA	-2.28713	NA	NA	NA	NA	NA	NA	NA	NA	NA	NA	NA	NA	3
SCRN1	-3.31612	NA	NA	NA	NA	NA	NA	NA	-0.541612	NA	NA	NA	NA	NA	NA	NA	NA	NA	NA	NA	-1.2614	NA	NA	NA	NA	NA	3
MTURN	-3.76805	NA	NA	NA	NA	NA	NA	NA	NA	0.532473	NA	NA	NA	NA	0.496733	NA	NA	NA	NA	NA	NA	NA	NA	NA	NA	NA	3
FYB	2.12934	NA	NA	NA	NA	NA	NA	NA	NA	NA	NA	NA	NA	NA	NA	NA	NA	NA	-2.7165	-2.63838	NA	NA	NA	NA	NA	NA	3
GNG2	2.36048	NA	NA	NA	NA	NA	NA	NA	NA	NA	NA	NA	NA	-1.87684	NA	NA	NA	NA	NA	NA	NA	NA	-2.4711	NA	NA	NA	3
ITPKA	1.5893	NA	NA	NA	NA	NA	NA	NA	NA	NA	NA	1.22022	NA	NA	NA	NA	NA	NA	NA	2.90779	NA	NA	NA	NA	NA	NA	3
NDN	-2.512	NA	NA	NA	NA	NA	NA	NA	NA	NA	NA	NA	-5.22743	NA	NA	NA	NA	NA	NA	NA	NA	NA	NA	2.10995	NA	NA	3
CNN3	-3.07658	NA	NA	NA	NA	NA	-0.80337	NA	NA	NA	NA	NA	NA	NA	NA	NA	NA	NA	NA	NA	NA	NA	NA	2.11749	NA	NA	3
C12orf57	-1.69227	NA	NA	NA	NA	NA	NA	NA	NA	NA	NA	1.36106	NA	NA	0.558175	NA	NA	NA	NA	NA	NA	NA	NA	NA	NA	NA	3
TNFRSF21	-2.63884	NA	NA	NA	NA	NA	NA	0.621353	NA	NA	NA	NA	NA	NA	-0.497237	NA	NA	NA	NA	NA	NA	NA	NA	NA	NA	NA	3
FHL1	-1.66393	NA	NA	NA	NA	NA	NA	NA	NA	NA	NA	1.21513	NA	NA	NA	NA	NA	NA	NA	NA	NA	NA	NA	NA	NA	-3.99201	3
ETV6	-2.00826	NA	NA	1.26733	NA	NA	NA	NA	NA	NA	NA	NA	NA	1.72172	NA	NA	NA	NA	NA	NA	NA	NA	NA	NA	NA	NA	3
NEK2	1.39496	NA	-2.64282	NA	NA	NA	NA	NA	NA	NA	NA	NA	NA	NA	NA	NA	NA	NA	NA	NA	-2.01226	NA	NA	NA	NA	NA	3
GNG11	-3.93562	NA	NA	NA	NA	NA	NA	NA	NA	NA	NA	NA	-1.69781	NA	NA	NA	NA	NA	NA	-2.93729	NA	NA	NA	NA	NA	NA	3
SLC22A16	-1.50427	-1.23901	NA	NA	NA	NA	NA	NA	NA	NA	NA	NA	NA	NA	NA	NA	NA	NA	NA	NA	NA	4.65019	NA	NA	NA	NA	3
ALDOC	-2.17987	-1.5332	NA	NA	NA	NA	NA	NA	NA	NA	NA	NA	NA	NA	NA	NA	NA	NA	NA	NA	NA	NA	-2.15294	NA	NA	NA	3
NTSR1	1.31594	NA	NA	NA	NA	NA	NA	NA	NA	NA	NA	NA	NA	NA	NA	NA	NA	NA	-2.28561	-4.0871	NA	NA	NA	NA	NA	NA	3
NCAM1	2.12933	NA	NA	NA	NA	NA	0.963427	NA	NA	NA	NA	NA	NA	NA	NA	NA	NA	NA	NA	NA	NA	NA	NA	NA	NA	5.43217	3
VSTM1	1.7619	NA	NA	NA	NA	NA	NA	NA	NA	NA	NA	NA	NA	NA	NA	NA	NA	NA	-4.14253	NA	NA	8.06325	NA	NA	NA	NA	3
GSPT2	-2.19772	NA	NA	NA	NA	NA	NA	-0.519742	NA	NA	NA	NA	NA	NA	NA	NA	NA	NA	NA	NA	-1.23184	NA	NA	NA	NA	NA	3
TRAP1	1.30963	-1.06272	NA	NA	-0.813466	NA	NA	NA	NA	NA	NA	NA	NA	NA	NA	NA	NA	NA	NA	NA	NA	NA	NA	NA	NA	NA	3
MPL	-2.38046	NA	NA	NA	NA	NA	0.84742	NA	NA	NA	NA	NA	NA	NA	NA	NA	NA	NA	NA	NA	NA	NA	NA	NA	NA	-4.28461	3
ANGPT2	1.19274	NA	NA	2.543	NA	1.87112	NA	NA	NA	NA	NA	NA	NA	NA	NA	NA	NA	NA	NA	NA	NA	NA	NA	NA	NA	NA	3
RAB11FIP1	2.10956	NA	NA	NA	NA	NA	-1.48783	NA	0.585094	NA	NA	NA	NA	NA	NA	NA	NA	NA	NA	NA	NA	NA	NA	NA	NA	NA	3
VAMP5	-2.06517	NA	NA	NA	-2.50716	NA	NA	NA	NA	NA	NA	NA	NA	NA	NA	NA	NA	NA	NA	-2.43558	NA	NA	NA	NA	NA	NA	3
ETS2	-3.23719	NA	NA	NA	NA	NA	NA	NA	NA	0.606474	NA	NA	NA	NA	NA	NA	NA	NA	NA	NA	NA	NA	NA	NA	-2.31401	NA	3
LRP3	2.30775	-1.94644	NA	NA	NA	NA	NA	NA	NA	NA	NA	-1.22675	NA	NA	NA	NA	NA	NA	NA	NA	NA	NA	NA	NA	NA	NA	3
REC8	-2.85352	-1.16205	NA	NA	NA	NA	NA	NA	NA	-0.51833	NA	NA	NA	NA	NA	NA	NA	NA	NA	NA	NA	NA	NA	NA	NA	NA	3
CST7	2.20622	NA	NA	NA	NA	NA	NA	NA	NA	NA	NA	NA	NA	NA	NA	NA	NA	NA	-3.09718	NA	-1.96528	NA	NA	NA	NA	NA	3
MYLIP	1.77177	NA	NA	NA	NA	NA	-0.856896	NA	0.695974	NA	NA	NA	NA	NA	NA	NA	NA	NA	NA	NA	NA	NA	NA	NA	NA	NA	3
TRIP6	-2.05661	NA	NA	NA	-1.25159	NA	NA	NA	NA	NA	NA	NA	NA	NA	NA	-2.29858	NA	NA	NA	NA	NA	NA	NA	NA	NA	NA	3
CD74	-2.27198	NA	NA	NA	NA	NA	-2.3401	NA	NA	NA	NA	NA	NA	NA	NA	NA	NA	-1.12842	NA	NA	NA	NA	NA	NA	NA	NA	3
GFOD1	-1.97041	NA	NA	NA	NA	NA	-1.13227	NA	NA	NA	NA	-2.30281	NA	NA	NA	NA	NA	NA	NA	NA	NA	NA	NA	NA	NA	NA	3
APOBEC3B	1.49405	NA	NA	NA	NA	NA	NA	NA	NA	NA	NA	NA	NA	NA	NA	NA	NA	NA	NA	-3.22424	-1.93523	NA	NA	NA	NA	NA	3
CLYBL	1.57381	-1.27051	NA	NA	NA	NA	NA	-0.444418	NA	NA	NA	NA	NA	NA	NA	NA	NA	NA	NA	NA	NA	NA	NA	NA	NA	NA	3
PHACTR1	2.06396	NA	NA	NA	NA	NA	NA	NA	NA	NA	NA	-1.57088	NA	NA	NA	NA	NA	NA	NA	-2.92758	NA	NA	NA	NA	NA	NA	3
PRR5L	1.11291	1.01358	NA	NA	NA	NA	NA	NA	0.615485	NA	NA	NA	NA	NA	NA	NA	NA	NA	NA	NA	NA	NA	NA	NA	NA	NA	3
GGH	1.38975	-0.98232	NA	NA	NA	NA	-0.901363	NA	NA	NA	NA	NA	NA	NA	NA	NA	NA	NA	NA	NA	NA	NA	NA	NA	NA	NA	3
CCDC167	1.65526	-1.26067	NA	NA	NA	NA	NA	NA	NA	NA	NA	-1.42582	NA	NA	NA	NA	NA	NA	NA	NA	NA	NA	NA	NA	NA	NA	3
S100A10	1.49951	NA	NA	NA	NA	NA	NA	NA	0.585363	NA	NA	NA	NA	NA	1.06074	NA	NA	NA	NA	NA	NA	NA	NA	NA	NA	NA	3
YBX3	-1.2451	NA	NA	NA	NA	NA	NA	NA	NA	NA	0.461637	NA	NA	NA	NA	NA	NA	NA	NA	NA	NA	NA	NA	2.26461	NA	NA	3
CMAS	-1.20084	NA	NA	NA	NA	NA	NA	NA	-0.412285	-0.687612	NA	NA	NA	NA	NA	NA	NA	NA	NA	NA	NA	NA	NA	NA	NA	NA	3
IRF8	-1.37369	NA	NA	NA	NA	NA	NA	NA	NA	-1.36611	NA	NA	NA	NA	NA	NA	NA	NA	NA	NA	-1.40921	NA	NA	NA	NA	NA	3
PRSS57	1.51824	NA	NA	NA	NA	NA	NA	NA	NA	NA	NA	NA	NA	5.69263	NA	NA	NA	NA	NA	3.11022	NA	NA	NA	NA	NA	NA	3
TIMP3	-2.42815	NA	NA	NA	NA	NA	NA	NA	NA	NA	NA	NA	NA	NA	NA	-1.80505	NA	NA	NA	NA	NA	NA	NA	2.52338	NA	NA	3
DSCC1	1.75451	-1.5817	NA	NA	NA	NA	NA	NA	NA	NA	NA	-1.18639	NA	NA	NA	NA	NA	NA	NA	NA	NA	NA	NA	NA	NA	NA	3
SCARB2	-1.81084	NA	NA	NA	NA	NA	-1.32594	NA	NA	NA	NA	1.90683	NA	NA	NA	NA	NA	NA	NA	NA	NA	NA	NA	NA	NA	NA	3
DNAJC15	-1.22398	NA	NA	NA	NA	NA	NA	NA	NA	-0.836239	NA	NA	NA	NA	NA	NA	NA	-0.43903	NA	NA	NA	NA	NA	NA	NA	NA	3
PHACTR4	-1.18666	NA	NA	NA	NA	NA	NA	NA	-0.473015	-0.694461	NA	NA	NA	NA	NA	NA	NA	NA	NA	NA	NA	NA	NA	NA	NA	NA	3
WDR35	-1.72282	NA	NA	NA	-0.927187	NA	NA	NA	NA	NA	NA	NA	NA	NA	NA	NA	NA	NA	NA	3.11691	NA	NA	NA	NA	NA	NA	3
PRKDC	1.56984	NA	NA	NA	NA	NA	NA	NA	NA	NA	NA	NA	NA	1.82305	-0.509604	NA	NA	NA	NA	NA	NA	NA	NA	NA	NA	NA	3
TNFSF14	1.31015	NA	NA	NA	NA	NA	NA	NA	NA	NA	-0.710374	NA	NA	-1.90286	NA	NA	NA	NA	NA	NA	NA	NA	NA	NA	NA	NA	3
KNOP1	1.14326	-0.892615	NA	NA	NA	NA	NA	NA	-0.487169	NA	NA	NA	NA	NA	NA	NA	NA	NA	NA	NA	NA	NA	NA	NA	NA	NA	3
ANLN	1.90556	NA	-3.75341	NA	NA	NA	NA	NA	NA	-0.573862	NA	NA	NA	NA	NA	NA	NA	NA	NA	NA	NA	NA	NA	NA	NA	NA	3
PPP1R14C	1.69879	NA	1.2736	NA	NA	NA	NA	NA	NA	NA	NA	NA	NA	NA	NA	NA	NA	NA	NA	NA	NA	NA	NA	2.19291	NA	NA	3
ARMCX1	-1.80851	NA	NA	NA	NA	NA	NA	NA	NA	NA	NA	NA	-1.92556	NA	0.523719	NA	NA	NA	NA	NA	NA	NA	NA	NA	NA	NA	3
HLA-DRB6	-2.55418	NA	NA	NA	NA	NA	NA	NA	NA	NA	NA	NA	NA	NA	NA	NA	NA	-1.05334	NA	NA	NA	2.93441	NA	NA	NA	NA	3
HDC	1.17498	NA	NA	NA	NA	NA	-0.750939	NA	NA	NA	NA	NA	NA	NA	NA	NA	NA	NA	NA	4.32093	NA	NA	NA	NA	NA	NA	3
SRGN	-1.55842	NA	NA	NA	-1.25256	NA	NA	NA	NA	NA	NA	NA	NA	NA	NA	NA	NA	NA	NA	NA	NA	NA	NA	NA	1.92192	NA	3
KIF4A	1.58078	NA	-1.71878	NA	NA	NA	NA	NA	NA	NA	NA	NA	NA	NA	NA	NA	NA	NA	NA	NA	-2.10881	NA	NA	NA	NA	NA	3
SOD1	1.1301	NA	NA	NA	NA	NA	NA	NA	-0.439992	-0.777847	NA	NA	NA	NA	NA	NA	NA	NA	NA	NA	NA	NA	NA	NA	NA	NA	3
SDCBP	1.74924	1.05019	NA	NA	NA	NA	NA	NA	NA	NA	NA	1.13103	NA	NA	NA	NA	NA	NA	NA	NA	NA	NA	NA	NA	NA	NA	3
FAT1	2.12811	NA	NA	1.12713	NA	1.83068	NA	NA	NA	NA	NA	NA	NA	NA	NA	NA	NA	NA	NA	NA	NA	NA	NA	NA	NA	NA	3
PRSS3	-2.20036	-2.05699	NA	NA	NA	NA	NA	NA	NA	NA	NA	NA	NA	NA	NA	NA	NA	NA	NA	NA	NA	NA	NA	2.84775	NA	NA	3
LIPA	-1.51316	-1.06649	NA	NA	NA	NA	NA	NA	NA	NA	NA	NA	NA	NA	-0.733093	NA	NA	NA	NA	NA	NA	NA	NA	NA	NA	NA	3
AVP	-1.77964	-1.30231	NA	NA	NA	NA	NA	NA	NA	NA	NA	NA	NA	NA	NA	NA	NA	NA	NA	NA	NA	NA	NA	NA	NA	-7.47367	3
RAPGEF2	-1.55383	NA	NA	NA	NA	NA	-0.739751	NA	-0.688864	NA	NA	NA	NA	NA	NA	NA	NA	NA	NA	NA	NA	NA	NA	NA	NA	NA	3
SLAIN1	-1.40362	NA	NA	NA	NA	NA	NA	NA	-0.48183	NA	NA	NA	-3.55226	NA	NA	NA	NA	NA	NA	NA	NA	NA	NA	NA	NA	NA	3
GBP4	-3.19469	1.5643	NA	NA	NA	1.13174	NA	NA	NA	NA	NA	NA	NA	NA	NA	NA	NA	NA	NA	NA	NA	NA	NA	NA	NA	NA	3
RPL15	-1.10132	NA	NA	NA	NA	NA	NA	NA	NA	NA	NA	1.09587	NA	NA	-0.519759	NA	NA	NA	NA	NA	NA	NA	NA	NA	NA	NA	3
MRPL13	1.37679	NA	NA	NA	NA	NA	NA	NA	NA	-0.563469	NA	-1.14638	NA	NA	NA	NA	NA	NA	NA	NA	NA	NA	NA	NA	NA	NA	3
OCIAD2	-1.51765	NA	NA	NA	NA	NA	NA	NA	NA	-0.781247	NA	NA	NA	NA	NA	NA	NA	NA	NA	2.44013	NA	NA	NA	NA	NA	NA	3
PNMA3	-1.83426	-1.27618	NA	NA	NA	NA	NA	NA	NA	NA	NA	NA	NA	NA	NA	NA	NA	NA	NA	NA	NA	3.30438	NA	NA	NA	NA	3
DGAT1	1.14734	NA	NA	NA	NA	-1.71157	-1.55473	NA	NA	NA	NA	NA	NA	NA	NA	NA	NA	NA	NA	NA	NA	NA	NA	NA	NA	NA	3
PFKM	-2.10098	-1.15459	NA	NA	NA	NA	NA	NA	NA	NA	NA	NA	NA	NA	NA	NA	NA	NA	NA	NA	-2.80592	NA	NA	NA	NA	NA	3
FCGRT	-1.10812	NA	NA	-0.932246	NA	NA	-0.862673	NA	NA	NA	NA	NA	NA	NA	NA	NA	NA	NA	NA	NA	NA	NA	NA	NA	NA	NA	3
ASGR1	-2.27846	-1.24488	NA	NA	NA	NA	NA	NA	NA	NA	NA	NA	NA	NA	NA	NA	NA	NA	NA	-4.1309	NA	NA	NA	NA	NA	NA	3
MSRB1	-1.30014	NA	NA	NA	0.823874	NA	NA	NA	NA	NA	NA	NA	NA	-1.77227	NA	NA	NA	NA	NA	NA	NA	NA	NA	NA	NA	NA	3
ATAD2	2.10872	-1.70535	-0.909125	NA	NA	NA	NA	NA	NA	NA	NA	NA	NA	NA	NA	NA	NA	NA	NA	NA	NA	NA	NA	NA	NA	NA	3
CRIPAK	-1.81739	NA	NA	NA	NA	NA	NA	NA	NA	NA	NA	1.16908	NA	NA	0.843431	NA	NA	NA	NA	NA	NA	NA	NA	NA	NA	NA	3
COBLL1	-2.01165	NA	NA	-1.84104	NA	NA	NA	NA	NA	NA	NA	NA	NA	NA	NA	NA	NA	0.733106	NA	NA	NA	NA	NA	NA	NA	NA	3
ATF5	-1.28009	NA	NA	NA	NA	NA	NA	NA	NA	NA	NA	3.41107	NA	NA	NA	NA	NA	0.61631	NA	NA	NA	NA	NA	NA	NA	NA	3
RAB27B	2.21532	-1.03764	NA	NA	NA	NA	NA	NA	NA	NA	NA	NA	NA	NA	NA	NA	NA	-1.97261	NA	NA	NA	NA	NA	NA	NA	NA	3
ID1	1.6298	NA	NA	NA	NA	NA	NA	NA	NA	NA	NA	NA	NA	NA	NA	NA	NA	NA	2.56069	NA	NA	NA	NA	2.26815	NA	NA	3
PPM1M	1.41756	NA	NA	NA	NA	NA	NA	NA	NA	NA	NA	NA	NA	-1.60476	NA	NA	NA	NA	NA	-2.48053	NA	NA	NA	NA	NA	NA	3
SLC45A3	-1.14853	NA	NA	NA	NA	NA	NA	NA	NA	NA	NA	NA	NA	NA	NA	NA	NA	NA	3.99478	4.21208	NA	NA	NA	NA	NA	NA	3
UBE2E2	1.22139	NA	NA	NA	1.60095	NA	NA	NA	0.493353	NA	NA	NA	NA	NA	NA	NA	NA	NA	NA	NA	NA	NA	NA	NA	NA	NA	3
MAPKAPK3	1.14254	-0.99569	NA	NA	NA	NA	NA	NA	NA	NA	NA	-1.35672	NA	NA	NA	NA	NA	NA	NA	NA	NA	NA	NA	NA	NA	NA	3
KPNA2	1.25918	NA	NA	NA	NA	-1.41297	NA	NA	NA	-0.870489	NA	NA	NA	NA	NA	NA	NA	NA	NA	NA	NA	NA	NA	NA	NA	NA	3
PLA2G4C	-1.32277	1.54589	NA	NA	NA	NA	NA	NA	NA	NA	NA	NA	NA	NA	NA	NA	NA	NA	2.16338	NA	NA	NA	NA	NA	NA	NA	3
CHCHD10	1.11299	-1.32782	NA	NA	NA	NA	NA	NA	NA	NA	NA	NA	NA	NA	0.802856	NA	NA	NA	NA	NA	NA	NA	NA	NA	NA	NA	3
SYT11	-1.51174	NA	NA	1.31166	-1.03031	NA	NA	NA	NA	NA	NA	NA	NA	NA	NA	NA	NA	NA	NA	NA	NA	NA	NA	NA	NA	NA	3
CAMLG	-1.29959	NA	NA	NA	NA	NA	NA	NA	NA	NA	NA	1.45639	NA	NA	NA	NA	NA	NA	NA	2.79867	NA	NA	NA	NA	NA	NA	3
NOA1	-1.09426	NA	NA	0.9333	NA	NA	NA	NA	-0.517327	NA	NA	NA	NA	NA	NA	NA	NA	NA	NA	NA	NA	NA	NA	NA	NA	NA	3
NEFH	-1.86731	-1.63451	NA	NA	NA	NA	NA	NA	NA	NA	NA	NA	-1.99625	NA	NA	NA	NA	NA	NA	NA	NA	NA	NA	NA	NA	NA	3
CACNA1H	1.49422	NA	NA	NA	NA	NA	NA	NA	NA	NA	NA	NA	NA	NA	NA	NA	NA	NA	NA	NA	NA	NA	-3.59821	NA	NA	4.46734	3
KIF2C	1.6799	NA	-2.24418	NA	NA	NA	NA	NA	NA	NA	NA	NA	NA	NA	NA	NA	NA	NA	NA	NA	-2.44173	NA	NA	NA	NA	NA	3
KIF14	1.37845	NA	-2.60854	NA	NA	NA	NA	NA	NA	NA	NA	NA	NA	NA	NA	NA	NA	NA	NA	NA	-1.24717	NA	NA	NA	NA	NA	3
LACTB2	1.13084	NA	NA	NA	NA	NA	NA	NA	NA	NA	NA	NA	NA	NA	-0.618441	NA	NA	-0.537995	NA	NA	NA	NA	NA	NA	NA	NA	3
LBR	1.39147	NA	NA	NA	NA	NA	NA	NA	NA	NA	NA	NA	NA	NA	-0.83073	NA	NA	NA	NA	NA	-1.10608	NA	NA	NA	NA	NA	3
KIAA1147	-1.74922	1.46236	NA	NA	NA	NA	NA	NA	NA	NA	NA	NA	NA	NA	NA	NA	NA	NA	NA	2.71235	NA	NA	NA	NA	NA	NA	3
RAB27A	1.11207	NA	NA	-1.24606	NA	NA	NA	NA	NA	NA	NA	1.4111	NA	NA	NA	NA	NA	NA	NA	NA	NA	NA	NA	NA	NA	NA	3
MIR155HG	-1.41439	2.95517	NA	NA	NA	NA	NA	NA	NA	NA	NA	NA	NA	NA	NA	NA	NA	NA	NA	NA	NA	NA	-5.0516	NA	NA	NA	3
SNORA61	-1.14026	-0.958697	NA	NA	NA	NA	NA	NA	NA	NA	NA	NA	NA	NA	NA	NA	NA	0.551708	NA	NA	NA	NA	NA	NA	NA	NA	3
UCK2	1.14021	-1.36028	NA	NA	NA	NA	NA	NA	NA	NA	NA	-1.151	NA	NA	NA	NA	NA	NA	NA	NA	NA	NA	NA	NA	NA	NA	3
SNTB1	-1.3663	-0.923257	NA	NA	NA	NA	NA	NA	-0.612838	NA	NA	NA	NA	NA	NA	NA	NA	NA	NA	NA	NA	NA	NA	NA	NA	NA	3
HEG1	1.35592	NA	NA	NA	-1.22494	NA	NA	NA	NA	NA	NA	NA	NA	-2.10249	NA	NA	NA	NA	NA	NA	NA	NA	NA	NA	NA	NA	3
MND1	1.27961	NA	-2.01251	NA	NA	NA	NA	NA	NA	-0.799534	NA	NA	NA	NA	NA	NA	NA	NA	NA	NA	NA	NA	NA	NA	NA	NA	3
TTK	1.70277	NA	-3.50747	NA	NA	NA	NA	NA	NA	NA	NA	NA	NA	NA	NA	NA	NA	NA	NA	NA	-2.20868	NA	NA	NA	NA	NA	3
ZC3H12C	-1.64895	0.916504	NA	NA	NA	NA	NA	NA	NA	NA	NA	NA	-1.87974	NA	NA	NA	NA	NA	NA	NA	NA	NA	NA	NA	NA	NA	3
TRO	-1.5621	NA	NA	NA	-0.995968	NA	NA	NA	NA	NA	NA	NA	NA	NA	NA	NA	NA	-0.503529	NA	NA	NA	NA	NA	NA	NA	NA	3
KLHL3	-1.25092	NA	NA	1.13482	NA	NA	NA	NA	-0.456018	NA	NA	NA	NA	NA	NA	NA	NA	NA	NA	NA	NA	NA	NA	NA	NA	NA	3
NYNRIN	1.38696	NA	NA	NA	NA	NA	NA	NA	NA	NA	NA	NA	NA	NA	NA	NA	NA	NA	NA	NA	NA	NA	NA	2.60424	NA	-4.24192	3
EXO1	1.16257	-1.48564	-1.47682	NA	NA	NA	NA	NA	NA	NA	NA	NA	NA	NA	NA	NA	NA	NA	NA	NA	NA	NA	NA	NA	NA	NA	3
ABCB1	-1.3012	NA	NA	NA	NA	NA	NA	NA	NA	NA	NA	NA	NA	NA	NA	NA	NA	NA	NA	NA	-1.11941	NA	NA	NA	NA	-4.08322	3
RFWD3	1.15383	NA	NA	NA	NA	NA	NA	NA	-0.468215	-0.718445	NA	NA	NA	NA	NA	NA	NA	NA	NA	NA	NA	NA	NA	NA	NA	NA	3
GNA15	-1.33701	NA	NA	NA	NA	NA	NA	NA	NA	0.778882	NA	NA	NA	1.70173	NA	NA	NA	NA	NA	NA	NA	NA	NA	NA	NA	NA	3
LFNG	-1.52282	1.18091	NA	NA	NA	NA	NA	NA	NA	NA	NA	NA	2.27294	NA	NA	NA	NA	NA	NA	NA	NA	NA	NA	NA	NA	NA	3
FAM43A	1.29426	NA	NA	NA	NA	NA	NA	NA	NA	NA	NA	1.60492	NA	NA	NA	NA	NA	0.610052	NA	NA	NA	NA	NA	NA	NA	NA	3
TNFRSF10B	-1.55669	1.27204	NA	NA	NA	NA	NA	NA	NA	NA	NA	1.44717	NA	NA	NA	NA	NA	NA	NA	NA	NA	NA	NA	NA	NA	NA	3
SPR	1.28176	NA	NA	NA	NA	NA	NA	NA	NA	NA	NA	-1.18623	NA	NA	NA	NA	NA	NA	2.25061	NA	NA	NA	NA	NA	NA	NA	3
TROAP	1.3887	NA	-1.38809	NA	NA	NA	NA	NA	NA	NA	NA	-2.08825	NA	NA	NA	NA	NA	NA	NA	NA	NA	NA	NA	NA	NA	NA	3
CABLES1	-2.68521	NA	NA	NA	NA	NA	-0.961733	NA	-0.519682	NA	NA	NA	NA	NA	NA	NA	NA	NA	NA	NA	NA	NA	NA	NA	NA	NA	3
E2F2	1.37234	-2.26908	NA	NA	NA	NA	NA	NA	NA	NA	NA	NA	NA	-1.86518	NA	NA	NA	NA	NA	NA	NA	NA	NA	NA	NA	NA	3
FAM46C	1.88595	NA	NA	NA	NA	NA	NA	NA	NA	NA	NA	NA	NA	NA	NA	NA	NA	NA	-3.17673	NA	-1.6891	NA	NA	NA	NA	NA	3
HBG1	-5.46418	NA	NA	NA	NA	NA	NA	NA	NA	NA	NA	NA	NA	NA	NA	NA	NA	NA	NA	NA	-2.41762	NA	NA	3.2426	NA	NA	3
RIDA	1.69256	-0.881119	NA	NA	NA	NA	NA	NA	NA	NA	NA	NA	NA	NA	0.625465	NA	NA	NA	NA	NA	NA	NA	NA	NA	NA	NA	3
BNIP3L	-1.11308	NA	NA	NA	NA	NA	NA	NA	NA	NA	NA	1.43446	NA	NA	NA	NA	NA	NA	NA	NA	NA	NA	NA	2.03851	NA	NA	3
ARG2	-1.11939	NA	NA	NA	NA	NA	-1.30654	NA	NA	NA	NA	NA	NA	NA	NA	NA	NA	NA	NA	NA	NA	NA	NA	2.54339	NA	NA	3
NASP	-1.30253	NA	NA	NA	NA	NA	NA	NA	NA	-0.504965	NA	NA	-1.54247	NA	NA	NA	NA	NA	NA	NA	NA	NA	NA	NA	NA	NA	3
HBG2	-5.33928	NA	NA	NA	NA	NA	NA	NA	NA	NA	NA	NA	NA	NA	NA	NA	NA	NA	NA	NA	-2.41762	NA	NA	7.06605	NA	NA	3
GCNT1	-1.37196	NA	NA	NA	NA	NA	-1.04315	NA	NA	NA	NA	NA	NA	NA	NA	NA	NA	-0.567625	NA	NA	NA	NA	NA	NA	NA	NA	3
HTATIP2	-1.51631	NA	1.36079	NA	NA	NA	NA	NA	NA	NA	NA	NA	NA	NA	NA	NA	NA	0.577592	NA	NA	NA	NA	NA	NA	NA	NA	3
CDCA8	1.65531	-1.42284	-2.78906	NA	NA	NA	NA	NA	NA	NA	NA	NA	NA	NA	NA	NA	NA	NA	NA	NA	NA	NA	NA	NA	NA	NA	3
HIST3H2A	-1.13706	NA	NA	NA	NA	NA	NA	NA	NA	NA	NA	NA	NA	NA	NA	-2.70235	NA	NA	NA	NA	NA	NA	NA	NA	NA	-4.8674	3
SDE2	1.24809	NA	NA	NA	1.03102	NA	NA	NA	NA	0.550179	NA	NA	NA	NA	NA	NA	NA	NA	NA	NA	NA	NA	NA	NA	NA	NA	3
GYPC	-1.27296	NA	NA	0.956831	NA	NA	NA	NA	NA	NA	NA	NA	NA	NA	NA	NA	NA	NA	NA	NA	-1.50472	NA	NA	NA	NA	NA	3
NABP2	-1.24988	-1.3264	NA	0.919429	NA	NA	NA	NA	NA	NA	NA	NA	NA	NA	NA	NA	NA	NA	NA	NA	NA	NA	NA	NA	NA	NA	3
CELSR3	-1.3221	-1.33865	NA	NA	NA	NA	NA	NA	NA	NA	NA	NA	NA	NA	NA	3.31789	NA	NA	NA	NA	NA	NA	NA	NA	NA	NA	3
C1orf112	1.08537	-1.59326	-1.13759	NA	NA	NA	NA	NA	NA	NA	NA	NA	NA	NA	NA	NA	NA	NA	NA	NA	NA	NA	NA	NA	NA	NA	3
SEMA4A	-1.20432	1.19024	NA	NA	NA	NA	NA	NA	NA	NA	NA	NA	NA	-1.85927	NA	NA	NA	NA	NA	NA	NA	NA	NA	NA	NA	NA	3
MT2A	2.26336	NA	NA	NA	NA	NA	NA	NA	NA	NA	NA	NA	NA	NA	NA	NA	NA	NA	NA	NA	NA	NA	NA	2.94837	NA	6.16023	3
ZNF467	1.1242	NA	NA	NA	0.916573	NA	NA	NA	NA	NA	NA	NA	1.62852	NA	NA	NA	NA	NA	NA	NA	NA	NA	NA	NA	NA	NA	3
IL4R	-1.50961	1.76683	NA	NA	NA	NA	NA	NA	NA	NA	NA	NA	NA	-3.01526	NA	NA	NA	NA	NA	NA	NA	NA	NA	NA	NA	NA	3
NECAB1	NA	NA	NA	NA	NA	NA	NA	NA	NA	-0.618373	NA	NA	NA	NA	NA	NA	NA	NA	-3.56956	-3.31448	NA	NA	NA	NA	NA	NA	3
NEDD4L	NA	NA	NA	NA	NA	NA	NA	NA	NA	-0.939724	NA	NA	NA	NA	-1.02907	NA	NA	0.799873	NA	NA	NA	NA	NA	NA	NA	NA	3
LRRCC1	NA	NA	NA	NA	-1.69702	NA	NA	NA	NA	-0.736987	NA	NA	-1.90433	NA	NA	NA	NA	NA	NA	NA	NA	NA	NA	NA	NA	NA	3
CEP78	NA	-1.05855	NA	NA	NA	NA	NA	NA	NA	-0.506726	NA	-1.34784	NA	NA	NA	NA	NA	NA	NA	NA	NA	NA	NA	NA	NA	NA	3
EIF3M	NA	NA	NA	NA	NA	NA	NA	NA	NA	-0.920851	-0.487856	NA	NA	2.12712	NA	NA	NA	NA	NA	NA	NA	NA	NA	NA	NA	NA	3
YARS2	NA	-1.30233	NA	-0.998922	NA	NA	NA	NA	NA	-0.665447	NA	NA	NA	NA	NA	NA	NA	NA	NA	NA	NA	NA	NA	NA	NA	NA	3
REXO2	NA	NA	NA	NA	NA	NA	NA	NA	-0.696437	-1.32223	NA	NA	NA	NA	NA	NA	NA	NA	NA	NA	-2.11331	NA	NA	NA	NA	NA	3
H2AC6	NA	NA	NA	NA	NA	NA	NA	NA	0.788573	0.980369	0.555634	NA	NA	NA	NA	NA	NA	NA	NA	NA	NA	NA	NA	NA	NA	NA	3
SOS1	NA	NA	NA	NA	NA	NA	NA	NA	-0.477305	-1.06615	-0.653741	NA	NA	NA	NA	NA	NA	NA	NA	NA	NA	NA	NA	NA	NA	NA	3
H3-3B	NA	NA	NA	NA	NA	NA	NA	NA	1.23677	1.04498	0.763206	NA	NA	NA	NA	NA	NA	NA	NA	NA	NA	NA	NA	NA	NA	NA	3
STIL	NA	-1.29829	-1.7896	NA	NA	NA	NA	NA	NA	-0.895785	NA	NA	NA	NA	NA	NA	NA	NA	NA	NA	NA	NA	NA	NA	NA	NA	3
NUP37	NA	NA	NA	NA	NA	NA	NA	NA	-0.440917	-0.943043	NA	NA	NA	NA	NA	NA	NA	NA	NA	NA	-1.32998	NA	NA	NA	NA	NA	3
PTTG1	NA	-1.07314	NA	NA	NA	NA	NA	NA	NA	-0.650065	NA	NA	NA	NA	NA	NA	NA	NA	NA	NA	-1.69026	NA	NA	NA	NA	NA	3
MCM8	NA	NA	-1.13278	NA	-1.01071	NA	NA	NA	NA	-0.749274	NA	NA	NA	NA	NA	NA	NA	NA	NA	NA	NA	NA	NA	NA	NA	NA	3
NUP205	NA	-1.2944	NA	NA	NA	1.254	NA	NA	NA	-0.610271	NA	NA	NA	NA	NA	NA	NA	NA	NA	NA	NA	NA	NA	NA	NA	NA	3
SNRPD1	NA	NA	NA	NA	-0.729934	NA	NA	NA	-0.607842	-1.25187	NA	NA	NA	NA	NA	NA	NA	NA	NA	NA	NA	NA	NA	NA	NA	NA	3
KLF10	NA	NA	NA	NA	NA	NA	NA	NA	0.647417	0.658618	NA	NA	NA	NA	-0.741388	NA	NA	NA	NA	NA	NA	NA	NA	NA	NA	NA	3
RPL21P28	NA	NA	NA	NA	NA	NA	NA	NA	NA	-0.651402	NA	NA	NA	1.72054	NA	NA	NA	NA	NA	NA	NA	NA	NA	2.49872	NA	NA	3
INTS6L	NA	NA	NA	1.03524	NA	NA	NA	NA	NA	-0.533434	-0.393545	NA	NA	NA	NA	NA	NA	NA	NA	NA	NA	NA	NA	NA	NA	NA	3
BLM	NA	NA	-1.69176	NA	NA	NA	NA	NA	NA	-0.684103	NA	NA	NA	NA	NA	NA	NA	NA	NA	NA	-1.36437	NA	NA	NA	NA	NA	3
HPS4	NA	NA	NA	NA	-0.786493	1.28592	NA	NA	NA	-0.538353	NA	NA	NA	NA	NA	NA	NA	NA	NA	NA	NA	NA	NA	NA	NA	NA	3
H2BC21	NA	NA	NA	NA	NA	NA	NA	NA	0.854969	1.28426	1.32906	NA	NA	NA	NA	NA	NA	NA	NA	NA	NA	NA	NA	NA	NA	NA	3
NAE1	NA	NA	NA	1.02886	NA	NA	NA	NA	NA	-0.930685	-0.526219	NA	NA	NA	NA	NA	NA	NA	NA	NA	NA	NA	NA	NA	NA	NA	3
SERPINB8	NA	NA	NA	NA	NA	NA	-1.33029	NA	NA	-0.525068	NA	1.52795	NA	NA	NA	NA	NA	NA	NA	NA	NA	NA	NA	NA	NA	NA	3
SNORA46	NA	NA	NA	NA	NA	NA	NA	NA	-1.394	-1.65833	-1.16837	NA	NA	NA	NA	NA	NA	NA	NA	NA	NA	NA	NA	NA	NA	NA	3
SCAF4	NA	NA	NA	NA	NA	NA	NA	NA	NA	-0.599114	-0.464673	NA	NA	NA	NA	NA	NA	NA	NA	NA	1.2193	NA	NA	NA	NA	NA	3
DCAKD	NA	NA	NA	NA	-1.18494	NA	NA	-0.44388	NA	-0.523103	NA	NA	NA	NA	NA	NA	NA	NA	NA	NA	NA	NA	NA	NA	NA	NA	3
CDH1	NA	NA	NA	NA	NA	NA	-1.71047	NA	NA	-1.07224	NA	NA	-2.44201	NA	NA	NA	NA	NA	NA	NA	NA	NA	NA	NA	NA	NA	3
CCDC34	NA	NA	NA	NA	-0.990621	NA	NA	NA	-0.449304	-0.594951	NA	NA	NA	NA	NA	NA	NA	NA	NA	NA	NA	NA	NA	NA	NA	NA	3
SNORD71	NA	NA	NA	NA	NA	NA	NA	NA	1.25142	2.36134	NA	NA	NA	NA	NA	NA	NA	NA	NA	NA	NA	NA	NA	-2.09434	NA	NA	3
VWDE	NA	NA	NA	NA	-1.00035	NA	NA	NA	-0.898771	-0.748086	NA	NA	NA	NA	NA	NA	NA	NA	NA	NA	NA	NA	NA	NA	NA	NA	3
GDPD1	NA	NA	NA	NA	NA	NA	-0.889457	-0.551404	NA	-1.07875	NA	NA	NA	NA	NA	NA	NA	NA	NA	NA	NA	NA	NA	NA	NA	NA	3
H2AC19	NA	NA	NA	NA	NA	NA	NA	NA	1.11079	1.16954	0.773864	NA	NA	NA	NA	NA	NA	NA	NA	NA	NA	NA	NA	NA	NA	NA	3
SNORA11	NA	NA	NA	NA	NA	NA	NA	NA	1.44196	2.75952	1.06134	NA	NA	NA	NA	NA	NA	NA	NA	NA	NA	NA	NA	NA	NA	NA	3
SNORA38B	NA	NA	NA	NA	NA	NA	NA	NA	1.55433	2.23137	1.23558	NA	NA	NA	NA	NA	NA	NA	NA	NA	NA	NA	NA	NA	NA	NA	3
PRDX4	NA	-1.44598	NA	NA	NA	NA	NA	NA	NA	-0.766224	NA	-1.08646	NA	NA	NA	NA	NA	NA	NA	NA	NA	NA	NA	NA	NA	NA	3
RSL1D1	NA	NA	NA	NA	NA	NA	NA	NA	-0.459852	-0.6005	NA	NA	NA	2.20916	NA	NA	NA	NA	NA	NA	NA	NA	NA	NA	NA	NA	3
PLK3	NA	NA	NA	NA	NA	NA	NA	NA	0.495174	0.799786	NA	NA	NA	-1.90443	NA	NA	NA	NA	NA	NA	NA	NA	NA	NA	NA	NA	3
FAM120C	NA	NA	NA	NA	NA	NA	NA	NA	-0.482589	-0.592952	NA	NA	NA	NA	NA	2.06931	NA	NA	NA	NA	NA	NA	NA	NA	NA	NA	3
LGMN	NA	NA	NA	NA	NA	1.58183	NA	NA	NA	-0.870073	NA	NA	NA	NA	NA	NA	NA	0.558658	NA	NA	NA	NA	NA	NA	NA	NA	3
SNORA65	NA	NA	NA	NA	NA	NA	NA	NA	NA	0.847568	0.652451	NA	NA	2.1783	NA	NA	NA	NA	NA	NA	NA	NA	NA	NA	NA	NA	3
CYB5B	NA	NA	NA	NA	NA	-1.32043	0.801173	NA	NA	-0.501622	NA	NA	NA	NA	NA	NA	NA	NA	NA	NA	NA	NA	NA	NA	NA	NA	3
TPM1	NA	NA	NA	NA	NA	NA	NA	NA	NA	-0.540725	NA	1.2497	NA	NA	NA	NA	NA	NA	NA	NA	-1.23228	NA	NA	NA	NA	NA	3
SCARNA4	NA	NA	NA	NA	NA	NA	NA	NA	1.10821	1.72314	1.39693	NA	NA	NA	NA	NA	NA	NA	NA	NA	NA	NA	NA	NA	NA	NA	3
PCNA	NA	NA	NA	NA	NA	NA	NA	NA	-0.484575	-1.03175	NA	NA	NA	NA	NA	NA	NA	NA	NA	NA	-1.51531	NA	NA	NA	NA	NA	3
CHAF1B	NA	-1.55556	NA	NA	NA	NA	NA	NA	-0.418459	-0.829145	NA	NA	NA	NA	NA	NA	NA	NA	NA	NA	NA	NA	NA	NA	NA	NA	3
SRP72	NA	NA	NA	NA	NA	1.07024	NA	NA	NA	-0.648345	NA	NA	NA	1.83552	NA	NA	NA	NA	NA	NA	NA	NA	NA	NA	NA	NA	3
H4C15	NA	NA	NA	NA	NA	NA	NA	NA	1.52066	0.995845	0.62965	NA	NA	NA	NA	NA	NA	NA	NA	NA	NA	NA	NA	NA	NA	NA	3
GMNN	NA	-1.10577	NA	NA	NA	NA	NA	NA	NA	-0.681906	NA	NA	NA	NA	NA	NA	NA	NA	NA	NA	-1.4664	NA	NA	NA	NA	NA	3
PTPN6	NA	NA	NA	NA	NA	NA	NA	NA	0.54222	0.876437	-0.382416	NA	NA	NA	NA	NA	NA	NA	NA	NA	NA	NA	NA	NA	NA	NA	3
SMC2	NA	NA	NA	NA	-0.752317	NA	NA	NA	NA	-0.774913	NA	NA	NA	NA	NA	NA	NA	NA	NA	NA	-2.01768	NA	NA	NA	NA	NA	3
FANCA	NA	NA	NA	NA	NA	NA	NA	NA	-0.507438	-0.844705	NA	-1.60258	NA	NA	NA	NA	NA	NA	NA	NA	NA	NA	NA	NA	NA	NA	3
CDC6	NA	NA	-1.91136	NA	NA	NA	NA	NA	NA	-1.08185	NA	NA	NA	NA	NA	NA	NA	NA	NA	NA	-1.5513	NA	NA	NA	NA	NA	3
ORC1	NA	NA	-0.880633	NA	NA	NA	NA	NA	NA	-0.663535	NA	NA	NA	NA	NA	NA	NA	NA	NA	NA	-1.30591	NA	NA	NA	NA	NA	3
H2BC5	NA	NA	NA	NA	NA	NA	NA	NA	NA	0.614067	0.661619	NA	2.07311	NA	NA	NA	NA	NA	NA	NA	NA	NA	NA	NA	NA	NA	3
PIK3IP1	NA	NA	NA	NA	NA	NA	NA	NA	NA	0.718939	NA	NA	NA	-1.82749	NA	NA	NA	NA	NA	NA	-1.13437	NA	NA	NA	NA	NA	3
CENPP	NA	NA	NA	NA	-0.868316	-1.54576	NA	NA	NA	-0.538007	NA	NA	NA	NA	NA	NA	NA	NA	NA	NA	NA	NA	NA	NA	NA	NA	3
RRS1	NA	-1.61743	NA	NA	NA	NA	NA	NA	-0.510758	-0.823697	NA	NA	NA	NA	NA	NA	NA	NA	NA	NA	NA	NA	NA	NA	NA	NA	3
MYADM	NA	NA	NA	NA	NA	NA	NA	NA	0.464241	0.833942	0.434698	NA	NA	NA	NA	NA	NA	NA	NA	NA	NA	NA	NA	NA	NA	NA	3
FBN1	NA	NA	NA	NA	NA	NA	NA	NA	-0.689394	-0.637431	NA	NA	-2.41409	NA	NA	NA	NA	NA	NA	NA	NA	NA	NA	NA	NA	NA	3
PDZD8	NA	NA	NA	NA	NA	NA	NA	NA	-0.456488	-0.919256	NA	NA	NA	NA	NA	NA	NA	NA	NA	NA	-1.25336	NA	NA	NA	NA	NA	3
ESCO2	NA	NA	-2.41371	NA	NA	-1.83455	NA	NA	NA	-0.516076	NA	NA	NA	NA	NA	NA	NA	NA	NA	NA	NA	NA	NA	NA	NA	NA	3
HSPE1	NA	-1.60558	NA	NA	NA	NA	NA	NA	NA	-0.564549	NA	-1.37958	NA	NA	NA	NA	NA	NA	NA	NA	NA	NA	NA	NA	NA	NA	3
PDSS1	NA	-0.946584	NA	NA	NA	NA	NA	NA	NA	-0.617344	NA	-1.09293	NA	NA	NA	NA	NA	NA	NA	NA	NA	NA	NA	NA	NA	NA	3
SLC12A6	NA	NA	NA	NA	NA	NA	NA	NA	NA	-0.770881	-0.432433	1.25302	NA	NA	NA	NA	NA	NA	NA	NA	NA	NA	NA	NA	NA	NA	3
NDC80	NA	NA	-3.34054	NA	NA	NA	NA	NA	NA	-0.64967	NA	NA	NA	NA	NA	NA	NA	NA	NA	NA	-1.11221	NA	NA	NA	NA	NA	3
NPAT	NA	NA	NA	NA	NA	NA	NA	NA	NA	-0.588933	-0.489692	NA	NA	NA	NA	NA	NA	NA	NA	NA	-1.0978	NA	NA	NA	NA	NA	3
MIR590	NA	NA	NA	NA	-1.20877	NA	NA	NA	NA	-1.30682	-0.835793	NA	NA	NA	NA	NA	NA	NA	NA	NA	NA	NA	NA	NA	NA	NA	3
MCM5	NA	-1.07111	NA	NA	NA	-1.171	NA	NA	NA	-0.550297	NA	NA	NA	NA	NA	NA	NA	NA	NA	NA	NA	NA	NA	NA	NA	NA	3
TOMM34	NA	NA	NA	-0.951697	NA	NA	NA	NA	NA	-0.649298	NA	NA	NA	NA	-0.593068	NA	NA	NA	NA	NA	NA	NA	NA	NA	NA	NA	3
TUBGCP4	NA	NA	NA	NA	NA	NA	NA	-0.443658	-0.485102	-0.558291	NA	NA	NA	NA	NA	NA	NA	NA	NA	NA	NA	NA	NA	NA	NA	NA	3
SEC11C	NA	NA	1.55867	NA	-0.985328	NA	NA	NA	NA	-0.632199	NA	NA	NA	NA	NA	NA	NA	NA	NA	NA	NA	NA	NA	NA	NA	NA	3
NDUFS5	NA	-1.04068	NA	NA	NA	NA	NA	NA	-0.406747	-0.777493	NA	NA	NA	NA	NA	NA	NA	NA	NA	NA	NA	NA	NA	NA	NA	NA	3
HACD3	NA	NA	NA	-1.14755	NA	NA	NA	NA	NA	-0.506528	NA	NA	NA	2.13912	NA	NA	NA	NA	NA	NA	NA	NA	NA	NA	NA	NA	3
AGAP12P	NA	NA	NA	NA	NA	NA	NA	NA	NA	-1.43867	-1.2875	NA	NA	NA	0.529017	NA	NA	NA	NA	NA	NA	NA	NA	NA	NA	NA	3
PHB	NA	-1.5401	NA	NA	NA	NA	NA	NA	NA	-0.515957	NA	-1.16566	NA	NA	NA	NA	NA	NA	NA	NA	NA	NA	NA	NA	NA	NA	3
CBX5	NA	NA	NA	NA	NA	NA	NA	NA	-0.527223	-0.517468	-0.359691	NA	NA	NA	NA	NA	NA	NA	NA	NA	NA	NA	NA	NA	NA	NA	3
NOLC1	NA	-1.61779	NA	NA	NA	NA	0.820597	NA	NA	-0.767904	NA	NA	NA	NA	NA	NA	NA	NA	NA	NA	NA	NA	NA	NA	NA	NA	3
TNFRSF10D	NA	1.01325	NA	NA	NA	NA	NA	NA	NA	0.504068	NA	NA	NA	NA	NA	NA	NA	0.624165	NA	NA	NA	NA	NA	NA	NA	NA	3
ARL5B	NA	NA	NA	NA	NA	NA	NA	NA	-0.66772	-0.780204	-0.532556	NA	NA	NA	NA	NA	NA	NA	NA	NA	NA	NA	NA	NA	NA	NA	3
CSF1	NA	NA	NA	NA	NA	NA	NA	NA	NA	-0.762369	-0.404	NA	NA	NA	NA	NA	NA	-0.573032	NA	NA	NA	NA	NA	NA	NA	NA	3
CNST	NA	NA	NA	-1.29887	NA	NA	NA	NA	0.404548	0.55247	NA	NA	NA	NA	NA	NA	NA	NA	NA	NA	NA	NA	NA	NA	NA	NA	3
CLDN10	NA	-1.06595	NA	NA	NA	NA	NA	NA	-1.10247	-1.0936	NA	NA	NA	NA	NA	NA	NA	NA	NA	NA	NA	NA	NA	NA	NA	NA	3
MYO1G	NA	1.17023	NA	NA	NA	NA	NA	NA	NA	0.598416	NA	NA	NA	NA	NA	NA	NA	NA	NA	NA	NA	3.27716	NA	NA	NA	NA	3
AGAP4	NA	NA	NA	NA	NA	NA	NA	NA	NA	-0.856037	-0.759571	NA	NA	NA	0.529017	NA	NA	NA	NA	NA	NA	NA	NA	NA	NA	NA	3
SMIM3	NA	NA	NA	NA	0.740676	NA	NA	NA	0.4178	0.615671	NA	NA	NA	NA	NA	NA	NA	NA	NA	NA	NA	NA	NA	NA	NA	NA	3
EPCAM	NA	NA	NA	NA	NA	NA	NA	NA	NA	-0.689958	NA	NA	-2.41632	NA	NA	NA	NA	NA	NA	NA	-2.07473	NA	NA	NA	NA	NA	3
WDR43	NA	NA	NA	NA	NA	NA	NA	NA	NA	-0.60255	NA	NA	NA	1.62488	-0.507501	NA	NA	NA	NA	NA	NA	NA	NA	NA	NA	NA	3
HSP90B1	NA	NA	NA	NA	NA	NA	NA	NA	NA	-0.70224	-0.359462	NA	NA	2.18036	NA	NA	NA	NA	NA	NA	NA	NA	NA	NA	NA	NA	3
ARHGEF12	NA	NA	NA	NA	-1.32838	NA	NA	NA	-0.466026	-0.526671	NA	NA	NA	NA	NA	NA	NA	NA	NA	NA	NA	NA	NA	NA	NA	NA	3
HELLS	NA	NA	-0.91707	NA	NA	NA	NA	NA	NA	-0.524463	NA	NA	-1.86036	NA	NA	NA	NA	NA	NA	NA	NA	NA	NA	NA	NA	NA	3
CD300A	NA	-1.16195	NA	NA	NA	NA	NA	NA	NA	0.687984	NA	2.25886	NA	NA	NA	NA	NA	NA	NA	NA	NA	NA	NA	NA	NA	NA	3
WDR76	NA	NA	-1.24196	NA	NA	NA	NA	NA	-0.437806	-0.802037	NA	NA	NA	NA	NA	NA	NA	NA	NA	NA	NA	NA	NA	NA	NA	NA	3
MINPP1	NA	NA	NA	NA	NA	NA	NA	NA	-0.413008	-0.496232	NA	NA	NA	NA	NA	NA	NA	NA	NA	NA	-3.06704	NA	NA	NA	NA	NA	3
INTS13	NA	NA	NA	1.33541	NA	NA	NA	NA	NA	-0.606644	NA	NA	NA	1.61666	NA	NA	NA	NA	NA	NA	NA	NA	NA	NA	NA	NA	3
TMEM98	NA	NA	NA	NA	NA	NA	NA	NA	-0.813726	-0.499247	NA	NA	NA	NA	NA	NA	NA	NA	NA	NA	NA	NA	NA	NA	NA	-5.22245	3
MAP3K5	NA	NA	NA	NA	NA	NA	-1.00235	NA	NA	-0.624119	NA	NA	NA	NA	NA	NA	NA	0.550985	NA	NA	NA	NA	NA	NA	NA	NA	3
SLC66A3	NA	NA	NA	NA	0.76639	NA	NA	NA	0.509902	0.587119	NA	NA	NA	NA	NA	NA	NA	NA	NA	NA	NA	NA	NA	NA	NA	NA	3
CLCN7	NA	NA	NA	NA	NA	1.03777	NA	NA	0.431361	0.509391	NA	NA	NA	NA	NA	NA	NA	NA	NA	NA	NA	NA	NA	NA	NA	NA	3
SKP2	NA	-1.18102	NA	NA	NA	NA	NA	NA	NA	-0.642491	NA	-2.2494	NA	NA	NA	NA	NA	NA	NA	NA	NA	NA	NA	NA	NA	NA	3
HPS3	NA	NA	NA	NA	NA	NA	NA	0.559566	NA	-0.520668	-0.413699	NA	NA	NA	NA	NA	NA	NA	NA	NA	NA	NA	NA	NA	NA	NA	3
SLIRP	NA	-1.63318	NA	NA	NA	NA	NA	NA	NA	-0.66987	NA	-1.41136	NA	NA	NA	NA	NA	NA	NA	NA	NA	NA	NA	NA	NA	NA	3
PIM2	NA	1.42454	NA	NA	0.932401	NA	NA	NA	NA	0.583215	NA	NA	NA	NA	NA	NA	NA	NA	NA	NA	NA	NA	NA	NA	NA	NA	3
NCAPG2	NA	NA	-1.1065	NA	NA	NA	NA	NA	NA	-0.515877	NA	NA	NA	NA	NA	NA	NA	NA	NA	NA	-1.3185	NA	NA	NA	NA	NA	3
RCC2	NA	NA	NA	NA	NA	NA	NA	NA	-0.476604	-0.516434	NA	-1.14388	NA	NA	NA	NA	NA	NA	NA	NA	NA	NA	NA	NA	NA	NA	3
CD44	NA	NA	NA	NA	0.992534	NA	NA	NA	0.538341	0.619427	NA	NA	NA	NA	NA	NA	NA	NA	NA	NA	NA	NA	NA	NA	NA	NA	3
SMG1P1	NA	NA	NA	NA	NA	NA	NA	NA	NA	-0.51458	-0.694831	NA	NA	NA	0.721086	NA	NA	NA	NA	NA	NA	NA	NA	NA	NA	NA	3
CDC45	NA	-3.36594	-2.37132	NA	NA	NA	NA	NA	NA	-0.524898	NA	NA	NA	NA	NA	NA	NA	NA	NA	NA	NA	NA	NA	NA	NA	NA	3
SNORD17	NA	NA	NA	NA	NA	NA	NA	NA	NA	0.774244	0.519199	-1.61558	NA	NA	NA	NA	NA	NA	NA	NA	NA	NA	NA	NA	NA	NA	3
KMT2A	NA	NA	NA	NA	NA	NA	NA	NA	NA	-0.512268	-0.590284	NA	NA	NA	NA	3.08697	NA	NA	NA	NA	NA	NA	NA	NA	NA	NA	3
CTDP1	NA	NA	NA	NA	NA	NA	NA	NA	0.419253	0.553557	0.404603	NA	NA	NA	NA	NA	NA	NA	NA	NA	NA	NA	NA	NA	NA	NA	3
PTPN14	NA	NA	NA	-0.886216	NA	NA	NA	NA	0.679007	0.617882	NA	NA	NA	NA	NA	NA	NA	NA	NA	NA	NA	NA	NA	NA	NA	NA	3
SAMSN1	NA	1.48922	NA	NA	NA	NA	NA	NA	0.736339	0.574657	NA	NA	NA	NA	NA	NA	NA	NA	NA	NA	NA	NA	NA	NA	NA	NA	3
DPYSL3	NA	NA	NA	NA	NA	NA	NA	NA	0.453289	0.627834	NA	NA	NA	NA	NA	NA	NA	NA	NA	NA	NA	NA	NA	2.84266	NA	NA	3
UHRF1	NA	-3.17381	-2.09513	NA	NA	NA	NA	NA	NA	-0.726426	NA	NA	NA	NA	NA	NA	NA	NA	NA	NA	NA	NA	NA	NA	NA	NA	3
MIR4466	NA	NA	NA	NA	NA	NA	NA	NA	NA	0.62547	0.580965	NA	NA	1.72102	NA	NA	NA	NA	NA	NA	NA	NA	NA	NA	NA	NA	3
H2BC20P	NA	NA	NA	NA	NA	NA	NA	NA	0.74184	0.75678	0.694923	NA	NA	NA	NA	NA	NA	NA	NA	NA	NA	NA	NA	NA	NA	NA	3
H1-2	NA	NA	NA	NA	NA	NA	NA	NA	0.642561	0.650779	0.997856	NA	NA	NA	NA	NA	NA	NA	NA	NA	NA	NA	NA	NA	NA	NA	3
SNORA2A	NA	NA	NA	NA	NA	NA	NA	NA	0.453871	0.661283	NA	NA	NA	3.66558	NA	NA	NA	NA	NA	NA	NA	NA	NA	NA	NA	NA	3
MTHFD1	NA	-1.29662	NA	NA	NA	NA	NA	NA	NA	-0.584874	NA	NA	NA	1.70028	NA	NA	NA	NA	NA	NA	NA	NA	NA	NA	NA	NA	3
RASSF2	NA	NA	NA	NA	NA	NA	NA	NA	0.525458	0.560675	NA	NA	NA	NA	NA	NA	NA	NA	NA	NA	NA	3.35349	NA	NA	NA	NA	3
BLNK	NA	NA	NA	NA	NA	NA	-0.928088	NA	NA	-1.1757	NA	NA	NA	NA	NA	NA	NA	NA	NA	NA	-2.29595	NA	NA	NA	NA	NA	3
SNORA74A	NA	NA	NA	NA	NA	NA	NA	NA	NA	1.40515	NA	NA	NA	1.70325	NA	NA	NA	0.601574	NA	NA	NA	NA	NA	NA	NA	NA	3
AGAP9	NA	NA	NA	NA	NA	NA	NA	NA	NA	-0.527491	-0.423743	NA	NA	NA	0.529017	NA	NA	NA	NA	NA	NA	NA	NA	NA	NA	NA	3
H4C5	NA	NA	NA	NA	NA	NA	NA	NA	NA	0.663604	0.554456	NA	NA	1.68148	NA	NA	NA	NA	NA	NA	NA	NA	NA	NA	NA	NA	3
ANKRD28	NA	NA	NA	NA	NA	NA	NA	NA	NA	0.667363	NA	NA	NA	3.31132	NA	NA	NA	NA	NA	NA	1.53714	NA	NA	NA	NA	NA	3
MIR21	NA	NA	NA	NA	1.70201	NA	NA	NA	2.16597	1.5753	NA	NA	NA	NA	NA	NA	NA	NA	NA	NA	NA	NA	NA	NA	NA	NA	3
CD200	NA	NA	NA	NA	NA	NA	NA	-0.450494	NA	0.702104	NA	NA	NA	NA	NA	NA	NA	NA	NA	NA	NA	NA	-2.68429	NA	NA	NA	3
EMP1	NA	NA	NA	NA	NA	NA	NA	NA	NA	0.78676	NA	NA	NA	NA	NA	NA	NA	NA	NA	NA	2.1966	NA	NA	3.94056	NA	NA	3
CD79B	NA	NA	NA	NA	NA	NA	NA	NA	NA	-0.745524	NA	NA	NA	NA	NA	NA	NA	NA	NA	NA	NA	NA	-5.46448	NA	-4.45459	NA	3
TSPOAP1	NA	NA	NA	NA	NA	NA	NA	NA	NA	0.546938	NA	NA	NA	NA	NA	1.89392	NA	NA	NA	NA	NA	3.2863	NA	NA	NA	NA	3
CLEC2D	NA	NA	NA	NA	NA	NA	NA	NA	NA	-0.684517	NA	1.60182	NA	-1.85552	NA	NA	NA	NA	NA	NA	NA	NA	NA	NA	NA	NA	3
PYGL	NA	NA	NA	NA	NA	NA	NA	-0.654754	0.572843	0.669928	NA	NA	NA	NA	NA	NA	NA	NA	NA	NA	NA	NA	NA	NA	NA	NA	3
MIR1244-1	NA	NA	NA	NA	NA	NA	NA	NA	NA	-0.543055	-0.508236	NA	NA	1.99573	NA	NA	NA	NA	NA	NA	NA	NA	NA	NA	NA	NA	3
MIR1244-3	NA	NA	NA	NA	NA	NA	NA	NA	NA	-0.543055	-0.508236	NA	NA	1.99573	NA	NA	NA	NA	NA	NA	NA	NA	NA	NA	NA	NA	3
RNU5E-1	NA	NA	NA	NA	NA	NA	NA	NA	0.692874	0.822178	0.754117	NA	NA	NA	NA	NA	NA	NA	NA	NA	NA	NA	NA	NA	NA	NA	3
SNORA71D	NA	NA	NA	NA	NA	NA	NA	NA	NA	1.39252	0.777478	NA	NA	1.66683	NA	NA	NA	NA	NA	NA	NA	NA	NA	NA	NA	NA	3
ITGA9	NA	NA	NA	NA	NA	NA	NA	NA	NA	0.508361	NA	NA	NA	2.08919	NA	NA	NA	NA	NA	NA	NA	NA	2.19817	NA	NA	NA	3
SNORA10	NA	-1.02239	NA	NA	NA	NA	NA	NA	NA	0.930131	0.57606	NA	NA	NA	NA	NA	NA	NA	NA	NA	NA	NA	NA	NA	NA	NA	3
ARRB1	NA	NA	NA	NA	NA	NA	NA	NA	NA	0.607865	NA	-1.09477	NA	NA	NA	NA	1.57612	NA	NA	NA	NA	NA	NA	NA	NA	NA	3
H2BC14	NA	NA	NA	NA	NA	NA	NA	NA	-0.842658	-1.05102	0.922885	NA	NA	NA	NA	NA	NA	NA	NA	NA	NA	NA	NA	NA	NA	NA	3
MED12L	NA	NA	NA	NA	NA	NA	NA	NA	-1.19348	-0.803731	NA	NA	NA	NA	NA	NA	NA	NA	NA	NA	NA	NA	NA	NA	-2.00184	NA	3
ITGB3	NA	NA	NA	NA	NA	NA	NA	NA	NA	-0.742529	NA	NA	NA	-3.68061	NA	NA	NA	NA	-3.58349	NA	NA	NA	NA	NA	NA	NA	3
SNORD58C	NA	NA	NA	NA	NA	NA	NA	NA	0.699524	0.862874	NA	NA	NA	NA	-0.612486	NA	NA	NA	NA	NA	NA	NA	NA	NA	NA	NA	3
RNASEH2A	NA	-1.35122	-1.59055	NA	NA	NA	NA	NA	NA	-0.634578	NA	NA	NA	NA	NA	NA	NA	NA	NA	NA	NA	NA	NA	NA	NA	NA	3
UBA7	NA	NA	NA	NA	NA	NA	NA	NA	NA	0.553199	-0.349779	NA	NA	NA	NA	NA	NA	-0.540096	NA	NA	NA	NA	NA	NA	NA	NA	3
PM20D2	NA	NA	NA	NA	NA	NA	NA	NA	NA	-0.687964	NA	NA	NA	2.99133	-0.476986	NA	NA	NA	NA	NA	NA	NA	NA	NA	NA	NA	3
SNORD15A	NA	NA	NA	NA	NA	NA	NA	NA	NA	1.23074	1.62046	NA	NA	1.8392	NA	NA	NA	NA	NA	NA	NA	NA	NA	NA	NA	NA	3
RNU11	NA	NA	NA	NA	NA	NA	NA	NA	1.30802	0.976523	1.4823	NA	NA	NA	NA	NA	NA	NA	NA	NA	NA	NA	NA	NA	NA	NA	3
LINC01002	NA	NA	NA	NA	NA	NA	NA	NA	-0.801504	-0.538549	NA	NA	NA	-3.72184	NA	NA	NA	NA	NA	NA	NA	NA	NA	NA	NA	NA	3
H3C13	NA	NA	NA	NA	NA	NA	NA	NA	0.615087	0.497025	0.466794	NA	NA	NA	NA	NA	NA	NA	NA	NA	NA	NA	NA	NA	NA	NA	3
CALCRL	NA	NA	NA	NA	NA	NA	NA	-0.44931	NA	0.520835	NA	NA	NA	NA	NA	NA	NA	NA	NA	NA	NA	NA	2.25494	NA	NA	NA	3
EIF4E3	NA	NA	NA	NA	NA	NA	NA	-0.567839	NA	0.496846	NA	NA	NA	NA	NA	NA	NA	NA	-2.04746	NA	NA	NA	NA	NA	NA	NA	3
H1-10	NA	NA	NA	NA	NA	NA	NA	NA	0.765421	0.751625	0.785222	NA	NA	NA	NA	NA	NA	NA	NA	NA	NA	NA	NA	NA	NA	NA	3
CD3E	NA	NA	NA	NA	NA	NA	NA	NA	NA	NA	-0.440489	NA	NA	-3.00679	NA	NA	NA	NA	NA	NA	-1.66771	NA	NA	NA	NA	NA	3
CBLB	NA	1.021	NA	NA	NA	NA	NA	NA	NA	NA	-0.419299	NA	NA	NA	NA	NA	NA	-0.505042	NA	NA	NA	NA	NA	NA	NA	NA	3
FLOT2	NA	NA	NA	NA	NA	NA	NA	NA	NA	NA	-0.449715	NA	NA	-1.95114	NA	NA	NA	NA	NA	-2.69036	NA	NA	NA	NA	NA	NA	3
ZC3H6	NA	NA	NA	NA	-0.844527	NA	NA	NA	-0.499403	NA	-0.487579	NA	NA	NA	NA	NA	NA	NA	NA	NA	NA	NA	NA	NA	NA	NA	3
OGT	NA	1.11308	NA	NA	NA	NA	NA	NA	NA	NA	-0.594749	1.19748	NA	NA	NA	NA	NA	NA	NA	NA	NA	NA	NA	NA	NA	NA	3
TTC9	NA	NA	NA	NA	NA	NA	NA	NA	NA	NA	-0.482939	NA	NA	NA	NA	NA	NA	NA	NA	NA	NA	NA	3.43598	NA	-4.16122	NA	3
GATA3	NA	NA	NA	NA	NA	NA	NA	NA	NA	NA	0.384982	NA	NA	-1.80977	NA	NA	NA	NA	NA	NA	NA	NA	NA	NA	NA	-4.12939	3
CREBBP	NA	1.35694	NA	NA	NA	NA	NA	NA	NA	NA	-0.560919	1.41752	NA	NA	NA	NA	NA	NA	NA	NA	NA	NA	NA	NA	NA	NA	3
SOX4	NA	NA	NA	NA	NA	NA	NA	NA	NA	NA	0.559891	NA	NA	3.23504	NA	NA	NA	NA	NA	2.83488	NA	NA	NA	NA	NA	NA	3
FMNL3	NA	1.01707	NA	NA	NA	NA	NA	NA	NA	NA	-0.471478	1.99909	NA	NA	NA	NA	NA	NA	NA	NA	NA	NA	NA	NA	NA	NA	3
GRAP2	NA	NA	NA	NA	NA	NA	NA	NA	NA	NA	-0.447784	NA	NA	-2.53884	NA	NA	NA	NA	-2.10636	NA	NA	NA	NA	NA	NA	NA	3
DDX58	NA	NA	NA	NA	NA	NA	NA	NA	-0.432965	NA	-0.653959	NA	NA	NA	NA	NA	NA	0.455932	NA	NA	NA	NA	NA	NA	NA	NA	3
SOD2	NA	NA	NA	NA	NA	NA	NA	NA	NA	NA	0.385554	NA	NA	-2.75808	NA	NA	NA	NA	NA	NA	NA	NA	NA	NA	-2.76832	NA	3
CD6	NA	NA	NA	NA	NA	NA	NA	NA	NA	NA	-0.340566	NA	NA	-2.80652	NA	NA	NA	NA	-2.03172	NA	NA	NA	NA	NA	NA	NA	3
UBASH3A	NA	NA	NA	NA	NA	NA	NA	NA	NA	NA	-0.523318	NA	NA	-1.66606	NA	NA	NA	NA	-2.17644	NA	NA	NA	NA	NA	NA	NA	3
ARRDC5	NA	NA	NA	NA	NA	NA	NA	NA	NA	NA	-0.352355	NA	NA	NA	NA	NA	NA	NA	NA	NA	NA	4.21226	NA	NA	NA	4.07399	3
BCL6	NA	NA	NA	NA	NA	NA	NA	NA	NA	NA	0.467644	NA	NA	-3.65636	NA	NA	NA	NA	NA	NA	NA	NA	NA	NA	NA	4.99178	3
NFIL3	NA	NA	NA	NA	NA	NA	NA	NA	0.656752	NA	0.391429	1.40229	NA	NA	NA	NA	NA	NA	NA	NA	NA	NA	NA	NA	NA	NA	3
METRNL	NA	NA	NA	NA	NA	NA	NA	NA	0.564884	NA	0.796356	NA	NA	NA	0.732834	NA	NA	NA	NA	NA	NA	NA	NA	NA	NA	NA	3
DNAJB4	NA	NA	NA	NA	NA	NA	NA	NA	NA	NA	0.388669	1.45449	NA	NA	-1.01997	NA	NA	NA	NA	NA	NA	NA	NA	NA	NA	NA	3
DGKA	NA	NA	NA	NA	NA	NA	NA	NA	NA	NA	-0.473544	NA	NA	-1.73063	NA	NA	NA	0.435671	NA	NA	NA	NA	NA	NA	NA	NA	3
RRAGD	NA	NA	NA	NA	NA	NA	NA	NA	NA	NA	0.423779	1.86579	NA	NA	1.2001	NA	NA	NA	NA	NA	NA	NA	NA	NA	NA	NA	3
STMN1	NA	-1.45609	-1.89701	NA	NA	NA	NA	NA	NA	NA	0.373503	NA	NA	NA	NA	NA	NA	NA	NA	NA	NA	NA	NA	NA	NA	NA	3
SCML4	NA	NA	NA	NA	NA	NA	NA	NA	-0.413905	NA	-0.43489	NA	NA	NA	NA	NA	NA	NA	NA	NA	NA	NA	NA	NA	NA	-4.20469	3
PFKFB3	NA	0.991326	NA	NA	NA	NA	NA	NA	NA	NA	0.458904	NA	NA	-3.08057	NA	NA	NA	NA	NA	NA	NA	NA	NA	NA	NA	NA	3
ERAP1	NA	NA	NA	NA	NA	NA	NA	NA	NA	NA	-0.380607	1.21533	NA	NA	NA	NA	NA	-0.498171	NA	NA	NA	NA	NA	NA	NA	NA	3
FZD2	NA	NA	NA	NA	NA	NA	NA	NA	NA	NA	0.382384	1.17617	NA	NA	NA	NA	NA	NA	NA	-2.78125	NA	NA	NA	NA	NA	NA	3
PIGU	NA	-0.989471	NA	NA	NA	NA	NA	NA	-0.753708	NA	-0.441683	NA	NA	NA	NA	NA	NA	NA	NA	NA	NA	NA	NA	NA	NA	NA	3
SLC38A2	NA	1.0651	NA	NA	NA	NA	NA	NA	NA	NA	-0.562041	1.39583	NA	NA	NA	NA	NA	NA	NA	NA	NA	NA	NA	NA	NA	NA	3
NFAT5	NA	NA	NA	NA	NA	NA	-0.740189	NA	NA	NA	-0.401052	1.52249	NA	NA	NA	NA	NA	NA	NA	NA	NA	NA	NA	NA	NA	NA	3
ERRFI1	NA	NA	NA	NA	NA	NA	-0.878675	NA	NA	NA	0.371898	1.74227	NA	NA	NA	NA	NA	NA	NA	NA	NA	NA	NA	NA	NA	NA	3
CCNG1	NA	NA	NA	NA	NA	NA	NA	NA	NA	NA	-0.379951	1.25293	NA	1.88483	NA	NA	NA	NA	NA	NA	NA	NA	NA	NA	NA	NA	3
SNTB2	NA	NA	NA	NA	NA	NA	NA	NA	NA	NA	-0.448862	NA	NA	-2.1147	NA	NA	NA	NA	NA	-2.76671	NA	NA	NA	NA	NA	NA	3
RIPOR2	NA	NA	NA	NA	NA	NA	NA	NA	NA	NA	-0.682073	NA	NA	-1.91066	NA	NA	NA	NA	NA	NA	NA	NA	2.16065	NA	NA	NA	3
GLUL	NA	NA	NA	NA	NA	NA	-0.859705	NA	0.543639	NA	0.480038	NA	NA	NA	NA	NA	NA	NA	NA	NA	NA	NA	NA	NA	NA	NA	3
TRG-AS1	NA	NA	NA	NA	NA	NA	NA	NA	0.713655	NA	-0.468725	NA	2.39193	NA	NA	NA	NA	NA	NA	NA	NA	NA	NA	NA	NA	NA	3
WDR77	NA	NA	NA	NA	NA	NA	0.954923	NA	NA	NA	-0.37981	-1.48734	NA	NA	NA	NA	NA	NA	NA	NA	NA	NA	NA	NA	NA	NA	3
DEFA4	NA	NA	NA	NA	NA	NA	NA	NA	NA	NA	NA	-3.96698	NA	-3.55557	NA	NA	NA	NA	-6.9263	NA	NA	NA	NA	NA	NA	NA	3
TFEC	NA	NA	NA	NA	NA	NA	NA	NA	NA	NA	NA	-3.6027	NA	NA	NA	NA	NA	NA	NA	NA	NA	3.58002	NA	NA	2.98074	NA	3
AP1S2	NA	NA	NA	NA	NA	NA	-1.0619	NA	NA	NA	NA	2.4434	NA	NA	NA	NA	NA	0.670032	NA	NA	NA	NA	NA	NA	NA	NA	3
UBE2L6	NA	NA	NA	NA	NA	NA	NA	NA	NA	NA	NA	2.84599	NA	NA	0.532265	NA	NA	-0.497619	NA	NA	NA	NA	NA	NA	NA	NA	3
ADGRA2	NA	NA	NA	NA	1.31567	NA	NA	NA	NA	NA	NA	2.51933	NA	NA	NA	NA	NA	NA	NA	NA	1.19639	NA	NA	NA	NA	NA	3
RNF149	NA	NA	NA	NA	NA	NA	NA	NA	NA	NA	NA	2.43454	NA	NA	NA	NA	NA	NA	-2.36195	-2.88745	NA	NA	NA	NA	NA	NA	3
SLC22A4	NA	NA	NA	NA	NA	NA	0.873046	NA	NA	NA	NA	-2.19528	NA	-1.99315	NA	NA	NA	NA	NA	NA	NA	NA	NA	NA	NA	NA	3
IGDCC4	NA	NA	NA	NA	NA	NA	NA	NA	NA	NA	NA	3.44954	NA	NA	0.497956	NA	NA	NA	NA	NA	NA	NA	2.85962	NA	NA	NA	3
ROPN1L	NA	NA	NA	NA	0.75703	NA	NA	NA	NA	NA	NA	-2.78799	NA	NA	NA	NA	NA	NA	-3.5123	NA	NA	NA	NA	NA	NA	NA	3
RGS16	NA	2.47756	NA	NA	NA	NA	NA	NA	NA	NA	NA	3.01463	NA	NA	NA	NA	NA	NA	NA	NA	NA	NA	NA	NA	-2.22489	NA	3
VEGFA	NA	NA	NA	NA	NA	NA	NA	NA	NA	NA	NA	2.57014	NA	NA	NA	NA	NA	NA	NA	-2.67585	-1.43921	NA	NA	NA	NA	NA	3
F11R	NA	NA	NA	NA	1.25856	NA	NA	NA	NA	NA	NA	1.88749	NA	NA	NA	NA	NA	NA	NA	NA	NA	2.88972	NA	NA	NA	NA	3
WWC3	NA	1.19296	NA	NA	NA	NA	NA	NA	NA	NA	NA	3.01214	NA	NA	NA	NA	NA	NA	NA	-2.42809	NA	NA	NA	NA	NA	NA	3
ENC1	NA	NA	NA	NA	NA	NA	NA	NA	NA	NA	NA	1.80057	NA	NA	NA	NA	NA	NA	NA	NA	NA	NA	-2.48755	NA	2.39642	NA	3
ZNRF1	NA	NA	NA	NA	NA	NA	NA	NA	NA	NA	NA	1.55021	NA	NA	NA	NA	NA	NA	2.13812	3.58623	NA	NA	NA	NA	NA	NA	3
YPEL5	NA	1.51893	NA	NA	NA	NA	NA	NA	NA	NA	NA	2.14531	NA	NA	0.585347	NA	NA	NA	NA	NA	NA	NA	NA	NA	NA	NA	3
SESN2	NA	NA	NA	NA	0.835202	NA	NA	NA	NA	NA	NA	1.42928	NA	-1.80277	NA	NA	NA	NA	NA	NA	NA	NA	NA	NA	NA	NA	3
ZBED3	NA	NA	NA	NA	NA	NA	NA	NA	NA	NA	NA	1.85624	NA	NA	NA	NA	NA	NA	2.66989	3.20003	NA	NA	NA	NA	NA	NA	3
S100A13	NA	NA	NA	NA	NA	NA	NA	NA	NA	NA	NA	1.5539	NA	NA	0.768296	NA	NA	NA	2.05853	NA	NA	NA	NA	NA	NA	NA	3
DNM1	NA	NA	NA	NA	1.11895	NA	NA	NA	NA	NA	NA	2.23307	NA	NA	NA	3.11366	NA	NA	NA	NA	NA	NA	NA	NA	NA	NA	3
BCS1L	NA	-1.15069	NA	-0.932319	NA	NA	NA	NA	NA	NA	NA	-1.35044	NA	NA	NA	NA	NA	NA	NA	NA	NA	NA	NA	NA	NA	NA	3
NPIPB6	NA	NA	NA	NA	NA	NA	NA	NA	NA	NA	NA	2.068	NA	NA	NA	NA	NA	NA	NA	NA	NA	NA	2.48637	NA	-2.0152	NA	3
S100A9	NA	NA	NA	NA	NA	NA	NA	NA	NA	NA	NA	-2.09656	NA	-3.57715	NA	NA	NA	NA	NA	NA	NA	NA	NA	NA	NA	9.83085	3
TMEM44	NA	NA	NA	NA	NA	NA	NA	NA	NA	NA	NA	1.47912	NA	NA	NA	NA	NA	NA	3.17923	2.94537	NA	NA	NA	NA	NA	NA	3
TGFA	NA	NA	NA	NA	NA	NA	NA	NA	NA	NA	NA	2.25367	NA	NA	NA	NA	NA	NA	NA	NA	NA	3.4024	NA	NA	2.75746	NA	3
SPOCK1	NA	1.97736	NA	NA	NA	NA	NA	NA	NA	NA	NA	1.96327	NA	NA	NA	NA	NA	0.637053	NA	NA	NA	NA	NA	NA	NA	NA	3
DDIT3	NA	0.998998	NA	NA	NA	NA	NA	NA	0.508756	NA	NA	1.92679	NA	NA	NA	NA	NA	NA	NA	NA	NA	NA	NA	NA	NA	NA	3
P2RX4	NA	1.21952	NA	NA	NA	NA	NA	NA	NA	NA	NA	1.59073	NA	NA	NA	NA	NA	NA	NA	NA	1.19028	NA	NA	NA	NA	NA	3
KRT81	NA	NA	-1.43502	NA	NA	NA	NA	NA	NA	NA	NA	1.78062	NA	NA	NA	NA	NA	NA	NA	NA	NA	NA	NA	NA	3.77484	NA	3
COA3	NA	NA	NA	NA	-0.830792	NA	NA	NA	NA	NA	NA	-1.16581	NA	NA	0.5184	NA	NA	NA	NA	NA	NA	NA	NA	NA	NA	NA	3
EAF2	NA	-0.884803	NA	NA	NA	NA	NA	NA	NA	NA	NA	-1.27217	NA	NA	NA	NA	NA	NA	NA	NA	NA	2.93081	NA	NA	NA	NA	3
PSPH	NA	NA	NA	NA	-0.835794	NA	NA	NA	NA	NA	NA	1.21693	NA	NA	NA	NA	NA	NA	NA	2.70676	NA	NA	NA	NA	NA	NA	3
COL4A2	NA	NA	NA	NA	NA	NA	NA	NA	NA	NA	NA	-1.58311	NA	NA	NA	NA	NA	0.793649	NA	NA	NA	NA	NA	NA	NA	7.21818	3
SESN3	NA	NA	NA	NA	NA	NA	NA	NA	-0.714872	NA	NA	-1.99009	NA	NA	NA	NA	NA	-1.51866	NA	NA	NA	NA	NA	NA	NA	NA	3
PRNP	NA	1.03859	NA	NA	NA	NA	NA	NA	NA	NA	NA	1.36126	NA	NA	-0.626641	NA	NA	NA	NA	NA	NA	NA	NA	NA	NA	NA	3
C9orf72	NA	NA	NA	NA	NA	NA	-1.07825	NA	NA	NA	NA	1.25046	NA	-1.81159	NA	NA	NA	NA	NA	NA	NA	NA	NA	NA	NA	NA	3
ARHGAP25	NA	NA	NA	NA	1.09102	NA	-0.750028	NA	NA	NA	NA	1.318	NA	NA	NA	NA	NA	NA	NA	NA	NA	NA	NA	NA	NA	NA	3
ARAP2	NA	NA	NA	NA	NA	NA	-0.817408	NA	NA	NA	NA	1.65438	NA	NA	NA	NA	NA	NA	NA	NA	NA	2.92838	NA	NA	NA	NA	3
HN1	NA	-0.984172	-0.843837	NA	NA	NA	NA	NA	NA	NA	NA	-1.3754	NA	NA	NA	NA	NA	NA	NA	NA	NA	NA	NA	NA	NA	NA	3
DOCK11	NA	NA	NA	1.43703	NA	NA	-0.816091	NA	NA	NA	NA	1.21672	NA	NA	NA	NA	NA	NA	NA	NA	NA	NA	NA	NA	NA	NA	3
IL36G	NA	NA	NA	NA	NA	NA	-1.35166	NA	NA	NA	NA	2.05024	NA	NA	NA	NA	NA	NA	NA	NA	NA	NA	NA	NA	NA	10.7661	3
CENPV	NA	-1.80275	NA	NA	NA	NA	NA	NA	NA	NA	NA	-1.21139	NA	NA	-0.700035	NA	NA	NA	NA	NA	NA	NA	NA	NA	NA	NA	3
CTPS1	NA	-1.2451	NA	NA	NA	NA	NA	0.471941	NA	NA	NA	-1.30461	NA	NA	NA	NA	NA	NA	NA	NA	NA	NA	NA	NA	NA	NA	3
TREML2	NA	NA	NA	NA	NA	NA	NA	NA	NA	NA	NA	1.23161	NA	-2.75337	NA	NA	NA	NA	NA	NA	NA	6.09359	NA	NA	NA	NA	3
NOP16	NA	-2.01057	NA	NA	NA	NA	0.833207	NA	NA	NA	NA	-1.19289	NA	NA	NA	NA	NA	NA	NA	NA	NA	NA	NA	NA	NA	NA	3
COCH	NA	NA	NA	NA	NA	NA	NA	NA	NA	NA	NA	-1.23444	NA	NA	NA	NA	2.03419	NA	NA	NA	NA	NA	NA	2.49453	NA	NA	3
ADCY9	NA	NA	NA	NA	NA	NA	NA	NA	NA	NA	NA	1.23227	NA	NA	0.762529	NA	NA	NA	2.06042	NA	NA	NA	NA	NA	NA	NA	3
HEXB	NA	NA	NA	NA	NA	NA	-0.893302	NA	NA	NA	NA	1.10625	NA	NA	0.652775	NA	NA	NA	NA	NA	NA	NA	NA	NA	NA	NA	3
NOG	NA	NA	NA	NA	NA	NA	NA	NA	NA	NA	NA	1.93578	NA	NA	NA	NA	NA	NA	NA	3.27081	NA	NA	NA	NA	3.12481	NA	3
THEMIS2	NA	NA	NA	NA	NA	NA	NA	NA	NA	NA	NA	-1.14659	NA	-2.22615	NA	NA	NA	NA	NA	NA	NA	NA	-2.77994	NA	NA	NA	3
SQSTM1	NA	1.47758	NA	NA	NA	NA	-0.833467	NA	NA	NA	NA	1.15605	NA	NA	NA	NA	NA	NA	NA	NA	NA	NA	NA	NA	NA	NA	3
SRM	NA	-1.46463	NA	NA	NA	NA	1.21237	NA	NA	NA	NA	-1.13294	NA	NA	NA	NA	NA	NA	NA	NA	NA	NA	NA	NA	NA	NA	3
NME4	NA	-2.19336	NA	NA	NA	NA	NA	NA	NA	NA	NA	-1.1604	NA	NA	NA	NA	NA	NA	NA	NA	-1.41202	NA	NA	NA	NA	NA	3
PRAM1	NA	NA	NA	NA	1.04366	NA	NA	NA	NA	NA	NA	1.37414	NA	NA	NA	NA	NA	NA	NA	NA	NA	3.89234	NA	NA	NA	NA	3
C1orf54	NA	NA	NA	0.980737	NA	NA	NA	NA	NA	NA	NA	1.49838	NA	NA	0.608674	NA	NA	NA	NA	NA	NA	NA	NA	NA	NA	NA	3
RRP1B	NA	-1.50668	NA	NA	NA	NA	NA	NA	-0.538236	NA	NA	-1.28828	NA	NA	NA	NA	NA	NA	NA	NA	NA	NA	NA	NA	NA	NA	3
DCTPP1	NA	-1.43064	NA	NA	NA	NA	NA	NA	NA	NA	NA	-1.11184	NA	1.61485	NA	NA	NA	NA	NA	NA	NA	NA	NA	NA	NA	NA	3
AZU1	NA	NA	NA	NA	NA	NA	NA	NA	NA	NA	NA	-1.19949	NA	1.84639	NA	NA	NA	NA	NA	NA	NA	3.60917	NA	NA	NA	NA	3
CCPG1	NA	1.55208	1.09699	NA	NA	NA	NA	NA	NA	NA	NA	2.16089	NA	NA	NA	NA	NA	NA	NA	NA	NA	NA	NA	NA	NA	NA	3
WIPI1	NA	NA	NA	NA	NA	NA	NA	NA	NA	NA	NA	1.74883	NA	-2.82425	0.6633	NA	NA	NA	NA	NA	NA	NA	NA	NA	NA	NA	3
PTPRE	NA	NA	NA	NA	NA	NA	NA	NA	0.403021	NA	NA	1.36334	NA	-1.88463	NA	NA	NA	NA	NA	NA	NA	NA	NA	NA	NA	NA	3
PXN	NA	NA	NA	NA	NA	NA	NA	NA	NA	NA	NA	2.16008	NA	-2.44568	NA	NA	NA	NA	NA	-3.14265	NA	NA	NA	NA	NA	NA	3
ZHX2	NA	1.17554	NA	NA	NA	NA	NA	NA	NA	NA	NA	1.21573	NA	NA	NA	NA	NA	NA	NA	NA	-1.25904	NA	NA	NA	NA	NA	3
STEAP3	NA	NA	NA	-1.19818	NA	-1.66746	NA	NA	NA	NA	NA	-1.47052	NA	NA	NA	NA	NA	NA	NA	NA	NA	NA	NA	NA	NA	NA	3
IGF2R	NA	NA	NA	NA	NA	NA	NA	NA	NA	NA	NA	1.23995	NA	-2.88878	NA	NA	NA	NA	NA	-3.27163	NA	NA	NA	NA	NA	NA	3
NDUFAF2	NA	-1.03567	NA	NA	NA	-1.26506	NA	NA	NA	NA	NA	-1.60108	NA	NA	NA	NA	NA	NA	NA	NA	NA	NA	NA	NA	NA	NA	3
BOLA3	NA	-1.63673	NA	NA	-0.810264	NA	NA	NA	NA	NA	NA	-1.39079	NA	NA	NA	NA	NA	NA	NA	NA	NA	NA	NA	NA	NA	NA	3
MMP10	NA	1.32913	NA	NA	NA	NA	NA	NA	NA	NA	NA	3.63467	NA	NA	NA	NA	NA	NA	NA	NA	NA	4.7615	NA	NA	NA	NA	3
SCARB1	NA	-1.61593	NA	NA	NA	NA	NA	NA	NA	NA	NA	-1.10775	NA	NA	NA	NA	NA	NA	2.2133	NA	NA	NA	NA	NA	NA	NA	3
IFFO2	NA	NA	NA	NA	NA	NA	NA	NA	NA	NA	NA	1.10236	NA	NA	-0.605082	NA	NA	0.68309	NA	NA	NA	NA	NA	NA	NA	NA	3
DUSP6	NA	NA	NA	NA	NA	NA	NA	NA	NA	NA	NA	1.52408	1.78322	NA	NA	2.03792	NA	NA	NA	NA	NA	NA	NA	NA	NA	NA	3
LMNB2	NA	-1.04626	-0.935813	NA	NA	NA	NA	NA	NA	NA	NA	-1.31851	NA	NA	NA	NA	NA	NA	NA	NA	NA	NA	NA	NA	NA	NA	3
NLRP12	NA	NA	NA	NA	NA	NA	NA	NA	NA	NA	NA	1.64838	NA	NA	NA	NA	NA	NA	NA	-3.34847	NA	3.97593	NA	NA	NA	NA	3
IFI6	NA	NA	NA	NA	NA	NA	NA	NA	NA	NA	NA	-1.30333	NA	NA	NA	NA	NA	NA	-2.05415	-2.61317	NA	NA	NA	NA	NA	NA	3
UBL3	NA	0.874209	0.838985	NA	NA	NA	NA	NA	NA	NA	NA	1.31618	NA	NA	NA	NA	NA	NA	NA	NA	NA	NA	NA	NA	NA	NA	3
CCDC92	NA	NA	NA	1.06895	NA	NA	NA	NA	NA	NA	NA	1.10706	NA	NA	0.708718	NA	NA	NA	NA	NA	NA	NA	NA	NA	NA	NA	3
ITGAM	NA	NA	NA	NA	NA	NA	NA	NA	NA	NA	NA	1.08551	1.80929	-3.85481	NA	NA	NA	NA	NA	NA	NA	NA	NA	NA	NA	NA	3
PTX3	NA	NA	NA	NA	NA	NA	NA	0.856749	NA	NA	NA	1.23865	NA	-2.00398	NA	NA	NA	NA	NA	NA	NA	NA	NA	NA	NA	NA	3
CD37	NA	NA	NA	NA	NA	NA	NA	NA	NA	NA	NA	1.26439	NA	-1.92998	NA	NA	NA	NA	NA	NA	NA	NA	-5.97702	NA	NA	NA	3
MMP8	NA	NA	NA	NA	NA	NA	-2.05866	NA	NA	NA	NA	1.84297	NA	-6.25318	NA	NA	NA	NA	NA	NA	NA	NA	NA	NA	NA	NA	3
POPDC2	NA	NA	NA	NA	NA	NA	NA	NA	NA	NA	NA	1.48892	NA	NA	0.491131	NA	-2.03361	NA	NA	NA	NA	NA	NA	NA	NA	NA	3
OAS1	NA	NA	NA	NA	NA	NA	NA	NA	NA	NA	NA	-1.40827	NA	NA	NA	NA	NA	NA	NA	-3.16253	NA	NA	NA	NA	-2.84031	NA	3
UPB1	NA	NA	NA	NA	NA	NA	NA	NA	NA	NA	NA	1.68281	NA	NA	NA	NA	NA	NA	NA	NA	NA	3.34244	NA	NA	NA	5.65094	3
KLHL13	NA	NA	NA	NA	NA	NA	NA	NA	NA	NA	NA	-1.19967	NA	NA	NA	NA	NA	NA	NA	2.67055	NA	NA	NA	2.13798	NA	NA	3
IFIT3	NA	NA	NA	NA	NA	NA	NA	NA	NA	NA	NA	-1.17668	NA	NA	NA	NA	NA	NA	-2.25527	NA	NA	NA	NA	NA	-1.94041	NA	3
POLR2D	NA	-1.16934	NA	NA	-0.843763	NA	NA	NA	NA	NA	NA	-1.09505	NA	NA	NA	NA	NA	NA	NA	NA	NA	NA	NA	NA	NA	NA	3
SPINT1	NA	NA	NA	NA	NA	NA	NA	NA	NA	NA	NA	1.21323	NA	NA	NA	1.80363	NA	NA	NA	NA	NA	NA	-2.26501	NA	NA	NA	3
SMPD3	NA	NA	NA	NA	NA	NA	NA	-0.510329	NA	NA	NA	1.25202	NA	NA	NA	NA	NA	NA	NA	-2.52495	NA	NA	NA	NA	NA	NA	3
CXCL10	NA	1.01647	NA	NA	NA	NA	-1.67372	NA	NA	NA	NA	-1.10696	NA	NA	NA	NA	NA	NA	NA	NA	NA	NA	NA	NA	NA	NA	3
STX1A	NA	NA	NA	NA	NA	NA	NA	NA	NA	NA	NA	1.11763	NA	NA	NA	1.8258	NA	NA	NA	NA	NA	NA	NA	NA	NA	5.62931	3
GTSE1	NA	NA	-1.01165	NA	NA	NA	NA	NA	NA	NA	NA	-1.16574	-1.704	NA	NA	NA	NA	NA	NA	NA	NA	NA	NA	NA	NA	NA	3
TIGAR	NA	NA	NA	NA	NA	NA	NA	NA	NA	NA	NA	1.10944	2.12108	NA	NA	NA	NA	NA	NA	NA	1.21155	NA	NA	NA	NA	NA	3
FCGBP	NA	NA	NA	NA	NA	NA	NA	NA	NA	NA	NA	1.12303	NA	NA	NA	NA	NA	NA	NA	NA	NA	NA	NA	NA	-2.89569	5.58821	3
HIST1H2BD	NA	NA	1.35334	NA	NA	NA	NA	NA	NA	NA	NA	1.35028	NA	NA	NA	NA	NA	NA	NA	NA	1.4893	NA	NA	NA	NA	NA	3
IL6ST	NA	NA	NA	NA	NA	NA	-1.46388	NA	NA	NA	NA	1.22698	NA	-1.8608	NA	NA	NA	NA	NA	NA	NA	NA	NA	NA	NA	NA	3
FRMD6	NA	NA	0.929594	NA	NA	NA	NA	NA	NA	NA	NA	NA	-4.27421	NA	NA	NA	NA	NA	NA	NA	NA	NA	NA	NA	NA	-4.70445	3
BEX5	NA	NA	NA	NA	NA	NA	NA	NA	-0.736828	NA	NA	NA	-4.83396	NA	NA	NA	NA	NA	NA	NA	NA	NA	NA	NA	NA	-5.98577	3
EREG	NA	NA	NA	NA	-3.09645	NA	NA	NA	NA	NA	NA	NA	-4.76556	NA	NA	NA	NA	NA	NA	NA	-3.57736	NA	NA	NA	NA	NA	3
DNPH1	NA	NA	NA	NA	NA	NA	0.74532	NA	NA	NA	NA	NA	-1.49912	NA	NA	NA	NA	NA	NA	NA	-1.1426	NA	NA	NA	NA	NA	3
HOOK1	NA	NA	NA	NA	-1.32989	NA	NA	NA	NA	NA	NA	NA	-3.31761	NA	NA	NA	NA	NA	NA	NA	NA	NA	NA	NA	NA	-4.62683	3
UBE2C	NA	NA	-2.57589	NA	NA	NA	NA	NA	NA	NA	NA	NA	-2.72279	NA	NA	NA	NA	NA	NA	NA	-1.86793	NA	NA	NA	NA	NA	3
CD68	NA	NA	NA	NA	NA	NA	NA	NA	0.716181	NA	NA	NA	3.20324	-1.7679	NA	NA	NA	NA	NA	NA	NA	NA	NA	NA	NA	NA	3
SLC16A14	NA	NA	NA	NA	NA	NA	NA	NA	NA	NA	NA	NA	-3.14806	NA	NA	NA	NA	NA	NA	2.55472	NA	NA	NA	NA	NA	-6.21215	3
DEPDC1	NA	NA	-2.93408	NA	NA	NA	NA	NA	NA	NA	NA	NA	-2.10093	NA	NA	NA	NA	NA	NA	NA	-1.18263	NA	NA	NA	NA	NA	3
CBR3	NA	NA	NA	NA	-1.0131	NA	NA	NA	NA	NA	NA	NA	-2.85947	NA	NA	-1.99015	NA	NA	NA	NA	NA	NA	NA	NA	NA	NA	3
CHRDL1	NA	NA	NA	NA	NA	NA	NA	NA	NA	NA	NA	NA	-3.47142	NA	NA	NA	NA	-0.704586	NA	NA	NA	NA	3.38765	NA	NA	NA	3
GINS3	NA	-1.7092	-1.12769	NA	NA	NA	NA	NA	NA	NA	NA	NA	-1.48677	NA	NA	NA	NA	NA	NA	NA	NA	NA	NA	NA	NA	NA	3
TPPP	NA	NA	NA	NA	NA	NA	NA	NA	NA	NA	NA	NA	1.95654	NA	NA	NA	1.57423	NA	2.0293	NA	NA	NA	NA	NA	NA	NA	3
LIG1	NA	-1.32932	NA	NA	NA	NA	NA	NA	NA	NA	NA	NA	-2.1818	NA	NA	NA	NA	NA	NA	NA	-1.11286	NA	NA	NA	NA	NA	3
LAMA5	NA	1.0149	NA	NA	NA	NA	NA	NA	NA	NA	NA	NA	2.97978	NA	NA	NA	NA	NA	NA	NA	NA	-3.49397	NA	NA	NA	NA	3
RASGRP4	NA	NA	NA	NA	NA	NA	NA	NA	0.49812	NA	NA	NA	2.18641	-2.00904	NA	NA	NA	NA	NA	NA	NA	NA	NA	NA	NA	NA	3
BMERB1	NA	NA	NA	NA	-0.766081	NA	NA	NA	NA	NA	NA	NA	-1.84295	NA	NA	NA	NA	NA	NA	NA	NA	NA	NA	2.00921	NA	NA	3
CHRM3	NA	NA	NA	NA	NA	NA	NA	NA	-0.581685	NA	NA	NA	-1.99551	NA	NA	NA	NA	NA	NA	NA	NA	NA	NA	NA	NA	-5.34317	3
MIR22HG	NA	NA	NA	NA	NA	NA	NA	NA	NA	NA	NA	NA	1.87	-1.81416	NA	NA	NA	NA	NA	NA	NA	NA	NA	NA	NA	4.9988	3
BIRC5	NA	NA	-3.4361	NA	NA	NA	NA	NA	NA	NA	NA	NA	-2.07442	NA	NA	NA	NA	NA	NA	NA	-1.13461	NA	NA	NA	NA	NA	3
SPAG5	NA	NA	-1.90877	NA	NA	NA	NA	NA	NA	NA	NA	NA	-1.64126	NA	NA	NA	NA	NA	NA	NA	-1.14392	NA	NA	NA	NA	NA	3
WDR17	NA	NA	NA	NA	-1.18945	NA	NA	NA	-0.484318	NA	NA	NA	-1.51514	NA	NA	NA	NA	NA	NA	NA	NA	NA	NA	NA	NA	NA	3
BUB1B	NA	NA	-3.61473	NA	NA	NA	NA	NA	NA	NA	NA	NA	-1.61512	NA	NA	NA	NA	NA	NA	NA	-2.53744	NA	NA	NA	NA	NA	3
C2	NA	NA	NA	NA	NA	NA	NA	-0.503077	NA	NA	NA	NA	1.90912	NA	NA	-2.73161	NA	NA	NA	NA	NA	NA	NA	NA	NA	NA	3
GCNT2	NA	NA	NA	NA	NA	NA	-0.852127	0.668695	NA	NA	NA	NA	-2.06286	NA	NA	NA	NA	NA	NA	NA	NA	NA	NA	NA	NA	NA	3
SNX7	NA	NA	NA	0.936029	NA	NA	NA	NA	NA	NA	NA	NA	-2.35195	NA	NA	NA	NA	NA	NA	NA	NA	NA	NA	2.07148	NA	NA	3
IL12RB2	NA	NA	NA	NA	NA	NA	-1.35955	NA	-1.06168	NA	NA	NA	-2.13836	NA	NA	NA	NA	NA	NA	NA	NA	NA	NA	NA	NA	NA	3
CD59	NA	NA	NA	NA	NA	NA	NA	NA	NA	NA	NA	NA	-1.72205	NA	0.605469	NA	NA	NA	NA	NA	-1.83936	NA	NA	NA	NA	NA	3
VSIR	NA	NA	NA	NA	NA	NA	NA	-0.515996	NA	NA	NA	NA	1.624	-2.11348	NA	NA	NA	NA	NA	NA	NA	NA	NA	NA	NA	NA	3
ZWINT	NA	NA	-1.51938	NA	NA	NA	NA	NA	NA	NA	NA	NA	-1.98453	NA	NA	NA	NA	NA	NA	NA	-2.00891	NA	NA	NA	NA	NA	3
IL7	NA	NA	NA	-1.55	NA	NA	NA	NA	NA	NA	NA	NA	-2.82228	NA	NA	NA	NA	-0.435671	NA	NA	NA	NA	NA	NA	NA	NA	3
EVI2B	NA	NA	NA	NA	NA	NA	NA	NA	NA	NA	NA	NA	1.57967	-2.29746	NA	NA	NA	NA	NA	NA	NA	3.50123	NA	NA	NA	NA	3
EPS8	NA	NA	NA	NA	NA	NA	-0.849518	NA	NA	NA	NA	NA	2.36049	NA	NA	NA	NA	NA	NA	NA	1.76329	NA	NA	NA	NA	NA	3
KLF5	NA	NA	NA	NA	NA	NA	NA	NA	NA	NA	NA	NA	-1.71407	-2.21517	NA	NA	NA	NA	-4.33072	NA	NA	NA	NA	NA	NA	NA	3
ERVFRD-1	NA	NA	NA	NA	NA	NA	NA	NA	NA	NA	NA	NA	2.71289	NA	NA	NA	NA	NA	NA	NA	NA	4.96738	NA	5.85294	NA	NA	3
SMIM6	NA	NA	NA	NA	-0.837788	NA	NA	NA	NA	NA	NA	NA	-1.71304	NA	NA	NA	NA	NA	NA	NA	NA	NA	NA	2.72482	NA	NA	3
GBP5	NA	1.57196	NA	NA	NA	NA	NA	NA	0.51959	NA	NA	NA	1.54563	NA	NA	NA	NA	NA	NA	NA	NA	NA	NA	NA	NA	NA	3
C1QB	NA	NA	NA	NA	NA	NA	-0.95594	NA	NA	NA	NA	NA	2.01155	NA	NA	NA	NA	NA	NA	NA	NA	NA	NA	NA	NA	5.10486	3
FCGR2B	NA	NA	NA	NA	NA	NA	NA	NA	NA	NA	NA	NA	1.89755	-2.19086	NA	NA	NA	NA	NA	-2.56353	NA	NA	NA	NA	NA	NA	3
MFAP2	NA	NA	NA	NA	NA	NA	NA	NA	NA	NA	NA	NA	-1.61551	NA	NA	NA	NA	0.942668	NA	NA	NA	NA	NA	3.45652	NA	NA	3
ZNF334	NA	NA	NA	NA	NA	NA	NA	NA	NA	NA	NA	NA	-1.50324	NA	NA	NA	NA	NA	NA	3.59143	NA	NA	NA	2.01714	NA	NA	3
HK3	NA	NA	NA	NA	NA	NA	NA	NA	NA	NA	NA	NA	2.73902	-3.45065	NA	NA	NA	NA	NA	-3.83643	NA	NA	NA	NA	NA	NA	3
TMIGD2	NA	NA	NA	NA	1.01474	NA	NA	NA	NA	NA	NA	NA	-1.92861	NA	NA	NA	NA	NA	NA	NA	NA	NA	NA	NA	NA	-5.69637	3
CACHD1	NA	NA	NA	-1.67489	NA	NA	NA	NA	-0.571282	NA	NA	NA	-1.76121	NA	NA	NA	NA	NA	NA	NA	NA	NA	NA	NA	NA	NA	3
CX3CR1	NA	NA	NA	NA	NA	NA	NA	NA	NA	NA	NA	NA	3.29751	-3.37792	NA	NA	NA	NA	NA	-3.59526	NA	NA	NA	NA	NA	NA	3
UMODL1	NA	NA	NA	NA	NA	NA	NA	NA	NA	NA	NA	NA	2.73826	NA	NA	NA	NA	NA	NA	NA	NA	5.29863	NA	2.7895	NA	NA	3
CLEC12A	NA	NA	NA	NA	NA	NA	NA	NA	0.882148	NA	NA	NA	1.85226	NA	NA	NA	NA	NA	NA	NA	NA	4.6582	NA	NA	NA	NA	3
GNLY	NA	NA	NA	NA	NA	NA	NA	NA	NA	NA	NA	NA	2.34806	-2.12842	NA	NA	NA	NA	-3.9224	NA	NA	NA	NA	NA	NA	NA	3
GBP1	NA	NA	NA	NA	NA	NA	NA	NA	NA	NA	NA	NA	-1.92565	-2.02736	-0.834052	NA	NA	NA	NA	NA	NA	NA	NA	NA	NA	NA	3
RAB31	NA	NA	NA	NA	NA	NA	NA	NA	NA	NA	NA	NA	1.98144	-3.86911	NA	NA	NA	NA	NA	-3.48223	NA	NA	NA	NA	NA	NA	3
LPL	NA	NA	NA	NA	NA	NA	-0.983352	NA	NA	NA	NA	NA	1.54439	NA	NA	NA	NA	NA	NA	NA	NA	NA	NA	NA	NA	6.5852	3
TYMP	NA	NA	NA	NA	NA	NA	NA	NA	NA	NA	NA	NA	1.91059	NA	NA	NA	NA	NA	NA	-3.69917	NA	NA	NA	NA	NA	5.54971	3
CTSL	NA	NA	NA	NA	NA	NA	NA	NA	NA	NA	NA	NA	1.58618	NA	0.619576	NA	NA	NA	NA	NA	NA	NA	NA	NA	NA	4.57148	3
IRGM	NA	NA	NA	NA	NA	NA	NA	NA	NA	NA	NA	NA	1.55153	NA	NA	NA	NA	NA	2.5201	3.42154	NA	NA	NA	NA	NA	NA	3
SHANK3	NA	NA	NA	NA	NA	NA	NA	NA	NA	NA	NA	NA	-1.68226	NA	NA	NA	NA	NA	4.34493	3.1678	NA	NA	NA	NA	NA	NA	3
PNMA8A	NA	NA	NA	NA	NA	NA	NA	NA	NA	NA	NA	NA	-1.48269	NA	NA	NA	NA	NA	NA	NA	NA	NA	-3.72651	3.48676	NA	NA	3
RUNX1T1	NA	NA	NA	NA	NA	NA	NA	NA	NA	NA	NA	NA	1.66596	NA	NA	NA	NA	-0.590855	NA	NA	NA	NA	NA	NA	NA	-4.48762	3
FCRL2	NA	NA	NA	NA	NA	NA	NA	NA	NA	NA	NA	NA	NA	-1.66781	NA	NA	NA	NA	-4.78287	-2.80656	NA	NA	NA	NA	NA	NA	3
ZFAND2A	NA	NA	NA	NA	NA	NA	NA	NA	0.441984	NA	NA	NA	NA	-2.8787	0.594514	NA	NA	NA	NA	NA	NA	NA	NA	NA	NA	NA	3
PLEKHG1	NA	NA	NA	NA	NA	NA	NA	NA	NA	NA	NA	NA	NA	-2.57698	NA	NA	NA	NA	-3.41084	-3.18956	NA	NA	NA	NA	NA	NA	3
FAM20A	NA	NA	NA	NA	NA	NA	NA	NA	NA	NA	NA	NA	NA	-2.76796	NA	NA	NA	-1.68685	NA	-2.75997	NA	NA	NA	NA	NA	NA	3
CD22	NA	NA	NA	NA	-1.35685	NA	NA	NA	NA	NA	NA	NA	NA	-3.82874	NA	-1.80731	NA	NA	NA	NA	NA	NA	NA	NA	NA	NA	3
SGSH	NA	NA	NA	NA	NA	NA	NA	NA	NA	NA	NA	NA	NA	-2.35465	NA	NA	NA	NA	NA	-2.66222	NA	NA	NA	NA	NA	7.54566	3
GPR155	NA	NA	NA	NA	NA	NA	NA	NA	NA	NA	NA	NA	NA	-2.01452	NA	NA	NA	0.433439	-2.12589	NA	NA	NA	NA	NA	NA	NA	3
OLFM4	NA	NA	NA	NA	NA	NA	NA	NA	NA	NA	NA	NA	NA	-7.94236	NA	NA	NA	NA	-10.1014	-6.92248	NA	NA	NA	NA	NA	NA	3
NELL2	NA	NA	NA	NA	NA	NA	NA	NA	NA	NA	NA	NA	NA	-2.2561	NA	NA	NA	NA	-3.12036	NA	-1.25847	NA	NA	NA	NA	NA	3
NUAK2	NA	NA	NA	NA	NA	NA	-0.779079	NA	NA	NA	NA	NA	NA	-3.459	NA	NA	NA	NA	NA	-2.5187	NA	NA	NA	NA	NA	NA	3
LCK	NA	NA	NA	NA	NA	NA	NA	NA	NA	NA	NA	NA	NA	-2.11334	NA	NA	NA	NA	-2.7585	NA	-1.94553	NA	NA	NA	NA	NA	3
LINC00861	NA	NA	NA	NA	NA	NA	NA	NA	NA	NA	NA	NA	NA	-2.39231	NA	NA	NA	NA	NA	NA	NA	3.61691	NA	NA	NA	4.59569	3
NRG1	NA	NA	NA	NA	NA	NA	NA	NA	NA	NA	NA	NA	NA	-2.00198	NA	NA	NA	-0.627398	NA	NA	NA	NA	NA	NA	NA	9.17364	3
ZFP36L1	NA	NA	NA	NA	NA	NA	-0.797371	NA	NA	NA	NA	NA	NA	-4.32037	NA	NA	NA	NA	NA	NA	-1.53918	NA	NA	NA	NA	NA	3
SLAMF7	NA	NA	NA	NA	NA	NA	-2.47307	NA	NA	NA	NA	NA	NA	-3.27828	NA	NA	NA	NA	NA	NA	NA	NA	NA	NA	NA	9.82981	3
RUBCNL	NA	NA	NA	NA	NA	NA	-0.84505	NA	NA	NA	NA	NA	NA	-2.61521	NA	NA	NA	NA	NA	NA	NA	NA	NA	NA	-2.14781	NA	3
GLT1D1	NA	NA	NA	NA	NA	NA	NA	NA	NA	NA	NA	NA	NA	-4.85869	NA	NA	NA	NA	-4.17924	-6.71609	NA	NA	NA	NA	NA	NA	3
CD79A	NA	NA	NA	NA	NA	NA	NA	NA	NA	NA	NA	NA	NA	-4.04962	NA	NA	NA	NA	NA	NA	-2.11829	NA	-2.91367	NA	NA	NA	3
CXCR1	NA	NA	NA	NA	NA	NA	NA	NA	NA	NA	NA	NA	NA	-4.70494	NA	NA	NA	NA	-4.86042	NA	NA	3.08478	NA	NA	NA	NA	3
UPP1	NA	NA	NA	NA	NA	NA	NA	NA	NA	NA	NA	NA	NA	-2.22787	0.657207	NA	NA	NA	NA	-3.75457	NA	NA	NA	NA	NA	NA	3
FFAR2	NA	NA	NA	NA	NA	NA	NA	NA	NA	NA	NA	NA	NA	-4.18568	NA	-2.43747	NA	NA	-2.67684	NA	NA	NA	NA	NA	NA	NA	3
BCL11B	NA	NA	NA	NA	NA	NA	NA	NA	NA	NA	NA	NA	NA	-1.83366	NA	NA	NA	NA	-2.79818	NA	-1.86784	NA	NA	NA	NA	NA	3
DNAJB1	NA	NA	NA	-1.33727	NA	NA	NA	NA	NA	NA	NA	NA	NA	-3.65569	NA	NA	NA	NA	NA	NA	-1.66047	NA	NA	NA	NA	NA	3
CEMIP2	NA	NA	NA	-2.16778	NA	NA	NA	NA	-0.670243	NA	NA	NA	NA	-2.66187	NA	NA	NA	NA	NA	NA	NA	NA	NA	NA	NA	NA	3
MOB3A	NA	NA	NA	NA	0.814866	NA	NA	NA	NA	NA	NA	NA	NA	-2.18349	NA	NA	NA	NA	NA	-2.66684	NA	NA	NA	NA	NA	NA	3
PI3	NA	NA	NA	NA	NA	NA	NA	NA	NA	NA	NA	NA	NA	-4.29987	NA	2.54301	NA	NA	NA	-3.58319	NA	NA	NA	NA	NA	NA	3
SYNE1	NA	NA	NA	NA	NA	NA	NA	NA	NA	NA	NA	NA	NA	-2.87781	NA	NA	NA	NA	-2.48101	NA	-1.23403	NA	NA	NA	NA	NA	3
FCRL6	NA	NA	NA	NA	NA	NA	NA	NA	NA	NA	NA	NA	NA	-2.1879	NA	NA	NA	NA	-2.47257	NA	NA	NA	NA	NA	NA	7.0144	3
F5	NA	NA	NA	NA	NA	NA	NA	NA	NA	NA	NA	NA	NA	-4.34341	NA	NA	NA	NA	NA	-2.75106	NA	4.94185	NA	NA	NA	NA	3
XCL1	NA	NA	NA	NA	NA	NA	NA	NA	NA	NA	NA	NA	NA	-1.63658	NA	NA	NA	NA	-2.77571	NA	-1.67267	NA	NA	NA	NA	NA	3
HPSE	NA	NA	NA	NA	NA	NA	NA	NA	NA	NA	NA	NA	NA	-3.02665	NA	NA	NA	NA	-3.98536	-4.19419	NA	NA	NA	NA	NA	NA	3
NADK2	NA	NA	NA	0.89658	NA	NA	NA	-0.446988	NA	NA	NA	NA	NA	1.60381	NA	NA	NA	NA	NA	NA	NA	NA	NA	NA	NA	NA	3
SLC44A2	NA	NA	NA	NA	NA	NA	NA	NA	NA	NA	NA	NA	NA	-3.34779	0.473787	NA	NA	NA	-2.51332	NA	NA	NA	NA	NA	NA	NA	3
PFKFB2	NA	NA	NA	NA	NA	NA	NA	NA	NA	NA	NA	NA	NA	-2.11589	NA	NA	NA	NA	-3.07098	-5.06835	NA	NA	NA	NA	NA	NA	3
FRAT2	NA	NA	NA	NA	NA	NA	NA	0.550666	NA	NA	NA	NA	NA	-2.67304	NA	NA	NA	NA	-2.94104	NA	NA	NA	NA	NA	NA	NA	3
LILRB1	NA	NA	NA	NA	NA	NA	NA	NA	NA	NA	NA	NA	NA	-3.04712	NA	NA	NA	NA	NA	-4.28596	NA	NA	NA	NA	NA	6.63591	3
DGAT2	NA	NA	NA	NA	NA	NA	-0.927808	NA	NA	NA	NA	NA	NA	-2.38596	NA	NA	NA	NA	NA	-4.26331	NA	NA	NA	NA	NA	NA	3
AGPAT5	NA	NA	NA	NA	NA	NA	NA	NA	NA	NA	NA	NA	NA	2.295	-0.693134	NA	NA	NA	NA	2.72591	NA	NA	NA	NA	NA	NA	3
PAICS	NA	-1.58177	NA	NA	NA	NA	NA	NA	NA	NA	NA	NA	NA	1.95024	-0.519074	NA	NA	NA	NA	NA	NA	NA	NA	NA	NA	NA	3
LILRA5	NA	NA	NA	NA	NA	NA	NA	NA	NA	NA	NA	NA	NA	-3.4243	NA	NA	NA	NA	NA	-6.27754	NA	NA	NA	NA	NA	5.23686	3
CNN2	NA	NA	NA	NA	1.13464	NA	NA	NA	NA	NA	NA	NA	NA	-1.71924	NA	NA	NA	NA	NA	-3.64157	NA	NA	NA	NA	NA	NA	3
RCN1	NA	NA	NA	NA	NA	NA	NA	NA	NA	NA	NA	NA	NA	1.71599	NA	NA	NA	NA	2.12458	2.48814	NA	NA	NA	NA	NA	NA	3
KREMEN1	NA	NA	NA	NA	NA	NA	NA	NA	NA	NA	NA	NA	NA	-2.00291	NA	NA	NA	NA	-2.4029	-2.78492	NA	NA	NA	NA	NA	NA	3
NQO2	NA	NA	NA	NA	NA	NA	NA	NA	NA	NA	NA	NA	NA	-1.60083	NA	NA	NA	NA	-2.15553	-2.66277	NA	NA	NA	NA	NA	NA	3
KAT2A	NA	-1.0113	NA	NA	NA	NA	NA	NA	NA	NA	NA	NA	NA	1.7233	NA	NA	NA	NA	2.1219	NA	NA	NA	NA	NA	NA	NA	3
PA2G4	NA	-1.15621	NA	NA	NA	NA	0.849893	NA	NA	NA	NA	NA	NA	1.69856	NA	NA	NA	NA	NA	NA	NA	NA	NA	NA	NA	NA	3
KLRF1	NA	NA	NA	NA	NA	NA	NA	NA	NA	NA	NA	NA	NA	-2.87001	NA	NA	NA	NA	-3.33537	NA	-1.66989	NA	NA	NA	NA	NA	3
CEACAM3	NA	NA	NA	NA	NA	NA	NA	NA	NA	NA	NA	NA	NA	-1.99475	NA	NA	NA	NA	-3.93164	NA	NA	NA	NA	-2.05356	NA	NA	3
FLVCR2	NA	NA	NA	NA	NA	NA	NA	NA	NA	NA	NA	NA	NA	-3.26179	NA	NA	NA	NA	NA	-5.43761	NA	NA	NA	NA	NA	4.20849	3
SKAP1	NA	NA	NA	NA	NA	NA	NA	NA	-0.858192	NA	NA	NA	NA	-2.1834	NA	NA	NA	NA	NA	NA	-1.48742	NA	NA	NA	NA	NA	3
LDHB	NA	-1.28867	NA	NA	NA	NA	NA	NA	-0.451311	NA	NA	NA	NA	2.27998	NA	NA	NA	NA	NA	NA	NA	NA	NA	NA	NA	NA	3
SIGLEC9	NA	NA	NA	NA	NA	NA	NA	NA	NA	NA	NA	NA	NA	-4.02143	NA	NA	NA	NA	NA	NA	NA	2.9037	NA	NA	NA	6.23469	3
SECTM1	NA	NA	NA	NA	NA	NA	NA	NA	NA	NA	NA	NA	NA	-1.76696	NA	NA	NA	NA	NA	-5.5082	NA	NA	NA	NA	-4.88239	NA	3
IFITM4P	NA	NA	NA	NA	0.782147	NA	NA	NA	NA	NA	NA	NA	NA	-2.26276	NA	NA	NA	NA	NA	-3.29658	NA	NA	NA	NA	NA	NA	3
CPXM1	NA	0.946379	NA	NA	NA	NA	NA	NA	NA	NA	NA	NA	NA	3.83677	NA	NA	NA	NA	NA	NA	NA	NA	NA	2.35111	NA	NA	3
LILRB2	NA	NA	NA	NA	NA	NA	NA	NA	NA	NA	NA	NA	NA	-4.10669	NA	NA	NA	NA	NA	-3.50451	NA	NA	NA	NA	NA	4.63944	3
CRISPLD2	NA	NA	NA	NA	NA	NA	NA	NA	NA	NA	NA	NA	NA	-2.33149	NA	NA	NA	-0.841382	NA	-3.34484	NA	NA	NA	NA	NA	NA	3
VNN2	NA	NA	NA	NA	NA	NA	NA	NA	NA	NA	NA	NA	NA	-5.62176	NA	NA	NA	NA	-4.10716	-4.6199	NA	NA	NA	NA	NA	NA	3
ANKRD34B	NA	NA	NA	NA	NA	NA	NA	NA	NA	NA	NA	NA	NA	-1.70904	NA	NA	NA	NA	-4.16265	-4.31736	NA	NA	NA	NA	NA	NA	3
SIRPD	NA	NA	NA	NA	NA	NA	NA	NA	NA	NA	NA	NA	NA	-2.56715	NA	NA	NA	NA	NA	-2.85142	NA	5.30422	NA	NA	NA	NA	3
CENPJ	NA	-0.911829	NA	NA	NA	NA	NA	NA	NA	NA	NA	NA	NA	2.09724	NA	NA	NA	NA	NA	2.58761	NA	NA	NA	NA	NA	NA	3
CR1L	NA	NA	NA	NA	NA	NA	NA	NA	NA	NA	NA	NA	NA	-1.98828	NA	NA	NA	NA	-3.02043	-3.67285	NA	NA	NA	NA	NA	NA	3
HRH2	NA	NA	NA	NA	NA	NA	NA	NA	NA	NA	NA	NA	NA	-3.10431	NA	NA	1.88055	NA	NA	NA	NA	3.10623	NA	NA	NA	NA	3
SERPINB9	NA	NA	NA	-0.965167	NA	NA	NA	0.480771	NA	NA	NA	NA	NA	-2.465	NA	NA	NA	NA	NA	NA	NA	NA	NA	NA	NA	NA	3
DPP4	NA	NA	NA	NA	NA	NA	NA	NA	NA	NA	NA	NA	NA	-1.82242	NA	-5.01537	NA	-1.00501	NA	NA	NA	NA	NA	NA	NA	NA	3
HCAR3	NA	NA	NA	NA	NA	NA	-0.748525	NA	NA	NA	NA	NA	NA	-2.898	NA	NA	NA	NA	NA	NA	NA	NA	NA	NA	NA	8.86968	3
GK	NA	NA	NA	NA	NA	NA	NA	NA	NA	NA	NA	NA	NA	-1.68188	NA	NA	NA	NA	-2.4783	-2.63713	NA	NA	NA	NA	NA	NA	3
TLR5	NA	NA	NA	NA	NA	NA	NA	NA	NA	NA	NA	NA	NA	-2.46237	NA	NA	-1.6826	NA	NA	-6.14935	NA	NA	NA	NA	NA	NA	3
CDC42EP3	NA	NA	NA	NA	NA	NA	NA	0.436026	NA	NA	NA	NA	NA	-2.14013	0.615992	NA	NA	NA	NA	NA	NA	NA	NA	NA	NA	NA	3
NRGN	NA	NA	NA	NA	NA	NA	NA	NA	NA	NA	NA	NA	NA	-2.29868	NA	NA	NA	NA	NA	-3.58919	NA	NA	-2.81019	NA	NA	NA	3
BCL2L11	NA	NA	NA	NA	NA	NA	-0.911585	NA	NA	NA	NA	NA	NA	-1.82246	NA	NA	-1.75542	NA	NA	NA	NA	NA	NA	NA	NA	NA	3
PRKACB	NA	NA	NA	1.97746	NA	NA	NA	NA	NA	NA	NA	NA	NA	1.83199	NA	NA	NA	NA	NA	3.30978	NA	NA	NA	NA	NA	NA	3
TLR1	NA	NA	NA	NA	NA	NA	NA	-0.601272	NA	NA	NA	NA	NA	-2.45368	NA	NA	NA	NA	-2.40158	NA	NA	NA	NA	NA	NA	NA	3
GPR65	NA	NA	NA	NA	NA	NA	-1.32477	NA	NA	NA	NA	NA	NA	-3.34703	NA	NA	NA	NA	NA	NA	-1.26911	NA	NA	NA	NA	NA	3
RNF19B	NA	2.1981	NA	NA	NA	NA	NA	NA	NA	NA	NA	NA	NA	-1.99424	NA	NA	NA	NA	NA	NA	1.38765	NA	NA	NA	NA	NA	3
FOXO1	NA	1.01389	NA	NA	NA	NA	-1.50687	NA	NA	NA	NA	NA	NA	-1.6823	NA	NA	NA	NA	NA	NA	NA	NA	NA	NA	NA	NA	3
LILRA3	NA	NA	NA	NA	NA	NA	NA	NA	NA	NA	NA	NA	NA	-2.5676	NA	NA	NA	NA	NA	-4.56999	NA	NA	NA	NA	NA	7.10052	3
HSPA1A	NA	NA	NA	-1.32414	NA	NA	NA	NA	NA	NA	NA	NA	NA	-3.67009	-0.62276	NA	NA	NA	NA	NA	NA	NA	NA	NA	NA	NA	3
NEDD9	NA	NA	NA	NA	NA	NA	-1.03171	NA	NA	NA	NA	NA	NA	-1.79585	NA	NA	NA	NA	NA	-2.49944	NA	NA	NA	NA	NA	NA	3
APOBEC3A	NA	NA	NA	NA	NA	NA	NA	NA	NA	NA	NA	NA	NA	-3.39661	NA	NA	NA	NA	NA	-2.86751	NA	3.8552	NA	NA	NA	NA	3
ARL4C	NA	NA	NA	NA	-1.85455	NA	NA	NA	NA	NA	NA	NA	NA	-2.72566	1.14381	NA	NA	NA	NA	NA	NA	NA	NA	NA	NA	NA	3
MS4A4A	NA	NA	NA	NA	NA	NA	-1.23829	NA	NA	NA	NA	NA	NA	-3.11189	NA	NA	NA	NA	NA	-5.60461	NA	NA	NA	NA	NA	NA	3
IGFBP7	NA	-0.905423	NA	NA	NA	NA	-0.985522	NA	NA	NA	NA	NA	NA	2.41379	NA	NA	NA	NA	NA	NA	NA	NA	NA	NA	NA	NA	3
KLRC3	NA	NA	NA	NA	NA	NA	NA	NA	NA	NA	NA	NA	NA	-1.82621	NA	NA	NA	NA	-3.85791	-2.7189	NA	NA	NA	NA	NA	NA	3
LRRK2	NA	NA	NA	NA	NA	NA	-0.761965	NA	NA	NA	NA	NA	NA	-4.05792	NA	NA	NA	NA	NA	-4.65181	NA	NA	NA	NA	NA	NA	3
PRKCD	NA	NA	NA	NA	NA	NA	NA	NA	0.64805	NA	NA	NA	NA	-1.91593	NA	NA	NA	NA	NA	NA	1.46646	NA	NA	NA	NA	NA	3
IL18	NA	NA	NA	NA	NA	NA	-1.28598	NA	NA	NA	NA	NA	NA	2.02932	NA	NA	NA	NA	NA	NA	1.15968	NA	NA	NA	NA	NA	3
HCAR2	NA	NA	NA	NA	NA	NA	-0.748525	NA	NA	NA	NA	NA	NA	-3.25976	NA	NA	NA	NA	NA	NA	NA	NA	NA	NA	NA	7.14026	3
FCER2	NA	NA	NA	NA	NA	NA	NA	0.458328	NA	NA	NA	NA	NA	-1.98142	NA	NA	NA	NA	NA	NA	NA	NA	NA	NA	NA	6.36783	3
MMD	NA	0.966289	NA	NA	NA	NA	NA	NA	NA	NA	NA	NA	NA	-1.76561	NA	NA	NA	NA	NA	NA	-1.24726	NA	NA	NA	NA	NA	3
CD83	NA	1.58616	NA	NA	NA	NA	-0.962395	NA	NA	NA	NA	NA	NA	-2.30021	NA	NA	NA	NA	NA	NA	NA	NA	NA	NA	NA	NA	3
IFNGR2	NA	1.36313	NA	NA	NA	NA	-0.770031	NA	NA	NA	NA	NA	NA	-1.70286	NA	NA	NA	NA	NA	NA	NA	NA	NA	NA	NA	NA	3
G0S2	NA	NA	NA	NA	NA	NA	NA	NA	NA	NA	NA	NA	NA	-3.75707	NA	NA	NA	NA	NA	NA	-1.54203	NA	NA	NA	NA	4.95403	3
ACSM3	NA	NA	NA	NA	NA	NA	NA	NA	NA	NA	NA	NA	NA	2.24809	NA	2.44188	NA	NA	NA	4.26822	NA	NA	NA	NA	NA	NA	3
GSAP	NA	NA	NA	NA	NA	NA	-1.12076	NA	NA	NA	NA	NA	NA	-1.77019	NA	NA	NA	-0.439692	NA	NA	NA	NA	NA	NA	NA	NA	3
SLC7A7	NA	NA	NA	NA	NA	NA	NA	NA	NA	NA	NA	NA	NA	-2.68516	NA	NA	NA	NA	NA	-3.89932	NA	NA	NA	NA	NA	6.3316	3
RNF144B	NA	NA	NA	-0.976663	NA	NA	NA	NA	NA	NA	NA	NA	NA	-2.4823	NA	NA	NA	NA	NA	-3.37764	NA	NA	NA	NA	NA	NA	3
SPIN4	NA	-1.06304	NA	NA	NA	NA	NA	NA	NA	NA	NA	NA	NA	1.73439	-0.50881	NA	NA	NA	NA	NA	NA	NA	NA	NA	NA	NA	3
ARRB2	NA	NA	NA	NA	NA	NA	NA	NA	0.404848	NA	NA	NA	NA	-1.69038	NA	NA	NA	NA	NA	-2.79938	NA	NA	NA	NA	NA	NA	3
ORM1	NA	NA	NA	NA	NA	NA	NA	NA	NA	NA	NA	NA	NA	-1.9599	NA	4.3938	NA	NA	NA	NA	NA	NA	NA	-2.12768	NA	NA	3
MEGF9	NA	NA	NA	NA	NA	NA	-0.798412	NA	NA	NA	NA	NA	NA	-2.46026	NA	NA	NA	NA	NA	-3.14595	NA	NA	NA	NA	NA	NA	3
TCF7L2	NA	NA	NA	NA	NA	1.36387	NA	NA	NA	NA	NA	NA	NA	-1.91333	NA	NA	NA	NA	NA	-2.68653	NA	NA	NA	NA	NA	NA	3
GRN	NA	NA	NA	NA	NA	NA	NA	NA	0.475072	NA	NA	NA	NA	-2.39003	0.723487	NA	NA	NA	NA	NA	NA	NA	NA	NA	NA	NA	3
TBC1D9	NA	NA	NA	NA	NA	NA	-0.88161	NA	NA	NA	NA	NA	NA	-2.20139	NA	NA	NA	NA	NA	NA	-1.53095	NA	NA	NA	NA	NA	3
GUCY1A1	NA	NA	NA	2.44376	NA	NA	NA	NA	NA	NA	NA	NA	NA	2.81247	NA	NA	NA	NA	NA	NA	NA	NA	NA	2.15044	NA	NA	3
CFP	NA	NA	NA	NA	NA	NA	-0.90129	NA	NA	NA	NA	NA	NA	-1.96583	NA	NA	NA	NA	NA	NA	1.65316	NA	NA	NA	NA	NA	3
CPEB4	NA	NA	NA	NA	NA	NA	NA	NA	0.404734	NA	NA	NA	NA	-1.73533	NA	NA	NA	NA	-2.19723	NA	NA	NA	NA	NA	NA	NA	3
ORM2	NA	NA	NA	NA	NA	NA	NA	NA	NA	NA	NA	NA	NA	-1.65574	NA	NA	NA	NA	NA	NA	NA	4.26485	NA	-2.20383	NA	NA	3
POLR1F	NA	NA	NA	1.19721	0.792879	NA	NA	NA	NA	NA	NA	NA	NA	1.91856	NA	NA	NA	NA	NA	NA	NA	NA	NA	NA	NA	NA	3
TDRD9	NA	NA	NA	NA	NA	NA	NA	NA	NA	NA	NA	NA	NA	-2.13291	-0.593318	NA	NA	NA	NA	-2.90337	NA	NA	NA	NA	NA	NA	3
PTPRJ	NA	NA	NA	NA	NA	NA	NA	NA	NA	NA	NA	NA	NA	-2.75545	NA	-2.67304	NA	NA	NA	-3.8785	NA	NA	NA	NA	NA	NA	3
TNFAIP2	NA	0.979123	NA	NA	NA	NA	NA	NA	NA	NA	NA	NA	NA	-2.19761	NA	NA	NA	NA	NA	NA	NA	NA	NA	NA	NA	4.34682	3
NET1	NA	NA	NA	NA	NA	NA	NA	NA	NA	NA	NA	NA	NA	1.72976	NA	NA	NA	NA	2.44336	3.62122	NA	NA	NA	NA	NA	NA	3
SLC27A2	NA	1.27679	NA	NA	NA	NA	NA	NA	NA	NA	NA	NA	NA	2.49597	NA	NA	NA	NA	NA	NA	NA	3.84678	NA	NA	NA	NA	3
ATP6V0A1	NA	NA	NA	NA	NA	NA	NA	-0.491238	-0.819412	NA	NA	NA	NA	-1.60781	NA	NA	NA	NA	NA	NA	NA	NA	NA	NA	NA	NA	3
LTA4H	NA	NA	NA	NA	NA	-1.86238	NA	NA	-0.840163	NA	NA	NA	NA	-1.70021	NA	NA	NA	NA	NA	NA	NA	NA	NA	NA	NA	NA	3
OSM	NA	NA	NA	NA	NA	NA	NA	NA	NA	NA	NA	NA	NA	-1.81365	NA	NA	NA	NA	-2.0322	-2.6909	NA	NA	NA	NA	NA	NA	3
MGAM	NA	NA	NA	NA	NA	NA	NA	NA	NA	NA	NA	NA	NA	-2.98808	NA	3.1068	NA	NA	NA	NA	NA	4.67566	NA	NA	NA	NA	3
NCF1C	NA	NA	NA	NA	NA	NA	NA	NA	NA	NA	NA	NA	NA	-3.54408	NA	NA	NA	NA	NA	NA	NA	3.15911	NA	NA	NA	5.91318	3
PDK4	NA	NA	NA	NA	NA	NA	NA	NA	NA	NA	NA	NA	NA	-1.63494	NA	NA	-2.31764	NA	NA	-3.70128	NA	NA	NA	NA	NA	NA	3
CASP1	NA	NA	NA	NA	NA	NA	-0.867944	NA	NA	NA	NA	NA	NA	-1.67959	NA	NA	NA	-0.448414	NA	NA	NA	NA	NA	NA	NA	NA	3
C19orf38	NA	NA	NA	NA	-0.975028	NA	NA	NA	NA	NA	NA	NA	NA	-2.8658	NA	NA	NA	NA	NA	-3.27939	NA	NA	NA	NA	NA	NA	3
VCAN	NA	NA	NA	NA	NA	NA	-1.10064	NA	NA	NA	NA	NA	NA	-4.55204	NA	NA	NA	NA	NA	-4.07006	NA	NA	NA	NA	NA	NA	3
KLF2	NA	NA	NA	NA	NA	NA	NA	NA	NA	NA	NA	NA	NA	-2.13603	-0.595553	NA	NA	NA	NA	NA	NA	NA	NA	NA	NA	6.49543	3
PCAT18	NA	NA	NA	NA	NA	NA	NA	NA	NA	NA	NA	NA	NA	2.05319	NA	NA	NA	NA	NA	NA	NA	5.44939	NA	NA	NA	4.1898	3
OLR1	NA	NA	NA	NA	NA	NA	NA	NA	NA	NA	NA	NA	NA	-2.99269	NA	3.24687	NA	1.98104	NA	NA	NA	NA	NA	NA	NA	NA	3
SELENOP	NA	NA	NA	-0.856796	NA	NA	NA	NA	NA	NA	NA	NA	NA	1.96871	NA	NA	NA	NA	NA	NA	NA	NA	3.17679	NA	NA	NA	3
PDLIM1	NA	NA	NA	NA	1.07655	NA	NA	NA	0.749095	NA	NA	NA	NA	1.65375	NA	NA	NA	NA	NA	NA	NA	NA	NA	NA	NA	NA	3
TSPAN2	NA	NA	NA	NA	NA	NA	NA	NA	NA	NA	NA	NA	NA	-1.66809	NA	NA	NA	-1.28301	-3.54739	NA	NA	NA	NA	NA	NA	NA	3
ST8SIA6	NA	NA	NA	NA	NA	NA	-0.907006	NA	-0.575074	NA	NA	NA	NA	1.83235	NA	NA	NA	NA	NA	NA	NA	NA	NA	NA	NA	NA	3
CAMP	NA	NA	NA	NA	NA	NA	-2.12189	NA	NA	NA	NA	NA	NA	-1.77749	NA	NA	NA	NA	NA	NA	NA	NA	NA	-2.07414	NA	NA	3
SCARA3	NA	NA	NA	-1.22422	NA	NA	NA	NA	NA	NA	NA	NA	NA	NA	-0.510945	NA	NA	NA	NA	NA	NA	NA	NA	3.05486	NA	NA	3
GFPT2	NA	NA	NA	NA	NA	-1.36013	NA	NA	NA	NA	NA	NA	NA	NA	-1.72642	NA	NA	NA	NA	NA	NA	NA	NA	NA	NA	4.84657	3
NFE2L3	NA	NA	NA	NA	-0.74353	NA	NA	NA	NA	NA	NA	NA	NA	NA	-1.43116	NA	NA	0.457435	NA	NA	NA	NA	NA	NA	NA	NA	3
MB21D2	NA	1.08194	NA	NA	NA	NA	NA	NA	NA	NA	NA	NA	NA	NA	-0.665865	NA	NA	0.547902	NA	NA	NA	NA	NA	NA	NA	NA	3
TMEM2	NA	NA	NA	NA	NA	NA	NA	NA	NA	NA	NA	NA	NA	NA	-0.877057	NA	NA	NA	-2.54651	-2.79961	NA	NA	NA	NA	NA	NA	3
CTSC	NA	NA	NA	NA	NA	1.36753	-1.25594	NA	NA	NA	NA	NA	NA	NA	-1.6185	NA	NA	NA	NA	NA	NA	NA	NA	NA	NA	NA	3
TPRG1L	NA	NA	NA	NA	-0.744896	NA	NA	NA	NA	NA	NA	NA	NA	NA	0.574636	NA	NA	NA	-2.22047	NA	NA	NA	NA	NA	NA	NA	3
SDC4	NA	2.14218	NA	NA	NA	NA	-1.39907	NA	NA	NA	NA	NA	NA	NA	-0.57716	NA	NA	NA	NA	NA	NA	NA	NA	NA	NA	NA	3
SLC24A3	NA	NA	NA	NA	NA	NA	NA	NA	NA	NA	NA	NA	NA	NA	-1.59285	NA	NA	1.01522	NA	NA	NA	NA	-2.60682	NA	NA	NA	3
TMEM147	NA	-1.1231	NA	0.854533	NA	NA	NA	NA	NA	NA	NA	NA	NA	NA	0.505519	NA	NA	NA	NA	NA	NA	NA	NA	NA	NA	NA	3
GDF5	NA	NA	NA	NA	NA	NA	NA	NA	NA	NA	NA	NA	NA	NA	-0.848817	NA	1.78666	NA	NA	NA	NA	NA	-2.17699	NA	NA	NA	3
AGAP11	NA	NA	NA	NA	NA	NA	NA	NA	NA	NA	NA	NA	NA	NA	0.529017	NA	NA	NA	NA	NA	NA	NA	3.07716	NA	-2.79806	NA	3
COLEC12	NA	NA	NA	NA	NA	NA	NA	NA	NA	NA	NA	NA	NA	NA	-0.726348	NA	NA	-1.32635	NA	NA	NA	NA	NA	NA	-2.95234	NA	3
ZNF415	NA	NA	NA	NA	0.752267	NA	NA	NA	NA	NA	NA	NA	NA	NA	0.670924	2.06123	NA	NA	NA	NA	NA	NA	NA	NA	NA	NA	3
LUM	NA	NA	NA	NA	NA	NA	NA	NA	NA	NA	NA	NA	NA	NA	1.27754	NA	NA	NA	NA	3.65308	NA	NA	NA	NA	NA	8.10652	3
TMSB15A	NA	NA	-2.78814	NA	-1.90796	NA	NA	NA	NA	NA	NA	NA	NA	NA	-1.08902	NA	NA	NA	NA	NA	NA	NA	NA	NA	NA	NA	3
MGLL	NA	NA	NA	0.976902	-0.765198	NA	NA	NA	NA	NA	NA	NA	NA	NA	1.05496	NA	NA	NA	NA	NA	NA	NA	NA	NA	NA	NA	3
CRLF1	NA	NA	NA	NA	NA	NA	NA	NA	NA	NA	NA	NA	NA	NA	1.75416	NA	NA	-1.0425	NA	NA	NA	NA	2.08435	NA	NA	NA	3
DDX20	NA	NA	NA	1.16418	NA	NA	NA	NA	NA	NA	NA	NA	NA	NA	0.734868	NA	NA	0.449299	NA	NA	NA	NA	NA	NA	NA	NA	3
TPP1	NA	NA	NA	NA	NA	NA	NA	NA	0.627322	NA	NA	NA	NA	NA	1.09868	NA	NA	NA	NA	NA	1.13059	NA	NA	NA	NA	NA	3
ABLIM3	NA	NA	NA	NA	NA	NA	NA	NA	NA	NA	NA	NA	NA	NA	0.594527	NA	NA	0.902026	NA	NA	NA	NA	NA	NA	NA	5.44183	3
PTGER2	NA	NA	NA	NA	NA	NA	NA	NA	NA	NA	NA	NA	NA	NA	-0.878346	NA	NA	-0.499696	NA	NA	NA	NA	NA	NA	-2.62774	NA	3
ITGA2	NA	NA	-1.02857	NA	NA	NA	NA	NA	NA	NA	NA	NA	NA	NA	-1.14483	NA	NA	NA	NA	NA	NA	NA	NA	NA	2.29092	NA	3
TGM2	NA	NA	NA	NA	NA	NA	-1.35648	0.881182	NA	NA	NA	NA	NA	NA	-1.42109	NA	NA	NA	NA	NA	NA	NA	NA	NA	NA	NA	3
RAMP1	NA	NA	NA	NA	NA	NA	NA	NA	NA	NA	NA	NA	NA	NA	1.01571	NA	NA	NA	NA	NA	NA	-3.25916	NA	2.19272	NA	NA	3
NRIP3	NA	1.22836	NA	NA	NA	NA	NA	NA	NA	NA	NA	NA	NA	NA	-0.890637	NA	NA	NA	NA	NA	1.31671	NA	NA	NA	NA	NA	3
PROCR	NA	NA	1.20343	NA	NA	NA	NA	NA	NA	NA	NA	NA	NA	NA	-0.65831	NA	NA	NA	2.83031	NA	NA	NA	NA	NA	NA	NA	3
CPA4	NA	NA	-1.47298	NA	NA	NA	NA	NA	NA	NA	NA	NA	NA	NA	-0.955177	NA	NA	NA	NA	-3.11639	NA	NA	NA	NA	NA	NA	3
COL7A1	NA	3.48437	NA	NA	NA	NA	NA	NA	NA	NA	NA	NA	NA	NA	0.533053	NA	NA	NA	NA	NA	NA	NA	NA	NA	NA	5.46544	3
GPRC5A	NA	NA	NA	NA	NA	NA	-1.32591	NA	NA	NA	NA	NA	NA	NA	-1.51504	NA	NA	NA	NA	NA	NA	NA	NA	NA	NA	4.22577	3
CNTNAP3B	NA	NA	NA	NA	NA	NA	NA	NA	NA	NA	NA	NA	NA	NA	-0.969704	NA	NA	-1.6339	NA	NA	NA	NA	NA	NA	2.06575	NA	3
CNTNAP3	NA	NA	NA	NA	NA	NA	NA	NA	NA	NA	NA	NA	NA	NA	-0.969704	NA	NA	-1.6339	NA	NA	NA	NA	NA	-2.02122	NA	NA	3
HMBS	NA	NA	NA	NA	NA	-1.77467	NA	NA	NA	NA	NA	NA	NA	NA	-0.54592	NA	NA	NA	NA	NA	-1.96383	NA	NA	NA	NA	NA	3
ENPP2	NA	NA	NA	NA	-1.23039	NA	NA	NA	NA	NA	NA	NA	NA	NA	1.29077	NA	NA	-1.70014	NA	NA	NA	NA	NA	NA	NA	NA	3
CREG1	NA	NA	0.910302	NA	NA	NA	NA	NA	NA	NA	NA	NA	NA	NA	0.68512	NA	NA	NA	NA	NA	NA	NA	NA	2.02433	NA	NA	3
FST	NA	NA	NA	NA	NA	NA	NA	NA	NA	NA	NA	NA	NA	NA	1.25181	-2.61855	NA	0.722815	NA	NA	NA	NA	NA	NA	NA	NA	3
PLXNB2	NA	NA	NA	NA	NA	NA	-0.785589	NA	NA	NA	NA	NA	NA	NA	0.542483	NA	NA	NA	NA	NA	1.10321	NA	NA	NA	NA	NA	3
ADIRF	NA	NA	NA	NA	NA	NA	NA	NA	NA	NA	NA	NA	NA	NA	1.39175	NA	NA	-0.512317	NA	NA	NA	NA	NA	NA	-2.25489	NA	3
NR2F1	NA	NA	NA	NA	NA	NA	NA	NA	NA	NA	NA	NA	NA	NA	-0.733974	NA	NA	0.451681	2.79366	NA	NA	NA	NA	NA	NA	NA	3
2023-09-11	NA	NA	NA	NA	NA	NA	NA	NA	NA	NA	NA	NA	NA	NA	0.542664	NA	NA	NA	2.83605	3.19671	NA	NA	NA	NA	NA	NA	3
GHR	NA	NA	NA	NA	NA	NA	NA	-0.700911	NA	NA	NA	NA	NA	NA	0.564947	-2.0507	NA	NA	NA	NA	NA	NA	NA	NA	NA	NA	3
OLFML2B	NA	NA	NA	NA	NA	NA	NA	NA	NA	NA	NA	NA	NA	NA	0.955532	-1.97658	NA	-0.620609	NA	NA	NA	NA	NA	NA	NA	NA	3
MAF	NA	NA	NA	NA	NA	NA	-1.13334	NA	NA	NA	NA	NA	NA	NA	NA	-2.55061	NA	NA	NA	NA	NA	NA	NA	NA	-2.12473	NA	3
ATF7IP2	NA	NA	NA	1.2413	NA	NA	NA	NA	NA	NA	NA	NA	NA	NA	NA	2.15088	NA	NA	NA	NA	NA	NA	NA	2.01153	NA	NA	3
TOM1L1	NA	NA	NA	NA	-2.3296	NA	NA	NA	NA	NA	NA	NA	NA	NA	NA	-1.77245	NA	NA	NA	2.80811	NA	NA	NA	NA	NA	NA	3
LRP4	NA	NA	0.900992	NA	NA	NA	NA	NA	NA	NA	NA	NA	NA	NA	NA	-1.96553	NA	NA	NA	NA	NA	NA	NA	2.57848	NA	NA	3
C7	NA	NA	NA	NA	NA	NA	NA	NA	NA	NA	NA	NA	NA	NA	NA	-2.2162	-2.51202	NA	NA	NA	NA	-3.35586	NA	NA	NA	NA	3
IL2RA	NA	2.3647	NA	NA	NA	NA	NA	NA	NA	NA	NA	NA	NA	NA	NA	-2.42572	NA	NA	NA	NA	NA	NA	-5.14039	NA	NA	NA	3
HTR1F	NA	NA	NA	NA	NA	NA	NA	NA	-0.571815	NA	NA	NA	NA	NA	NA	-2.0956	NA	NA	NA	NA	NA	NA	NA	2.66846	NA	NA	3
KCNH1	NA	NA	NA	NA	NA	NA	NA	NA	NA	NA	NA	NA	NA	NA	NA	-1.94613	NA	-1.18892	NA	NA	NA	NA	NA	NA	2.23134	NA	3
TGFBR3	NA	NA	NA	NA	NA	NA	NA	NA	NA	NA	NA	NA	NA	NA	NA	-1.84854	NA	-0.492556	NA	NA	-1.33399	NA	NA	NA	NA	NA	3
GLB1L	NA	NA	NA	-1.1013	NA	NA	NA	NA	NA	NA	NA	NA	NA	NA	NA	-1.7662	NA	-1.00989	NA	NA	NA	NA	NA	NA	NA	NA	3
GDF7	NA	NA	NA	NA	NA	NA	NA	NA	NA	NA	NA	NA	NA	NA	NA	-1.92537	NA	NA	NA	NA	NA	-3.13469	2.74402	NA	NA	NA	3
ANOS1	NA	NA	NA	1.06994	NA	NA	NA	NA	NA	NA	NA	NA	NA	NA	NA	-3.30359	NA	1.38978	NA	NA	NA	NA	NA	NA	NA	NA	3
FRZB	NA	NA	NA	-1.11302	NA	NA	NA	NA	NA	NA	NA	NA	NA	NA	NA	-5.84905	NA	NA	NA	NA	NA	-3.14222	NA	NA	NA	NA	3
LILRB4	NA	NA	NA	NA	NA	NA	NA	NA	NA	NA	NA	NA	NA	NA	NA	-2.17518	NA	NA	NA	-2.68169	NA	NA	NA	NA	NA	6.33539	3
RBP1	NA	NA	NA	NA	NA	NA	NA	NA	NA	NA	NA	NA	NA	NA	NA	-3.33509	NA	NA	NA	NA	NA	NA	-2.86367	NA	NA	4.10431	3
NLGN4X	NA	NA	NA	NA	NA	NA	NA	NA	NA	NA	NA	NA	NA	NA	NA	-2.60816	NA	-0.573355	NA	NA	NA	NA	NA	NA	3.10203	NA	3
VCAM1	NA	NA	NA	-0.937841	NA	NA	NA	NA	NA	NA	NA	NA	NA	NA	NA	-2.4106	NA	-0.449835	NA	NA	NA	NA	NA	NA	NA	NA	3
CCL7	NA	NA	NA	NA	NA	NA	-2.4293	NA	NA	NA	NA	NA	NA	NA	NA	2.00991	NA	NA	NA	NA	NA	NA	NA	NA	NA	10.6921	3
TUBB2B	NA	2.20791	NA	NA	NA	NA	NA	NA	NA	NA	NA	NA	NA	NA	NA	-3.09366	NA	NA	NA	NA	NA	NA	NA	5.682	NA	NA	3
PTGIS	NA	NA	NA	NA	NA	NA	NA	NA	NA	NA	NA	NA	NA	NA	NA	-2.70763	NA	-1.26959	NA	NA	NA	NA	2.07144	NA	NA	NA	3
DMD	NA	NA	NA	NA	NA	NA	NA	-1.01545	NA	NA	NA	NA	NA	NA	NA	-2.64857	NA	0.639964	NA	NA	NA	NA	NA	NA	NA	NA	3
BIK	NA	NA	NA	NA	NA	NA	NA	NA	NA	NA	NA	NA	NA	NA	NA	1.95027	NA	NA	NA	NA	1.53638	NA	NA	NA	NA	4.15702	3
DGKG	NA	NA	NA	NA	NA	NA	NA	NA	NA	NA	NA	NA	NA	NA	NA	1.8541	NA	NA	NA	NA	NA	3.62713	NA	NA	2.55265	NA	3
PPP1R16B	NA	1.38075	NA	NA	NA	NA	NA	NA	NA	NA	NA	NA	NA	NA	NA	2.25621	NA	NA	NA	NA	NA	NA	-4.50846	NA	NA	NA	3
CDH6	NA	NA	-1.91195	NA	NA	NA	NA	NA	NA	NA	NA	NA	NA	NA	NA	-3.8982	NA	-0.816528	NA	NA	NA	NA	NA	NA	NA	NA	3
BDKRB2	NA	NA	NA	NA	NA	NA	NA	NA	NA	NA	NA	NA	NA	NA	NA	-2.19603	NA	-0.468134	NA	NA	NA	NA	NA	NA	-2.81937	NA	3
ROR2	NA	NA	NA	NA	NA	NA	NA	NA	NA	NA	NA	NA	NA	NA	NA	-1.95344	-1.66748	NA	NA	NA	NA	NA	NA	NA	NA	-4.91342	3
LMO3	NA	NA	NA	NA	NA	NA	NA	NA	NA	NA	NA	NA	NA	NA	NA	-2.23858	NA	NA	NA	NA	NA	NA	NA	NA	-6.64383	4.1591	3
OLFML3	NA	NA	NA	-1.33855	NA	NA	NA	NA	NA	NA	NA	NA	NA	NA	NA	-2.7562	NA	-1.38502	NA	NA	NA	NA	NA	NA	NA	NA	3
LHX2	NA	NA	NA	NA	NA	NA	NA	NA	NA	NA	NA	NA	NA	NA	NA	1.93377	-2.07547	NA	NA	NA	NA	NA	NA	NA	NA	5.21599	3
AXL	NA	1.68394	NA	NA	NA	NA	-0.920875	NA	NA	NA	NA	NA	NA	NA	NA	-2.11774	NA	NA	NA	NA	NA	NA	NA	NA	NA	NA	3
CCL15-CCL14	NA	NA	NA	NA	NA	NA	-1.42227	0.694178	NA	NA	NA	NA	NA	NA	NA	-2.54601	NA	NA	NA	NA	NA	NA	NA	NA	NA	NA	3
FAP	NA	NA	NA	NA	NA	1.33905	NA	-0.828492	NA	NA	NA	NA	NA	NA	NA	-2.00312	NA	NA	NA	NA	NA	NA	NA	NA	NA	NA	3
BANK1	NA	NA	NA	NA	-1.11339	NA	-1.67354	NA	NA	NA	NA	NA	NA	NA	NA	2.12115	NA	NA	NA	NA	NA	NA	NA	NA	NA	NA	3
KAZALD1	NA	NA	NA	NA	NA	NA	NA	-0.661276	NA	NA	NA	NA	NA	NA	NA	-1.77329	NA	NA	NA	NA	NA	-2.95503	NA	NA	NA	NA	3
LOC100509457	NA	NA	NA	NA	NA	NA	NA	NA	NA	NA	NA	NA	NA	NA	NA	-2.88198	-5.44272	NA	NA	NA	-1.90513	NA	NA	NA	NA	NA	3
HLA-DQA2	NA	NA	NA	0.973955	NA	NA	NA	NA	NA	NA	NA	NA	NA	NA	NA	-2.88198	NA	NA	NA	NA	-1.90513	NA	NA	NA	NA	NA	3
CLIC2	NA	NA	NA	NA	NA	NA	NA	NA	NA	NA	NA	NA	NA	NA	NA	-2.63607	NA	NA	NA	NA	-1.1289	NA	NA	NA	-4.17765	NA	3
CHL1	NA	NA	NA	-0.887485	NA	NA	NA	NA	NA	NA	NA	NA	NA	NA	NA	-3.03305	NA	NA	NA	NA	NA	NA	NA	NA	3.96743	NA	3
CLDN14	NA	0.909792	NA	NA	NA	NA	NA	NA	NA	NA	NA	NA	NA	NA	NA	1.88224	NA	NA	NA	NA	NA	NA	-4.05135	NA	NA	NA	3
TGFB2	NA	NA	NA	NA	NA	NA	NA	NA	NA	NA	NA	NA	NA	NA	NA	2.39595	NA	0.70118	NA	NA	NA	NA	NA	NA	2.02371	NA	3
GREM1	NA	NA	NA	NA	NA	NA	NA	NA	NA	NA	NA	NA	NA	NA	NA	NA	1.84577	NA	NA	NA	NA	NA	-3.41049	NA	NA	4.12183	3
LRRC2	NA	NA	-0.921527	NA	NA	NA	NA	NA	NA	NA	NA	NA	NA	NA	NA	NA	1.77467	NA	NA	NA	NA	NA	NA	2.09215	NA	NA	3
CSF2	NA	4.47385	NA	NA	NA	NA	NA	NA	NA	NA	NA	NA	NA	NA	NA	NA	-1.74307	NA	NA	NA	NA	NA	NA	NA	NA	5.12944	3
XCR1	NA	NA	NA	NA	NA	NA	NA	NA	NA	NA	NA	NA	NA	NA	NA	NA	2.01105	NA	NA	NA	NA	3.77725	NA	-3.69002	NA	NA	3
ADCY2	NA	NA	NA	-1.04088	NA	NA	NA	NA	NA	NA	NA	NA	NA	NA	NA	NA	-1.57416	NA	NA	NA	NA	NA	2.61758	NA	NA	NA	3
PRG4	NA	NA	NA	NA	NA	NA	-1.39791	NA	NA	NA	NA	NA	NA	NA	NA	NA	-1.45753	NA	NA	NA	NA	NA	6.00365	NA	NA	NA	3
FGF16	NA	NA	NA	NA	NA	NA	NA	NA	NA	NA	NA	NA	NA	NA	NA	NA	1.87137	NA	NA	NA	NA	NA	NA	2.93173	NA	-6.75899	3
PCLO	NA	NA	NA	NA	NA	NA	NA	NA	NA	NA	NA	NA	NA	NA	NA	NA	-2.65164	NA	NA	NA	NA	NA	-2.25782	NA	NA	-4.23794	3
CEMP1	NA	NA	NA	NA	NA	NA	NA	NA	NA	NA	NA	NA	NA	NA	NA	NA	1.41023	NA	NA	NA	NA	NA	NA	NA	-9.2165	5.13479	3
RHOH	NA	NA	1.06088	NA	NA	NA	NA	NA	NA	NA	NA	NA	NA	NA	NA	NA	-1.87545	NA	NA	NA	-2.38653	NA	NA	NA	NA	NA	3
MEOX2	NA	NA	NA	NA	NA	NA	NA	NA	NA	NA	NA	NA	NA	NA	NA	NA	2.09575	NA	NA	NA	NA	NA	3.32309	NA	-3.13955	NA	3
IGHG1	NA	NA	NA	NA	NA	NA	NA	NA	NA	NA	NA	NA	NA	NA	NA	NA	1.75831	-0.622735	NA	NA	-2.13423	NA	NA	NA	NA	NA	3
IGHA2	NA	NA	NA	NA	NA	NA	NA	NA	NA	NA	NA	NA	NA	NA	NA	NA	1.75831	NA	NA	NA	-2.22696	NA	NA	-5.01106	NA	NA	3
IGHA1	NA	NA	NA	NA	NA	NA	NA	NA	NA	NA	NA	NA	NA	NA	NA	NA	1.75831	NA	NA	NA	-2.13423	NA	-8.74171	NA	NA	NA	3
PSD	NA	NA	NA	NA	NA	NA	NA	NA	NA	NA	NA	NA	NA	NA	NA	NA	-2.0498	NA	-4.69479	-4.14206	NA	NA	NA	NA	NA	NA	3
TXK	NA	NA	NA	NA	NA	NA	-0.819321	NA	NA	NA	NA	NA	NA	NA	NA	NA	-2.11367	NA	-2.88612	NA	NA	NA	NA	NA	NA	NA	3
POSTN	NA	NA	NA	NA	NA	NA	NA	NA	NA	NA	NA	NA	NA	NA	NA	NA	NA	0.675779	NA	NA	NA	NA	-2.76081	2.79217	NA	NA	3
OLFML1	NA	NA	NA	NA	NA	NA	NA	NA	NA	NA	NA	NA	NA	NA	NA	NA	NA	-1.9218	NA	NA	NA	NA	2.9968	NA	-2.06272	NA	3
GSTM4	NA	NA	NA	1.28062	NA	NA	NA	NA	NA	NA	NA	NA	NA	NA	NA	NA	NA	-0.997259	NA	-3.26274	NA	NA	NA	NA	NA	NA	3
AK5	NA	NA	NA	NA	1.64098	NA	NA	NA	NA	NA	NA	NA	NA	NA	NA	NA	NA	0.967497	NA	NA	NA	NA	-2.53053	NA	NA	NA	3
VMO1	NA	NA	NA	NA	NA	NA	NA	NA	NA	NA	NA	NA	NA	NA	NA	NA	NA	-0.629495	NA	NA	NA	NA	NA	NA	4.03964	6.10385	3
TRANK1	NA	NA	NA	NA	-1.08167	NA	NA	NA	-0.535058	NA	NA	NA	NA	NA	NA	NA	NA	-0.511066	NA	NA	NA	NA	NA	NA	NA	NA	3
CCDC190	NA	NA	NA	NA	NA	NA	NA	NA	NA	NA	NA	NA	NA	NA	NA	NA	NA	1.65639	NA	NA	NA	NA	2.16497	NA	2.79251	NA	3
PTPRB	NA	NA	NA	NA	NA	NA	-0.783271	NA	NA	NA	NA	NA	NA	NA	NA	NA	NA	1.48737	NA	NA	NA	NA	NA	NA	2.29295	NA	3
ARHGDIB	NA	NA	NA	0.969264	NA	NA	NA	NA	NA	NA	NA	NA	NA	NA	NA	NA	NA	1.47216	NA	NA	NA	NA	NA	NA	2.27866	NA	3
FIGN	NA	NA	NA	NA	NA	NA	NA	NA	-0.98808	NA	NA	NA	NA	NA	NA	NA	NA	0.555431	NA	NA	NA	NA	NA	-2.9187	NA	NA	3
CD302	NA	-0.914975	NA	NA	NA	NA	-1.71416	NA	NA	NA	NA	NA	NA	NA	NA	NA	NA	-0.58438	NA	NA	NA	NA	NA	NA	NA	NA	3
NDNF	NA	NA	-0.845889	NA	NA	NA	NA	NA	NA	NA	NA	NA	NA	NA	NA	NA	NA	-1.83105	NA	NA	NA	NA	-3.14307	NA	NA	NA	3
PDE1A	NA	NA	NA	NA	NA	NA	NA	NA	NA	NA	NA	NA	NA	NA	NA	NA	NA	-0.665485	NA	NA	NA	NA	2.85293	NA	-5.04843	NA	3
TNC	NA	NA	NA	-1.08979	NA	2.85272	NA	NA	NA	NA	NA	NA	NA	NA	NA	NA	NA	-0.560065	NA	NA	NA	NA	NA	NA	NA	NA	3
RGS4	NA	NA	NA	NA	NA	NA	-0.911418	NA	NA	NA	NA	NA	NA	NA	NA	NA	NA	0.667978	NA	NA	NA	NA	NA	NA	3.603	NA	3
TIMP4	NA	NA	2.08361	NA	NA	NA	NA	NA	NA	NA	NA	NA	NA	NA	NA	NA	NA	-0.482385	NA	NA	NA	NA	NA	NA	-1.92076	NA	3
COL14A1	NA	NA	NA	NA	NA	NA	-0.902333	-0.990189	NA	NA	NA	NA	NA	NA	NA	NA	NA	-1.79635	NA	NA	NA	NA	NA	NA	NA	NA	3
C5orf46	NA	NA	-0.997283	NA	NA	NA	NA	NA	NA	NA	NA	NA	NA	NA	NA	NA	NA	1.28014	NA	NA	NA	NA	-4.09036	NA	NA	NA	3
LSP1	NA	NA	NA	NA	NA	NA	-1.17066	NA	NA	NA	NA	NA	NA	NA	NA	NA	NA	-0.511335	NA	-2.45762	NA	NA	NA	NA	NA	NA	3
EYA1	NA	NA	NA	NA	NA	NA	2.32919	NA	NA	NA	NA	NA	NA	NA	NA	NA	NA	-0.958005	NA	NA	NA	NA	NA	NA	NA	5.18271	3
C1QTNF1	NA	NA	NA	-1.00494	NA	NA	NA	NA	NA	NA	NA	NA	NA	NA	NA	NA	NA	-0.472854	NA	NA	NA	NA	NA	NA	NA	5.69108	3
PSG2	NA	NA	NA	NA	NA	NA	NA	NA	NA	NA	NA	NA	NA	NA	NA	NA	NA	0.914823	NA	NA	NA	NA	NA	-2.31387	NA	4.89923	3
EPGN	NA	NA	NA	NA	NA	NA	NA	NA	NA	NA	NA	NA	NA	NA	NA	NA	NA	1.25312	NA	2.8021	NA	NA	NA	NA	2.91162	NA	3
ST8SIA4	NA	NA	NA	NA	NA	NA	-1.84493	NA	NA	NA	NA	NA	NA	NA	NA	NA	NA	-0.693245	NA	NA	NA	NA	-2.33422	NA	NA	NA	3
CYB5R2	NA	NA	NA	NA	NA	NA	NA	NA	NA	NA	NA	NA	NA	NA	NA	NA	NA	-0.491846	NA	-2.87653	NA	NA	NA	NA	NA	5.82342	3
LBH	NA	NA	NA	NA	NA	NA	NA	NA	NA	NA	NA	NA	NA	NA	NA	NA	NA	-0.733096	-2.84974	NA	-2.60082	NA	NA	NA	NA	NA	3
CH25H	NA	NA	NA	NA	NA	NA	NA	NA	NA	NA	NA	NA	NA	NA	NA	NA	NA	-1.31566	-4.76463	-8.07588	NA	NA	NA	NA	NA	NA	3
SLC2A12	NA	NA	NA	NA	NA	NA	NA	NA	NA	NA	NA	NA	NA	NA	NA	NA	NA	-0.752444	NA	NA	NA	NA	2.48083	NA	-3.05935	NA	3
MRVI1	NA	NA	NA	NA	NA	NA	NA	NA	NA	NA	NA	NA	NA	NA	NA	NA	NA	0.485842	-2.3547	-3.27481	NA	NA	NA	NA	NA	NA	3
ECM2	NA	NA	NA	-0.911859	NA	NA	NA	NA	NA	NA	NA	NA	NA	NA	NA	NA	NA	-0.648468	NA	NA	NA	-3.19031	NA	NA	NA	NA	3
ISM1	NA	NA	NA	NA	NA	NA	NA	0.958978	NA	NA	NA	NA	NA	NA	NA	NA	NA	-0.949446	NA	NA	NA	NA	NA	NA	-3.6959	NA	3
GALNT15	NA	NA	1.39549	NA	NA	NA	NA	NA	NA	NA	NA	NA	NA	NA	NA	NA	NA	-0.513498	NA	NA	NA	NA	NA	NA	-2.02198	NA	3
PDE5A	NA	NA	NA	1.50783	NA	NA	NA	NA	NA	NA	NA	NA	NA	NA	NA	NA	NA	-0.589786	-2.98621	NA	NA	NA	NA	NA	NA	NA	3
CEBPD	NA	NA	NA	NA	NA	NA	NA	NA	NA	NA	NA	NA	NA	NA	NA	NA	NA	-0.554949	NA	-3.02162	-1.28349	NA	NA	NA	NA	NA	3
SLC1A3	NA	NA	NA	NA	NA	NA	NA	NA	NA	NA	NA	NA	NA	NA	NA	NA	NA	-0.740522	NA	-3.73473	NA	NA	-4.48065	NA	NA	NA	3
RAB33A	NA	0.951621	NA	NA	NA	NA	NA	NA	NA	NA	NA	NA	NA	NA	NA	NA	NA	0.443571	NA	NA	NA	3.5672	NA	NA	NA	NA	3
SNAP25	NA	NA	NA	NA	NA	NA	NA	NA	NA	NA	NA	NA	NA	NA	NA	NA	NA	-0.720264	NA	NA	NA	NA	-5.58796	NA	NA	-5.10982	3
BCL11A	NA	NA	NA	NA	NA	-1.07068	NA	NA	NA	NA	NA	NA	NA	NA	NA	NA	NA	0.483814	NA	NA	NA	3.38336	NA	NA	NA	NA	3
ABCC9	NA	NA	NA	2.7724	NA	NA	NA	NA	NA	NA	NA	NA	NA	NA	NA	NA	NA	0.750303	NA	NA	NA	NA	NA	NA	-2.76864	NA	3
ETV1	NA	NA	NA	NA	NA	NA	NA	NA	NA	NA	NA	NA	NA	NA	NA	NA	NA	-0.703904	NA	NA	NA	NA	-2.11972	NA	NA	-5.23313	3
CYB561	NA	NA	NA	NA	NA	NA	NA	-0.685111	NA	NA	NA	NA	NA	NA	NA	NA	NA	-0.43324	2.16919	NA	NA	NA	NA	NA	NA	NA	3
RBM11	NA	NA	NA	NA	-1.49592	NA	NA	NA	-0.416643	NA	NA	NA	NA	NA	NA	NA	NA	-0.437946	NA	NA	NA	NA	NA	NA	NA	NA	3
BMP4	NA	NA	NA	-1.37927	NA	NA	NA	NA	NA	NA	NA	NA	NA	NA	NA	NA	NA	-1.03436	NA	NA	NA	NA	NA	NA	-2.24399	NA	3
HLA-DRB5	NA	NA	NA	NA	NA	NA	-0.793374	NA	NA	NA	NA	NA	NA	NA	NA	NA	NA	-1.05334	NA	NA	NA	NA	6.39039	NA	NA	NA	3
ODF3L2	NA	NA	NA	NA	NA	NA	NA	NA	NA	NA	NA	NA	NA	NA	NA	NA	NA	NA	-3.03387	-3.34491	NA	NA	2.84208	NA	NA	NA	3
BAHCC1	NA	NA	NA	NA	NA	NA	NA	NA	NA	NA	NA	NA	NA	NA	NA	NA	NA	NA	3.17881	4.33037	2.03264	NA	NA	NA	NA	NA	3
RRAD	NA	NA	NA	NA	NA	NA	NA	NA	NA	NA	NA	NA	NA	NA	NA	NA	NA	NA	3.16002	NA	NA	-4.03928	NA	NA	NA	5.84385	3
MIRLET7BHG	NA	NA	NA	NA	NA	NA	NA	NA	NA	NA	NA	NA	NA	NA	NA	NA	NA	NA	2.04813	3.78133	NA	NA	NA	NA	NA	5.26637	3
LDLRAD2	NA	NA	NA	NA	NA	NA	NA	NA	NA	NA	NA	NA	NA	NA	NA	NA	NA	NA	5.62834	4.7115	NA	NA	NA	2.3302	NA	NA	3
FFAR3	NA	NA	NA	NA	NA	NA	NA	NA	NA	NA	NA	NA	NA	NA	NA	NA	NA	NA	-4.51718	-6.04424	NA	NA	NA	NA	NA	4.64696	3
ESPN	NA	NA	NA	NA	NA	NA	NA	NA	NA	NA	NA	NA	NA	NA	NA	NA	NA	NA	-2.35675	-3.37714	NA	NA	NA	-1.99695	NA	NA	3
DNMT3B	NA	NA	NA	NA	0.940343	NA	NA	NA	NA	NA	NA	NA	NA	NA	NA	NA	NA	NA	2.66322	3.55984	NA	NA	NA	NA	NA	NA	3
EPB42	NA	NA	NA	NA	NA	-2.15553	NA	NA	NA	NA	NA	NA	NA	NA	NA	NA	NA	NA	-4.06495	NA	-3.45453	NA	NA	NA	NA	NA	3
GSTM2	NA	NA	NA	0.977639	NA	NA	NA	NA	-0.419511	NA	NA	NA	NA	NA	NA	NA	NA	NA	2.31181	NA	NA	NA	NA	NA	NA	NA	3
CHIC2	NA	1.24583	NA	NA	0.789914	NA	NA	NA	NA	NA	NA	NA	NA	NA	NA	NA	NA	NA	-2.33584	NA	NA	NA	NA	NA	NA	NA	3
NEURL1B	NA	NA	-1.09621	NA	NA	NA	NA	NA	NA	NA	NA	NA	NA	NA	NA	NA	NA	NA	3.26429	NA	NA	2.9104	NA	NA	NA	NA	3
GYPA	NA	NA	NA	NA	NA	NA	-1.08155	NA	NA	NA	NA	NA	NA	NA	NA	NA	NA	NA	-2.8979	NA	-2.40292	NA	NA	NA	NA	NA	3
PHOSPHO1	NA	NA	NA	NA	NA	NA	NA	NA	NA	NA	NA	NA	NA	NA	NA	NA	NA	NA	-3.03363	-2.64735	NA	NA	NA	2.36757	NA	NA	3
THEM5	NA	NA	NA	NA	NA	NA	NA	NA	NA	NA	NA	NA	NA	NA	NA	NA	NA	NA	-2.2252	NA	NA	NA	NA	4.33881	-2.31719	NA	3
PI16	NA	NA	NA	NA	NA	NA	NA	NA	NA	NA	NA	NA	NA	NA	NA	NA	NA	NA	-2.07361	NA	NA	NA	5.05273	NA	-3.42598	NA	3
NAB2	NA	NA	NA	NA	0.901531	NA	NA	NA	NA	NA	NA	NA	NA	NA	NA	NA	NA	NA	2.9464	3.1792	NA	NA	NA	NA	NA	NA	3
STAR	NA	NA	NA	NA	NA	NA	NA	NA	NA	NA	NA	NA	NA	NA	NA	NA	NA	NA	3.58491	5.5829	1.23352	NA	NA	NA	NA	NA	3
GYPB	NA	NA	NA	NA	NA	NA	-1.08155	NA	NA	NA	NA	NA	NA	NA	NA	NA	NA	NA	-3.09233	NA	-1.97459	NA	NA	NA	NA	NA	3
IDO1	NA	NA	NA	NA	NA	NA	NA	NA	NA	NA	NA	NA	NA	NA	NA	NA	NA	NA	-2.16951	-2.51176	NA	NA	NA	NA	NA	8.27757	3
DCAF12	NA	NA	NA	NA	NA	NA	NA	NA	-0.456071	NA	NA	NA	NA	NA	NA	NA	NA	NA	-2.74786	NA	NA	NA	NA	2.17089	NA	NA	3
SEMA4D	NA	NA	NA	NA	NA	NA	NA	NA	NA	NA	NA	NA	NA	NA	NA	NA	NA	NA	-2.03539	-2.59092	NA	NA	2.27904	NA	NA	NA	3
CCNJL	NA	NA	NA	NA	NA	NA	NA	NA	NA	NA	NA	NA	NA	NA	NA	NA	NA	NA	-3.9762	NA	NA	NA	-2.74296	NA	2.12634	NA	3
MLF1	NA	NA	NA	NA	NA	NA	NA	NA	NA	NA	NA	NA	NA	NA	NA	NA	NA	NA	3.30794	2.65983	NA	NA	NA	2.21665	NA	NA	3
ACY3	NA	NA	NA	NA	NA	NA	NA	NA	NA	NA	NA	NA	NA	NA	NA	NA	NA	NA	2.17838	NA	NA	NA	NA	2.50182	NA	-5.13603	3
HSPG2	NA	NA	NA	NA	0.789678	NA	NA	NA	NA	NA	NA	NA	NA	NA	NA	NA	NA	NA	3.49614	2.81656	NA	NA	NA	NA	NA	NA	3
YPEL3	NA	NA	NA	NA	NA	-2.19412	NA	NA	NA	NA	NA	NA	NA	NA	NA	NA	NA	NA	-2.03615	NA	NA	NA	NA	2.00186	NA	NA	3
ACPP	NA	NA	NA	NA	NA	NA	NA	NA	NA	NA	NA	NA	NA	NA	NA	NA	NA	NA	-2.23062	-2.60316	NA	3.84353	NA	NA	NA	NA	3
AOX2P	NA	NA	NA	NA	NA	NA	NA	NA	NA	NA	NA	NA	NA	NA	NA	NA	NA	NA	3.72597	3.4598	NA	5.07447	NA	NA	NA	NA	3
ST6GALNAC3	NA	NA	NA	NA	NA	NA	NA	NA	NA	NA	NA	NA	NA	NA	NA	NA	NA	NA	-2.66723	-3.04295	NA	NA	NA	NA	NA	-5.6482	3
TINAGL1	NA	NA	NA	1.52378	NA	NA	NA	NA	NA	NA	NA	NA	NA	NA	NA	NA	NA	NA	-2.70737	-2.96756	NA	NA	NA	NA	NA	NA	3
TCL1A	NA	NA	NA	NA	NA	NA	NA	NA	NA	NA	NA	NA	NA	NA	NA	NA	NA	NA	-3.91945	-3.61561	-2.82643	NA	NA	NA	NA	NA	3
LRRC34	NA	NA	NA	NA	NA	NA	NA	NA	-0.426496	NA	NA	NA	NA	NA	NA	NA	NA	NA	2.09831	2.58293	NA	NA	NA	NA	NA	NA	3
CLEC1B	NA	NA	NA	NA	NA	NA	NA	NA	NA	NA	NA	NA	NA	NA	NA	NA	NA	NA	-2.20349	NA	NA	4.36404	NA	NA	NA	4.02665	3
LAIR2	NA	NA	NA	NA	NA	NA	-1.27982	NA	NA	NA	NA	NA	NA	NA	NA	NA	NA	NA	-2.4384	NA	NA	3.82668	NA	NA	NA	NA	3
RNF175	NA	NA	NA	NA	NA	NA	NA	NA	NA	NA	NA	NA	NA	NA	NA	NA	NA	NA	2.48328	NA	NA	NA	NA	2.24507	NA	5.75307	3
PFKFB4	NA	-1.33389	NA	NA	NA	NA	NA	NA	NA	NA	NA	NA	NA	NA	NA	NA	NA	NA	-2.01861	-3.67127	NA	NA	NA	NA	NA	NA	3
ZNF462	NA	NA	NA	NA	NA	NA	NA	NA	-0.94419	NA	NA	NA	NA	NA	NA	NA	NA	NA	3.0197	NA	NA	NA	NA	3.82451	NA	NA	3
CKS1B	NA	-2.38964	-1.03632	NA	NA	NA	NA	NA	NA	NA	NA	NA	NA	NA	NA	NA	NA	NA	NA	NA	-1.11891	NA	NA	NA	NA	NA	3
RPA3	NA	-1.35365	NA	0.897379	NA	NA	NA	NA	NA	NA	NA	NA	NA	NA	NA	NA	NA	NA	NA	NA	-1.65141	NA	NA	NA	NA	NA	3
ELL2	NA	1.8738	0.917793	NA	NA	NA	-0.881943	NA	NA	NA	NA	NA	NA	NA	NA	NA	NA	NA	NA	NA	NA	NA	NA	NA	NA	NA	3
MELK	NA	-1.35423	-1.72871	NA	NA	NA	NA	NA	NA	NA	NA	NA	NA	NA	NA	NA	NA	NA	NA	NA	-1.31019	NA	NA	NA	NA	NA	3
RGL1	NA	2.38914	NA	NA	NA	NA	-0.876018	NA	NA	NA	NA	NA	NA	NA	NA	NA	NA	NA	NA	NA	NA	NA	NA	NA	NA	4.50701	3
CDT1	NA	-1.74758	-0.936844	NA	NA	NA	NA	NA	NA	NA	NA	NA	NA	NA	NA	NA	NA	NA	NA	NA	-1.19187	NA	NA	NA	NA	NA	3
HIST1H2BK	NA	1.25869	0.879395	NA	NA	NA	NA	NA	NA	NA	NA	NA	NA	NA	NA	NA	NA	NA	NA	NA	1.52051	NA	NA	NA	NA	NA	3
BTG1	NA	1.65561	NA	NA	NA	NA	-2.22542	NA	0.419595	NA	NA	NA	NA	NA	NA	NA	NA	NA	NA	NA	NA	NA	NA	NA	NA	NA	3
SMOX	NA	1.18012	NA	NA	1.14319	NA	NA	NA	NA	NA	NA	NA	NA	NA	NA	NA	NA	NA	NA	NA	NA	NA	NA	2.44307	NA	NA	3
ASF1B	NA	-0.91004	-1.90491	NA	NA	NA	NA	NA	NA	NA	NA	NA	NA	NA	NA	NA	NA	NA	NA	NA	-1.11188	NA	NA	NA	NA	NA	3
LPXN	NA	1.26275	NA	NA	NA	NA	-1.93784	NA	0.755116	NA	NA	NA	NA	NA	NA	NA	NA	NA	NA	NA	NA	NA	NA	NA	NA	NA	3
HAVCR2	NA	1.08597	NA	NA	NA	NA	-1.62254	NA	0.48309	NA	NA	NA	NA	NA	NA	NA	NA	NA	NA	NA	NA	NA	NA	NA	NA	NA	3
MAP1LC3B	NA	1.04101	NA	NA	0.742558	NA	NA	NA	0.571384	NA	NA	NA	NA	NA	NA	NA	NA	NA	NA	NA	NA	NA	NA	NA	NA	NA	3
HIST1H1C	NA	0.902234	1.45397	NA	NA	NA	NA	NA	NA	NA	NA	NA	NA	NA	NA	NA	NA	NA	NA	2.60268	NA	NA	NA	NA	NA	NA	3
ELAC2	NA	-1.14399	NA	NA	-0.86682	-1.01264	NA	NA	NA	NA	NA	NA	NA	NA	NA	NA	NA	NA	NA	NA	NA	NA	NA	NA	NA	NA	3
MYCN	NA	-1.09701	NA	NA	NA	NA	NA	NA	NA	NA	NA	NA	NA	NA	NA	NA	NA	NA	NA	8.15459	NA	NA	NA	4.40002	NA	NA	3
PTAFR	NA	1.16814	NA	NA	NA	NA	-0.89581	NA	NA	NA	NA	NA	NA	NA	NA	NA	NA	NA	NA	-3.52045	NA	NA	NA	NA	NA	NA	3
FEN1	NA	-1.12865	-1.27799	NA	NA	NA	NA	NA	NA	NA	NA	NA	NA	NA	NA	NA	NA	NA	NA	NA	-1.8421	NA	NA	NA	NA	NA	3
ABTB2	NA	1.04799	NA	NA	0.871033	NA	-0.898253	NA	NA	NA	NA	NA	NA	NA	NA	NA	NA	NA	NA	NA	NA	NA	NA	NA	NA	NA	3
APOC2	NA	NA	NA	NA	NA	NA	NA	NA	NA	NA	NA	NA	NA	NA	NA	NA	NA	NA	NA	5.8186	1.35567	NA	NA	NA	NA	5.06336	3
C9orf43	NA	NA	NA	NA	NA	NA	NA	-0.542118	-0.410869	NA	NA	NA	NA	NA	NA	NA	NA	NA	NA	4.23084	NA	NA	NA	NA	NA	NA	3
HOXB6	NA	NA	NA	NA	NA	NA	NA	NA	NA	NA	NA	NA	NA	NA	NA	NA	NA	NA	NA	8.26196	NA	NA	NA	6.79374	4.40576	NA	3
LILRA4	NA	NA	NA	NA	NA	NA	NA	NA	NA	NA	NA	NA	NA	NA	NA	NA	NA	NA	NA	-4.29697	NA	3.8343	NA	NA	NA	4.60821	3
ZNF709	NA	NA	NA	NA	0.744603	NA	NA	NA	NA	NA	NA	NA	NA	NA	NA	NA	NA	NA	NA	3.12875	NA	NA	-3.9029	NA	NA	NA	3
PIK3AP1	NA	NA	NA	NA	NA	NA	-0.797736	NA	NA	NA	NA	NA	NA	NA	NA	NA	NA	NA	NA	-2.80227	NA	3.28365	NA	NA	NA	NA	3
NPR1	NA	NA	NA	NA	NA	NA	NA	NA	NA	NA	NA	NA	NA	NA	NA	NA	NA	NA	NA	2.69039	NA	NA	2.6346	NA	-4.55702	NA	3
CLEC1A	NA	NA	NA	NA	NA	NA	NA	-0.66287	NA	NA	NA	NA	NA	NA	NA	NA	NA	NA	NA	-3.27943	NA	3.92257	NA	NA	NA	NA	3
KIAA1549	NA	NA	NA	NA	NA	NA	NA	0.45973	NA	NA	NA	NA	NA	NA	NA	NA	NA	NA	NA	3.4524	NA	NA	NA	2.30977	NA	NA	3
MYOF	NA	NA	NA	1.38882	NA	NA	NA	NA	NA	NA	NA	NA	NA	NA	NA	NA	NA	NA	NA	-4.01038	NA	NA	NA	NA	NA	5.18428	3
TMTC1	NA	NA	NA	NA	NA	NA	NA	-0.580571	NA	NA	NA	NA	NA	NA	NA	NA	NA	NA	NA	-3.67725	NA	NA	2.31122	NA	NA	NA	3
BTBD11	NA	NA	NA	NA	NA	NA	NA	NA	NA	NA	NA	NA	NA	NA	NA	NA	NA	NA	NA	2.72059	NA	3.03329	-2.07926	NA	NA	NA	3
FUT4	NA	NA	NA	NA	NA	NA	NA	NA	NA	NA	NA	NA	NA	NA	NA	NA	NA	NA	NA	2.54613	1.49046	3.22368	NA	NA	NA	NA	3
RASSF4	NA	NA	NA	NA	NA	NA	-1.23999	NA	NA	NA	NA	NA	NA	NA	NA	NA	NA	NA	NA	-2.70352	NA	NA	NA	NA	NA	5.57537	3
HOXB3	NA	NA	NA	NA	NA	NA	NA	NA	NA	NA	NA	NA	NA	NA	NA	NA	NA	NA	NA	4.74821	NA	NA	NA	2.49893	2.61489	NA	3
LDOC1	NA	NA	NA	NA	NA	NA	NA	NA	-0.462551	NA	NA	NA	NA	NA	NA	NA	NA	NA	NA	-2.51884	NA	NA	NA	NA	NA	-5.88338	3
HOXB4	NA	NA	NA	NA	NA	NA	NA	NA	NA	NA	NA	NA	NA	NA	NA	NA	NA	NA	NA	3.34069	NA	NA	NA	2.15038	2.9609	NA	3
HOMER3	NA	NA	NA	NA	NA	NA	NA	NA	NA	NA	NA	NA	NA	NA	NA	NA	NA	NA	NA	2.7637	2.77547	NA	NA	NA	NA	7.17115	3
IL10	NA	NA	NA	NA	NA	NA	-2.10837	NA	NA	NA	NA	NA	NA	NA	NA	NA	NA	NA	NA	-3.05245	NA	NA	NA	NA	NA	5.74664	3
TNNT1	NA	NA	NA	NA	NA	NA	0.981128	NA	NA	NA	NA	NA	NA	NA	NA	NA	NA	NA	NA	-4.00606	NA	NA	NA	NA	-2.92097	NA	3
LNX1	NA	NA	0.960563	NA	NA	NA	NA	NA	NA	NA	NA	NA	NA	NA	NA	NA	NA	NA	NA	2.79742	NA	NA	NA	NA	-1.91684	NA	3
HOXA13	NA	NA	NA	NA	NA	NA	NA	NA	NA	NA	NA	NA	NA	NA	NA	NA	NA	NA	NA	4.03649	NA	NA	2.77386	NA	-3.7946	NA	3
NPTX1	NA	NA	NA	NA	NA	NA	NA	NA	NA	NA	NA	NA	NA	NA	NA	NA	NA	NA	NA	2.93028	NA	3.34175	-4.16873	NA	NA	NA	3
GINS1	NA	NA	-1.82935	NA	NA	NA	NA	NA	-0.468146	NA	NA	NA	NA	NA	NA	NA	NA	NA	NA	NA	-1.98619	NA	NA	NA	NA	NA	3
SLC15A2	NA	NA	NA	NA	NA	NA	-1.07591	NA	NA	NA	NA	NA	NA	NA	NA	NA	NA	NA	NA	NA	1.85847	2.96582	NA	NA	NA	NA	3
TPM4	NA	NA	NA	NA	0.830958	NA	NA	NA	0.40546	NA	NA	NA	NA	NA	NA	NA	NA	NA	NA	NA	1.46024	NA	NA	NA	NA	NA	3
PTBP2	NA	NA	NA	0.945499	0.766524	NA	NA	NA	NA	NA	NA	NA	NA	NA	NA	NA	NA	NA	NA	NA	1.13215	NA	NA	NA	NA	NA	3
NOC3L	NA	NA	NA	1.08785	-0.759304	NA	NA	NA	NA	NA	NA	NA	NA	NA	NA	NA	NA	NA	NA	NA	-1.41629	NA	NA	NA	NA	NA	3
MILR1	NA	NA	NA	NA	NA	NA	-0.929849	NA	0.681665	NA	NA	NA	NA	NA	NA	NA	NA	NA	NA	NA	1.4077	NA	NA	NA	NA	NA	3
IRF4	NA	NA	NA	NA	NA	NA	-0.95309	NA	NA	NA	NA	NA	NA	NA	NA	NA	NA	NA	NA	NA	-1.28584	NA	NA	NA	NA	3.96655	3
FNDC3B	NA	NA	NA	NA	1.02543	NA	NA	NA	0.871619	NA	NA	NA	NA	NA	NA	NA	NA	NA	NA	NA	1.25119	NA	NA	NA	NA	NA	3
CREM	NA	NA	NA	0.927123	NA	NA	-1.12201	NA	NA	NA	NA	NA	NA	NA	NA	NA	NA	NA	NA	NA	-1.89829	NA	NA	NA	NA	NA	3
ABLIM1	NA	NA	NA	NA	NA	NA	NA	NA	-0.669318	NA	NA	NA	NA	NA	NA	NA	NA	NA	NA	NA	-2.24137	NA	NA	NA	NA	-5.0092	3
TIMP1	NA	NA	NA	NA	0.904853	NA	NA	NA	0.558464	NA	NA	NA	NA	NA	NA	NA	NA	NA	NA	NA	1.13069	NA	NA	NA	NA	NA	3
IGLL5	NA	NA	NA	NA	NA	NA	NA	NA	NA	NA	NA	NA	NA	NA	NA	NA	NA	NA	NA	NA	-1.07668	NA	-6.45048	NA	NA	7.73943	3
MN1	NA	NA	NA	NA	1.42264	NA	NA	NA	NA	NA	NA	NA	NA	NA	NA	NA	NA	NA	NA	NA	1.64351	NA	NA	3.48609	NA	NA	3
KANK1	NA	NA	NA	-1.23211	NA	NA	NA	-0.554908	NA	NA	NA	NA	NA	NA	NA	NA	NA	NA	NA	NA	-1.12267	NA	NA	NA	NA	NA	3
IL13RA2	NA	NA	NA	NA	NA	NA	NA	0.479594	NA	NA	NA	NA	NA	NA	NA	NA	NA	NA	NA	NA	NA	2.99258	NA	NA	-3.93793	NA	3
IL1RL1	NA	NA	NA	NA	NA	NA	-1.47922	0.636737	NA	NA	NA	NA	NA	NA	NA	NA	NA	NA	NA	NA	NA	2.89731	NA	NA	NA	NA	3
LAIR1	NA	NA	NA	NA	-0.913701	NA	-1.03273	NA	NA	NA	NA	NA	NA	NA	NA	NA	NA	NA	NA	NA	NA	2.99857	NA	NA	NA	NA	3
LCP1	NA	NA	NA	1.23051	NA	NA	NA	-0.582157	NA	NA	NA	NA	NA	NA	NA	NA	NA	NA	NA	NA	NA	4.48217	NA	NA	NA	NA	3
LINC01451	NA	NA	NA	NA	NA	NA	NA	NA	NA	NA	NA	NA	NA	NA	NA	NA	NA	NA	NA	NA	NA	3.69996	NA	-2.08178	NA	5.48776	3
NTRK3	NA	NA	NA	1.31034	NA	NA	NA	0.550504	NA	NA	NA	NA	NA	NA	NA	NA	NA	NA	NA	NA	NA	5.12082	NA	NA	NA	NA	3
OLIG1	NA	NA	NA	NA	0.754538	NA	NA	NA	NA	NA	NA	NA	NA	NA	NA	NA	NA	NA	NA	NA	NA	5.15369	NA	NA	NA	6.04075	3
PRLR	NA	NA	NA	NA	NA	NA	NA	NA	NA	NA	NA	NA	NA	NA	NA	NA	NA	NA	NA	NA	NA	3.24762	-2.72253	NA	NA	6.68997	3
C3	NA	NA	NA	NA	NA	NA	-1.4472	NA	NA	NA	NA	NA	NA	NA	NA	NA	NA	NA	NA	NA	NA	-3.18545	NA	NA	NA	6.90979	3
CCL4L2	NA	NA	NA	NA	NA	NA	-1.71317	NA	NA	NA	NA	NA	NA	NA	NA	NA	NA	NA	NA	NA	NA	-4.18239	NA	NA	NA	10.2113	3
FMO2	NA	NA	NA	NA	NA	NA	NA	-1.50255	NA	NA	NA	NA	NA	NA	NA	NA	NA	NA	NA	NA	NA	-3.82231	NA	NA	-3.73751	NA	3
INHBB	NA	NA	NA	NA	NA	NA	NA	NA	NA	NA	NA	NA	NA	NA	NA	NA	NA	NA	NA	NA	NA	-3.81677	-3.02388	NA	3.76364	NA	3
LRRN4CL	NA	NA	NA	NA	NA	NA	NA	-0.437272	NA	NA	NA	NA	NA	NA	NA	NA	NA	NA	NA	NA	NA	-3.09051	NA	NA	-3.49478	NA	3
PI15	NA	NA	NA	NA	NA	NA	NA	-0.694129	NA	NA	NA	NA	NA	NA	NA	NA	NA	NA	NA	NA	NA	-3.49008	NA	3.00832	NA	NA	3
PPL	NA	NA	NA	NA	NA	NA	NA	-0.574053	NA	NA	NA	NA	NA	NA	NA	NA	NA	NA	NA	NA	NA	-3.80206	NA	NA	-2.95613	NA	3
SIK1B	NA	NA	NA	NA	NA	NA	-0.772764	NA	NA	NA	NA	NA	NA	NA	NA	NA	NA	NA	NA	NA	NA	-4.19172	-2.35457	NA	NA	NA	3
ADGRD1	NA	NA	NA	NA	NA	-1.27761	NA	-0.982345	NA	NA	NA	NA	NA	NA	NA	NA	NA	NA	NA	NA	NA	NA	3.31928	NA	NA	NA	3
CLIC5	NA	NA	NA	NA	NA	NA	NA	0.546859	NA	NA	NA	NA	NA	NA	NA	NA	NA	NA	NA	NA	NA	NA	4.84021	NA	NA	4.82101	3
EPHA7	NA	NA	NA	NA	NA	NA	0.842153	NA	NA	NA	NA	NA	NA	NA	NA	NA	NA	NA	NA	NA	NA	NA	4.35246	3.05995	NA	NA	3
LGR5	NA	NA	NA	NA	NA	NA	NA	1.14098	NA	NA	NA	NA	NA	NA	NA	NA	NA	NA	NA	NA	NA	NA	3.93568	NA	-2.36699	NA	3
SFRP1	NA	NA	NA	-1.52485	NA	NA	NA	NA	NA	NA	NA	NA	NA	NA	NA	NA	NA	NA	NA	NA	NA	NA	2.50371	NA	-1.94261	NA	3
TNXB	NA	NA	NA	NA	NA	NA	NA	-0.524601	NA	NA	NA	NA	NA	NA	NA	NA	NA	NA	NA	NA	NA	NA	2.70486	NA	-7.54715	NA	3
TPTEP1	NA	NA	NA	NA	-1.18089	NA	NA	NA	-0.894099	NA	NA	NA	NA	NA	NA	NA	NA	NA	NA	NA	NA	NA	2.68489	NA	NA	NA	3
CALB2	NA	NA	NA	NA	NA	NA	NA	NA	NA	NA	NA	NA	NA	NA	NA	NA	NA	NA	NA	NA	NA	NA	-2.88001	3.09083	NA	-3.99433	3
CELSR1	NA	NA	NA	NA	NA	NA	NA	NA	NA	NA	NA	NA	NA	NA	NA	NA	NA	NA	NA	NA	NA	NA	-2.6024	NA	2.36688	4.09578	3
ENPP1	NA	NA	NA	-0.883864	NA	NA	NA	-0.454721	NA	NA	NA	NA	NA	NA	NA	NA	NA	NA	NA	NA	NA	NA	-2.54905	NA	NA	NA	3
KIF26B	NA	NA	NA	NA	NA	NA	NA	1.11913	NA	NA	NA	NA	NA	NA	NA	NA	NA	NA	NA	NA	NA	NA	-4.86251	3.21901	NA	NA	3
LINC01114	NA	NA	NA	NA	NA	NA	NA	NA	NA	NA	NA	NA	NA	NA	NA	NA	NA	NA	NA	NA	NA	NA	-4.35687	3.43107	5.86191	NA	3
STEAP1	NA	NA	0.885205	NA	NA	1.17051	NA	NA	NA	NA	NA	NA	NA	NA	NA	NA	NA	NA	NA	NA	NA	NA	-2.13138	NA	NA	NA	3
TENM2	NA	NA	NA	NA	NA	NA	NA	NA	NA	NA	NA	NA	NA	NA	NA	NA	NA	NA	NA	NA	NA	NA	-2.75539	NA	4.01254	5.10011	3
ACOD1	NA	NA	NA	NA	NA	NA	-1.33972	NA	NA	NA	NA	NA	NA	NA	NA	NA	NA	NA	NA	NA	NA	NA	NA	3.4326	NA	8.05679	3
CALN1	NA	NA	NA	NA	NA	NA	NA	NA	-0.472937	NA	NA	NA	NA	NA	NA	NA	NA	NA	NA	NA	NA	NA	NA	3.93437	NA	-4.1304	3
DEPP1	NA	NA	NA	NA	NA	NA	NA	NA	0.436612	NA	NA	NA	NA	NA	NA	NA	NA	NA	NA	NA	NA	NA	NA	2.03582	-1.91582	NA	3
DUOXA1	NA	NA	NA	NA	NA	NA	NA	NA	NA	NA	NA	NA	NA	NA	NA	NA	NA	NA	NA	NA	NA	NA	NA	2.85665	-2.1882	5.4531	3
GPC6	NA	NA	NA	-1.38362	1.21366	NA	NA	NA	NA	NA	NA	NA	NA	NA	NA	NA	NA	NA	NA	NA	NA	NA	NA	2.71285	NA	NA	3
LINC01122	NA	NA	NA	NA	-0.808009	NA	NA	NA	-0.800581	NA	NA	NA	NA	NA	NA	NA	NA	NA	NA	NA	NA	NA	NA	2.43515	NA	NA	3
NOVA1	NA	NA	NA	NA	NA	NA	NA	NA	NA	NA	NA	NA	NA	NA	NA	NA	NA	NA	NA	NA	NA	NA	NA	3.65176	-2.05129	4.02522	3
NXPE2	NA	NA	NA	NA	NA	-2.37823	NA	NA	NA	NA	NA	NA	NA	NA	NA	NA	NA	NA	NA	NA	NA	NA	NA	2.17284	3.58513	NA	3
PCTP	NA	NA	NA	-1.16204	-0.975507	NA	NA	NA	NA	NA	NA	NA	NA	NA	NA	NA	NA	NA	NA	NA	NA	NA	NA	2.08003	NA	NA	3
PTGER1	NA	NA	-0.856138	NA	NA	NA	NA	-0.837939	NA	NA	NA	NA	NA	NA	NA	NA	NA	NA	NA	NA	NA	NA	NA	4.04028	NA	NA	3
PTN	NA	NA	-1.83951	NA	NA	NA	NA	0.533293	NA	NA	NA	NA	NA	NA	NA	NA	NA	NA	NA	NA	NA	NA	NA	2.41246	NA	NA	3
SLC8A3	NA	NA	NA	NA	NA	NA	NA	NA	-0.755853	NA	NA	NA	NA	NA	NA	NA	NA	NA	NA	NA	NA	NA	NA	2.55676	NA	-5.13763	3
SMTNL2	NA	NA	NA	NA	NA	NA	NA	0.442826	NA	NA	NA	NA	NA	NA	NA	NA	NA	NA	NA	NA	NA	NA	NA	2.17957	NA	4.21101	3
CLDN1	NA	NA	NA	NA	NA	NA	-1.00256	-1.80451	NA	NA	NA	NA	NA	NA	NA	NA	NA	NA	NA	NA	NA	NA	NA	NA	3.14217	NA	3
DNAH8	NA	NA	NA	NA	NA	NA	1.16743	NA	NA	NA	NA	NA	NA	NA	NA	NA	NA	NA	NA	NA	NA	NA	NA	NA	2.81863	7.47351	3
ITGA3	NA	NA	NA	1.52335	NA	NA	NA	0.473848	NA	NA	NA	NA	NA	NA	NA	NA	NA	NA	NA	NA	NA	NA	NA	NA	2.13187	NA	3
LY6K	NA	NA	NA	NA	NA	NA	2.58177	NA	NA	NA	NA	NA	NA	NA	NA	NA	NA	NA	NA	NA	NA	NA	NA	NA	-2.7209	-4.02279	3
ZNF385D	NA	NA	NA	NA	NA	NA	NA	NA	-0.421129	NA	NA	NA	NA	NA	NA	NA	NA	NA	NA	NA	NA	NA	NA	NA	-5.88911	-4.08235	3
ADAMDEC1	NA	NA	NA	1.36408	NA	NA	-0.872928	NA	NA	NA	NA	NA	NA	NA	NA	NA	NA	NA	NA	NA	NA	NA	NA	NA	NA	8.17814	3
CXCL9	NA	NA	NA	2.10852	NA	NA	-1.79609	NA	NA	NA	NA	NA	NA	NA	NA	NA	NA	NA	NA	NA	NA	NA	NA	NA	NA	6.60835	3
SLIT2	NA	NA	-1.37973	NA	NA	NA	NA	0.729569	NA	NA	NA	NA	NA	NA	NA	NA	NA	NA	NA	NA	NA	NA	NA	NA	NA	5.94875	3
TLR2	NA	NA	NA	NA	NA	NA	-1.01459	NA	0.6902	NA	NA	NA	NA	NA	NA	NA	NA	NA	NA	NA	NA	NA	NA	NA	NA	4.62493	3
PRKG2	NA	NA	NA	NA	NA	NA	NA	0.677049	-1.47905	NA	NA	NA	NA	NA	NA	NA	NA	NA	NA	NA	NA	NA	NA	NA	NA	-4.89434	3
TMEM163	NA	NA	NA	NA	-0.821993	NA	NA	NA	-0.641712	NA	NA	NA	NA	NA	NA	NA	NA	NA	NA	NA	NA	NA	NA	NA	NA	-4.11794	3
MYEF2	NA	NA	-0.9149	NA	-0.960387	NA	NA	NA	-0.644369	NA	NA	NA	NA	NA	NA	NA	NA	NA	NA	NA	NA	NA	NA	NA	NA	NA	3
TF	NA	NA	NA	-1.63979	NA	1.66473	-1.11053	NA	NA	NA	NA	NA	NA	NA	NA	NA	NA	NA	NA	NA	NA	NA	NA	NA	NA	NA	3
UGGT2	NA	NA	NA	1.48196	-0.947395	NA	NA	NA	-0.419444	NA	NA	NA	NA	NA	NA	NA	NA	NA	NA	NA	NA	NA	NA	NA	NA	NA	3
ACACB	NA	NA	NA	-1.13392	-1.48006	NA	NA	NA	-0.750023	NA	NA	NA	NA	NA	NA	NA	NA	NA	NA	NA	NA	NA	NA	NA	NA	NA	3
PCBD1	NA	NA	NA	NA	-0.830834	NA	0.846586	NA	-0.613552	NA	NA	NA	NA	NA	NA	NA	NA	NA	NA	NA	NA	NA	NA	NA	NA	NA	3
NAAA	NA	NA	NA	NA	NA	-1.5073	-1.8159	NA	0.478043	NA	NA	NA	NA	NA	NA	NA	NA	NA	NA	NA	NA	NA	NA	NA	NA	NA	3
HIF1A	NA	NA	NA	NA	NA	NA	-0.999839	0.466882	0.541654	NA	NA	NA	NA	NA	NA	NA	NA	NA	NA	NA	NA	NA	NA	NA	NA	NA	3
PPP2R2B	3.51132	NA	NA	NA	NA	NA	NA	NA	NA	NA	NA	NA	NA	NA	NA	NA	NA	NA	NA	NA	NA	NA	2.16163	NA	NA	NA	2
DHX32	-2.39677	NA	NA	NA	NA	NA	NA	NA	NA	-0.513177	NA	NA	NA	NA	NA	NA	NA	NA	NA	NA	NA	NA	NA	NA	NA	NA	2
WDR54	-2.70419	NA	NA	NA	-0.740121	NA	NA	NA	NA	NA	NA	NA	NA	NA	NA	NA	NA	NA	NA	NA	NA	NA	NA	NA	NA	NA	2
RPS23	-3.41987	NA	NA	NA	NA	NA	NA	NA	NA	NA	NA	NA	NA	NA	NA	NA	NA	0.674969	NA	NA	NA	NA	NA	NA	NA	NA	2
CD96	3.17432	NA	NA	NA	NA	NA	NA	NA	NA	NA	-0.60315	NA	NA	NA	NA	NA	NA	NA	NA	NA	NA	NA	NA	NA	NA	NA	2
EEF1A2	3.71397	NA	NA	NA	NA	NA	NA	NA	NA	NA	NA	NA	NA	NA	NA	NA	NA	NA	NA	NA	NA	NA	NA	NA	3.04971	NA	2
TCEAL9	-3.38263	NA	NA	NA	NA	NA	NA	NA	NA	NA	NA	NA	NA	NA	NA	NA	NA	NA	NA	NA	-1.13331	NA	NA	NA	NA	NA	2
LTC4S	2.1173	NA	NA	NA	NA	NA	NA	NA	NA	NA	NA	NA	NA	NA	NA	NA	NA	NA	NA	NA	1.42866	NA	NA	NA	NA	NA	2
PAFAH1B1	-2.2962	0.918024	NA	NA	NA	NA	NA	NA	NA	NA	NA	NA	NA	NA	NA	NA	NA	NA	NA	NA	NA	NA	NA	NA	NA	NA	2
MFSD3	3.34801	NA	NA	NA	NA	NA	NA	NA	NA	NA	NA	-1.14583	NA	NA	NA	NA	NA	NA	NA	NA	NA	NA	NA	NA	NA	NA	2
DNAJC12	2.08338	NA	NA	NA	NA	NA	NA	NA	NA	NA	NA	NA	-1.64845	NA	NA	NA	NA	NA	NA	NA	NA	NA	NA	NA	NA	NA	2
CYB5A	-2.33982	NA	NA	NA	NA	NA	NA	NA	NA	-0.508368	NA	NA	NA	NA	NA	NA	NA	NA	NA	NA	NA	NA	NA	NA	NA	NA	2
FDFT1	-1.76712	-1.27739	NA	NA	NA	NA	NA	NA	NA	NA	NA	NA	NA	NA	NA	NA	NA	NA	NA	NA	NA	NA	NA	NA	NA	NA	2
RNPEP	2.07074	NA	NA	1.03557	NA	NA	NA	NA	NA	NA	NA	NA	NA	NA	NA	NA	NA	NA	NA	NA	NA	NA	NA	NA	NA	NA	2
CYC1	1.35102	-1.00293	NA	NA	NA	NA	NA	NA	NA	NA	NA	NA	NA	NA	NA	NA	NA	NA	NA	NA	NA	NA	NA	NA	NA	NA	2
WFDC1	2.07539	NA	NA	NA	NA	NA	NA	NA	NA	NA	NA	NA	NA	NA	NA	NA	NA	NA	NA	NA	NA	NA	NA	NA	3.44885	NA	2
DOCK1	-1.68644	NA	NA	NA	NA	NA	NA	NA	NA	NA	NA	NA	NA	NA	NA	NA	NA	NA	NA	NA	NA	NA	NA	2.77776	NA	NA	2
EIF4B	-1.23108	NA	NA	NA	NA	NA	NA	NA	-0.518813	NA	NA	NA	NA	NA	NA	NA	NA	NA	NA	NA	NA	NA	NA	NA	NA	NA	2
ASH2L	1.23511	NA	NA	NA	NA	NA	0.917649	NA	NA	NA	NA	NA	NA	NA	NA	NA	NA	NA	NA	NA	NA	NA	NA	NA	NA	NA	2
EVPL	2.43679	NA	NA	NA	NA	NA	NA	NA	NA	NA	NA	NA	NA	NA	NA	NA	NA	NA	NA	NA	NA	3.87712	NA	NA	NA	NA	2
PELI2	-2.34476	NA	NA	NA	NA	NA	NA	NA	NA	NA	NA	1.54465	NA	NA	NA	NA	NA	NA	NA	NA	NA	NA	NA	NA	NA	NA	2
MR1	1.68779	NA	NA	NA	NA	NA	NA	-0.454979	NA	NA	NA	NA	NA	NA	NA	NA	NA	NA	NA	NA	NA	NA	NA	NA	NA	NA	2
THEM6	1.98107	-1.75625	NA	NA	NA	NA	NA	NA	NA	NA	NA	NA	NA	NA	NA	NA	NA	NA	NA	NA	NA	NA	NA	NA	NA	NA	2
HMGCS1	-2.40847	-1.28235	NA	NA	NA	NA	NA	NA	NA	NA	NA	NA	NA	NA	NA	NA	NA	NA	NA	NA	NA	NA	NA	NA	NA	NA	2
ACAT1	1.88737	-1.09324	NA	NA	NA	NA	NA	NA	NA	NA	NA	NA	NA	NA	NA	NA	NA	NA	NA	NA	NA	NA	NA	NA	NA	NA	2
TSPAN4	1.45608	NA	NA	NA	NA	NA	NA	NA	NA	NA	NA	NA	NA	NA	NA	NA	NA	NA	2.07211	NA	NA	NA	NA	NA	NA	NA	2
ECHDC2	-3.06845	NA	NA	NA	NA	NA	NA	NA	NA	NA	NA	NA	NA	NA	0.824845	NA	NA	NA	NA	NA	NA	NA	NA	NA	NA	NA	2
MYO5C	-1.38934	NA	NA	NA	NA	NA	NA	NA	-0.502382	NA	NA	NA	NA	NA	NA	NA	NA	NA	NA	NA	NA	NA	NA	NA	NA	NA	2
CCM2L	1.46295	NA	NA	NA	NA	NA	NA	NA	NA	NA	NA	NA	NA	NA	NA	NA	NA	NA	NA	NA	NA	NA	NA	NA	NA	7.91832	2
DNAJA4	-2.28602	NA	NA	NA	NA	NA	NA	NA	NA	NA	NA	NA	NA	-2.39594	NA	NA	NA	NA	NA	NA	NA	NA	NA	NA	NA	NA	2
AGTPBP1	1.20896	NA	NA	NA	NA	NA	NA	NA	0.523021	NA	NA	NA	NA	NA	NA	NA	NA	NA	NA	NA	NA	NA	NA	NA	NA	NA	2
SOCS2	-2.51579	NA	NA	NA	NA	NA	NA	NA	NA	NA	NA	1.19964	NA	NA	NA	NA	NA	NA	NA	NA	NA	NA	NA	NA	NA	NA	2
BOP1	1.86853	-0.957925	NA	NA	NA	NA	NA	NA	NA	NA	NA	NA	NA	NA	NA	NA	NA	NA	NA	NA	NA	NA	NA	NA	NA	NA	2
C14orf169	-2.33129	-0.889156	NA	NA	NA	NA	NA	NA	NA	NA	NA	NA	NA	NA	NA	NA	NA	NA	NA	NA	NA	NA	NA	NA	NA	NA	2
ZSWIM7	-2.04228	NA	NA	NA	NA	NA	NA	NA	NA	NA	NA	1.31925	NA	NA	NA	NA	NA	NA	NA	NA	NA	NA	NA	NA	NA	NA	2
BEGAIN	1.55239	NA	NA	NA	NA	NA	NA	NA	NA	NA	NA	NA	NA	NA	NA	NA	NA	NA	NA	NA	NA	NA	NA	NA	-4.21694	NA	2
ARHGAP21	-2.7927	NA	NA	NA	NA	NA	NA	NA	NA	-0.519812	NA	NA	NA	NA	NA	NA	NA	NA	NA	NA	NA	NA	NA	NA	NA	NA	2
PCCB	1.79844	NA	NA	NA	NA	NA	NA	NA	NA	NA	NA	NA	NA	NA	NA	NA	NA	NA	NA	NA	-1.12198	NA	NA	NA	NA	NA	2
MT1X	3.25499	NA	NA	NA	NA	NA	NA	NA	NA	NA	NA	NA	NA	NA	NA	NA	NA	NA	NA	NA	NA	NA	NA	NA	NA	4.66602	2
TMEM141	1.42548	NA	NA	NA	NA	NA	NA	NA	NA	NA	NA	-1.96291	NA	NA	NA	NA	NA	NA	NA	NA	NA	NA	NA	NA	NA	NA	2
TARP	3.41299	NA	NA	NA	NA	NA	NA	NA	NA	NA	NA	NA	NA	NA	NA	NA	1.85887	NA	NA	NA	NA	NA	NA	NA	NA	NA	2
ACOT13	1.48261	NA	NA	0.978237	NA	NA	NA	NA	NA	NA	NA	NA	NA	NA	NA	NA	NA	NA	NA	NA	NA	NA	NA	NA	NA	NA	2
TTC39C	1.78388	NA	NA	NA	NA	NA	NA	NA	NA	NA	NA	NA	NA	NA	NA	NA	NA	-0.804722	NA	NA	NA	NA	NA	NA	NA	NA	2
FBXO5	1.40094	NA	-1.30075	NA	NA	NA	NA	NA	NA	NA	NA	NA	NA	NA	NA	NA	NA	NA	NA	NA	NA	NA	NA	NA	NA	NA	2
CHST13	-3.13161	-1.01189	NA	NA	NA	NA	NA	NA	NA	NA	NA	NA	NA	NA	NA	NA	NA	NA	NA	NA	NA	NA	NA	NA	NA	NA	2
CCDC26	1.5913	NA	NA	NA	NA	NA	NA	NA	NA	NA	NA	NA	NA	NA	NA	NA	NA	NA	NA	NA	NA	6.2206	NA	NA	NA	NA	2
KDELC2	-2.4072	-1.81937	NA	NA	NA	NA	NA	NA	NA	NA	NA	NA	NA	NA	NA	NA	NA	NA	NA	NA	NA	NA	NA	NA	NA	NA	2
WAS	1.19895	NA	NA	NA	NA	NA	NA	NA	NA	NA	NA	NA	NA	NA	NA	NA	NA	NA	NA	NA	NA	2.8247	NA	NA	NA	NA	2
USP15	-1.43077	NA	NA	NA	NA	NA	NA	NA	NA	-0.506909	NA	NA	NA	NA	NA	NA	NA	NA	NA	NA	NA	NA	NA	NA	NA	NA	2
LYN	1.65071	NA	NA	NA	NA	NA	NA	NA	NA	NA	NA	NA	NA	NA	NA	NA	NA	NA	NA	NA	NA	3.24463	NA	NA	NA	NA	2
CA8	1.22373	NA	NA	NA	NA	NA	-0.969833	NA	NA	NA	NA	NA	NA	NA	NA	NA	NA	NA	NA	NA	NA	NA	NA	NA	NA	NA	2
SOX18	2.45689	NA	NA	NA	NA	NA	NA	NA	NA	NA	NA	NA	NA	NA	NA	NA	NA	NA	NA	NA	NA	NA	NA	2.24555	NA	NA	2
STK32B	-2.40067	NA	NA	NA	NA	NA	NA	NA	NA	NA	NA	NA	NA	NA	NA	3.57951	NA	NA	NA	NA	NA	NA	NA	NA	NA	NA	2
NUDT3	1.11356	NA	NA	NA	NA	NA	NA	NA	NA	NA	0.342324	NA	NA	NA	NA	NA	NA	NA	NA	NA	NA	NA	NA	NA	NA	NA	2
VGF	-4.5719	-3.26251	NA	NA	NA	NA	NA	NA	NA	NA	NA	NA	NA	NA	NA	NA	NA	NA	NA	NA	NA	NA	NA	NA	NA	NA	2
RAB3IL1	2.19395	NA	NA	NA	NA	NA	NA	NA	NA	NA	NA	NA	NA	NA	NA	NA	NA	NA	NA	-3.75472	NA	NA	NA	NA	NA	NA	2
FAR1	-1.17461	NA	NA	NA	NA	NA	NA	NA	NA	-0.545418	NA	NA	NA	NA	NA	NA	NA	NA	NA	NA	NA	NA	NA	NA	NA	NA	2
PCDH10	2.17109	NA	NA	NA	NA	NA	NA	NA	NA	NA	NA	NA	NA	NA	NA	NA	NA	1.49103	NA	NA	NA	NA	NA	NA	NA	NA	2
GINS4	1.18553	NA	-1.68966	NA	NA	NA	NA	NA	NA	NA	NA	NA	NA	NA	NA	NA	NA	NA	NA	NA	NA	NA	NA	NA	NA	NA	2
CD7	2.01467	NA	NA	NA	NA	NA	-1.33473	NA	NA	NA	NA	NA	NA	NA	NA	NA	NA	NA	NA	NA	NA	NA	NA	NA	NA	NA	2
E2F5	1.58716	NA	NA	0.870424	NA	NA	NA	NA	NA	NA	NA	NA	NA	NA	NA	NA	NA	NA	NA	NA	NA	NA	NA	NA	NA	NA	2
UCHL5	1.74189	-1.16129	NA	NA	NA	NA	NA	NA	NA	NA	NA	NA	NA	NA	NA	NA	NA	NA	NA	NA	NA	NA	NA	NA	NA	NA	2
NPW	-3.22647	-3.33843	NA	NA	NA	NA	NA	NA	NA	NA	NA	NA	NA	NA	NA	NA	NA	NA	NA	NA	NA	NA	NA	NA	NA	NA	2
SNORD3A	1.16514	NA	NA	NA	NA	NA	NA	NA	NA	NA	NA	NA	NA	NA	NA	NA	NA	NA	NA	NA	NA	-3.8272	NA	NA	NA	NA	2
LDLR	-1.44846	NA	NA	NA	NA	NA	NA	NA	NA	NA	NA	NA	NA	-2.50908	NA	NA	NA	NA	NA	NA	NA	NA	NA	NA	NA	NA	2
BCL2L1	-1.09523	NA	NA	NA	NA	NA	NA	NA	NA	NA	NA	NA	NA	NA	NA	NA	NA	NA	NA	NA	NA	NA	NA	2.18176	NA	NA	2
AUNIP	1.43399	-1.03437	NA	NA	NA	NA	NA	NA	NA	NA	NA	NA	NA	NA	NA	NA	NA	NA	NA	NA	NA	NA	NA	NA	NA	NA	2
H2AFY	-1.16991	-0.919623	NA	NA	NA	NA	NA	NA	NA	NA	NA	NA	NA	NA	NA	NA	NA	NA	NA	NA	NA	NA	NA	NA	NA	NA	2
RIPK2	1.63657	NA	NA	NA	NA	NA	-1.03922	NA	NA	NA	NA	NA	NA	NA	NA	NA	NA	NA	NA	NA	NA	NA	NA	NA	NA	NA	2
OIP5-AS1	1.64396	-1.10885	NA	NA	NA	NA	NA	NA	NA	NA	NA	NA	NA	NA	NA	NA	NA	NA	NA	NA	NA	NA	NA	NA	NA	NA	2
SGO1	1.48102	NA	NA	NA	NA	-2.01774	NA	NA	NA	NA	NA	NA	NA	NA	NA	NA	NA	NA	NA	NA	NA	NA	NA	NA	NA	NA	2
TBC1D31	1.60477	-1.10095	NA	NA	NA	NA	NA	NA	NA	NA	NA	NA	NA	NA	NA	NA	NA	NA	NA	NA	NA	NA	NA	NA	NA	NA	2
TTC38	-1.51978	NA	NA	NA	NA	NA	NA	NA	NA	NA	NA	NA	NA	NA	NA	NA	1.77647	NA	NA	NA	NA	NA	NA	NA	NA	NA	2
NPHP3	-1.17106	NA	NA	NA	NA	NA	NA	NA	NA	NA	NA	1.293	NA	NA	NA	NA	NA	NA	NA	NA	NA	NA	NA	NA	NA	NA	2
IFT27	-1.58029	NA	NA	NA	NA	NA	0.860765	NA	NA	NA	NA	NA	NA	NA	NA	NA	NA	NA	NA	NA	NA	NA	NA	NA	NA	NA	2
AEBP1	-1.98465	NA	NA	NA	NA	NA	NA	NA	NA	NA	NA	NA	NA	NA	NA	NA	NA	NA	NA	2.59834	NA	NA	NA	NA	NA	NA	2
SLC30A7	-1.30971	NA	NA	NA	NA	NA	NA	NA	NA	NA	-0.592984	NA	NA	NA	NA	NA	NA	NA	NA	NA	NA	NA	NA	NA	NA	NA	2
STAT1	1.4219	NA	NA	NA	NA	NA	NA	NA	NA	NA	NA	NA	NA	NA	0.99711	NA	NA	NA	NA	NA	NA	NA	NA	NA	NA	NA	2
KIF1A	2.04367	1.62116	NA	NA	NA	NA	NA	NA	NA	NA	NA	NA	NA	NA	NA	NA	NA	NA	NA	NA	NA	NA	NA	NA	NA	NA	2
ALS2	-1.4822	NA	NA	NA	NA	NA	NA	NA	NA	NA	NA	NA	NA	1.63588	NA	NA	NA	NA	NA	NA	NA	NA	NA	NA	NA	NA	2
FNTA	2.3183	NA	NA	NA	NA	NA	NA	NA	NA	NA	-0.485349	NA	NA	NA	NA	NA	NA	NA	NA	NA	NA	NA	NA	NA	NA	NA	2
HDDC2	-1.4702	NA	NA	NA	NA	NA	NA	NA	NA	NA	NA	-1.12905	NA	NA	NA	NA	NA	NA	NA	NA	NA	NA	NA	NA	NA	NA	2
CARHSP1	1.53048	-1.41291	NA	NA	NA	NA	NA	NA	NA	NA	NA	NA	NA	NA	NA	NA	NA	NA	NA	NA	NA	NA	NA	NA	NA	NA	2
MFSD10	-1.27559	NA	NA	NA	NA	NA	NA	NA	NA	NA	NA	NA	NA	NA	NA	NA	NA	NA	NA	NA	1.32657	NA	NA	NA	NA	NA	2
YBX2	1.25323	NA	NA	NA	NA	NA	NA	NA	NA	NA	NA	NA	NA	NA	NA	NA	NA	NA	NA	NA	NA	NA	NA	NA	NA	-4.38749	2
SURF4	-1.19599	NA	NA	NA	NA	NA	NA	NA	NA	NA	NA	NA	NA	NA	-0.637516	NA	NA	NA	NA	NA	NA	NA	NA	NA	NA	NA	2
TST	1.14893	NA	NA	NA	NA	NA	NA	NA	NA	-0.6079	NA	NA	NA	NA	NA	NA	NA	NA	NA	NA	NA	NA	NA	NA	NA	NA	2
CLDN15	-1.79232	NA	NA	NA	NA	NA	1.13515	NA	NA	NA	NA	NA	NA	NA	NA	NA	NA	NA	NA	NA	NA	NA	NA	NA	NA	NA	2
TM7SF2	-2.0658	-2.02988	NA	NA	NA	NA	NA	NA	NA	NA	NA	NA	NA	NA	NA	NA	NA	NA	NA	NA	NA	NA	NA	NA	NA	NA	2
DPYSL2	-1.77359	NA	NA	NA	NA	NA	NA	NA	NA	NA	NA	NA	NA	NA	NA	NA	NA	NA	NA	-4.18201	NA	NA	NA	NA	NA	NA	2
PSMB8	1.16237	-0.899335	NA	NA	NA	NA	NA	NA	NA	NA	NA	NA	NA	NA	NA	NA	NA	NA	NA	NA	NA	NA	NA	NA	NA	NA	2
MAD1L1	1.68124	NA	NA	NA	NA	NA	NA	NA	NA	NA	NA	NA	NA	NA	0.627831	NA	NA	NA	NA	NA	NA	NA	NA	NA	NA	NA	2
CAT	-1.30699	NA	NA	NA	NA	NA	NA	NA	NA	NA	NA	NA	NA	1.74365	NA	NA	NA	NA	NA	NA	NA	NA	NA	NA	NA	NA	2
HLA-DMA	-1.80032	NA	NA	NA	NA	NA	NA	NA	NA	NA	NA	NA	NA	NA	NA	NA	NA	-0.891957	NA	NA	NA	NA	NA	NA	NA	NA	2
LDOC1L	-1.16338	-0.896861	NA	NA	NA	NA	NA	NA	NA	NA	NA	NA	NA	NA	NA	NA	NA	NA	NA	NA	NA	NA	NA	NA	NA	NA	2
CYFIP2	-1.23152	NA	NA	NA	NA	NA	NA	NA	NA	NA	NA	NA	NA	NA	NA	-1.84266	NA	NA	NA	NA	NA	NA	NA	NA	NA	NA	2
PURB	-1.15623	NA	NA	NA	NA	NA	NA	NA	NA	NA	NA	-1.3712	NA	NA	NA	NA	NA	NA	NA	NA	NA	NA	NA	NA	NA	NA	2
RNF125	1.24313	NA	NA	NA	NA	NA	NA	NA	NA	0.640501	NA	NA	NA	NA	NA	NA	NA	NA	NA	NA	NA	NA	NA	NA	NA	NA	2
BCAT1	-1.14305	NA	NA	NA	NA	NA	NA	NA	NA	NA	NA	1.0856	NA	NA	NA	NA	NA	NA	NA	NA	NA	NA	NA	NA	NA	NA	2
CPNE3	-2.25179	NA	NA	NA	NA	NA	NA	NA	NA	NA	NA	NA	NA	-1.61107	NA	NA	NA	NA	NA	NA	NA	NA	NA	NA	NA	NA	2
PRPF8	-1.13937	NA	NA	NA	NA	NA	NA	NA	NA	NA	-0.495916	NA	NA	NA	NA	NA	NA	NA	NA	NA	NA	NA	NA	NA	NA	NA	2
UQCRB	1.85884	NA	NA	NA	NA	NA	NA	NA	NA	NA	NA	NA	NA	NA	0.520916	NA	NA	NA	NA	NA	NA	NA	NA	NA	NA	NA	2
HLA-DOA	-1.8519	NA	NA	NA	NA	NA	NA	NA	NA	NA	NA	NA	NA	NA	NA	-1.80597	NA	NA	NA	NA	NA	NA	NA	NA	NA	NA	2
BATF	1.33291	NA	NA	NA	NA	NA	NA	NA	NA	NA	NA	NA	NA	NA	NA	NA	NA	NA	NA	NA	NA	NA	NA	NA	-3.01062	NA	2
PHF11	-1.62565	NA	NA	NA	NA	NA	NA	NA	NA	NA	NA	NA	NA	NA	0.690294	NA	NA	NA	NA	NA	NA	NA	NA	NA	NA	NA	2
RBM22	-1.27864	NA	NA	NA	NA	2.12447	NA	NA	NA	NA	NA	NA	NA	NA	NA	NA	NA	NA	NA	NA	NA	NA	NA	NA	NA	NA	2
ECT2	1.83378	NA	-0.92766	NA	NA	NA	NA	NA	NA	NA	NA	NA	NA	NA	NA	NA	NA	NA	NA	NA	NA	NA	NA	NA	NA	NA	2
RASAL3	-1.92441	0.972931	NA	NA	NA	NA	NA	NA	NA	NA	NA	NA	NA	NA	NA	NA	NA	NA	NA	NA	NA	NA	NA	NA	NA	NA	2
BAG3	1.13909	NA	NA	NA	NA	NA	NA	NA	NA	NA	NA	NA	NA	-2.73631	NA	NA	NA	NA	NA	NA	NA	NA	NA	NA	NA	NA	2
BEX3	-2.63051	NA	NA	NA	NA	NA	NA	NA	NA	NA	NA	NA	NA	NA	NA	NA	NA	NA	NA	NA	-1.34668	NA	NA	NA	NA	NA	2
EPM2AIP1	-1.35255	NA	NA	NA	NA	NA	NA	NA	NA	NA	NA	NA	NA	NA	NA	NA	NA	NA	NA	2.52963	NA	NA	NA	NA	NA	NA	2
ACVR1	-1.38772	0.990256	NA	NA	NA	NA	NA	NA	NA	NA	NA	NA	NA	NA	NA	NA	NA	NA	NA	NA	NA	NA	NA	NA	NA	NA	2
LPCAT2	2.09829	NA	NA	NA	NA	NA	NA	NA	NA	NA	NA	NA	NA	NA	-0.862281	NA	NA	NA	NA	NA	NA	NA	NA	NA	NA	NA	2
GP9	-1.27912	NA	NA	NA	NA	NA	NA	NA	NA	NA	NA	NA	NA	NA	NA	NA	NA	NA	-2.62293	NA	NA	NA	NA	NA	NA	NA	2
CCNF	1.99168	-1.11577	NA	NA	NA	NA	NA	NA	NA	NA	NA	NA	NA	NA	NA	NA	NA	NA	NA	NA	NA	NA	NA	NA	NA	NA	2
CDK14	1.43555	NA	NA	NA	NA	NA	NA	NA	NA	NA	NA	NA	NA	NA	-0.646364	NA	NA	NA	NA	NA	NA	NA	NA	NA	NA	NA	2
BPHL	1.3731	NA	NA	-0.998786	NA	NA	NA	NA	NA	NA	NA	NA	NA	NA	NA	NA	NA	NA	NA	NA	NA	NA	NA	NA	NA	NA	2
ROBO3	-1.45304	NA	NA	NA	NA	NA	NA	NA	NA	NA	NA	NA	-1.49317	NA	NA	NA	NA	NA	NA	NA	NA	NA	NA	NA	NA	NA	2
STMN3	1.13183	NA	NA	NA	NA	NA	NA	NA	NA	NA	NA	NA	NA	NA	NA	2.37264	NA	NA	NA	NA	NA	NA	NA	NA	NA	NA	2
MCUR1	1.12253	NA	NA	NA	NA	NA	NA	NA	NA	NA	NA	NA	NA	NA	0.584688	NA	NA	NA	NA	NA	NA	NA	NA	NA	NA	NA	2
RMI2	1.4685	NA	-1.10153	NA	NA	NA	NA	NA	NA	NA	NA	NA	NA	NA	NA	NA	NA	NA	NA	NA	NA	NA	NA	NA	NA	NA	2
RSAD2	1.35299	NA	NA	NA	NA	NA	NA	NA	NA	NA	NA	NA	NA	NA	NA	NA	NA	NA	-2.36636	NA	NA	NA	NA	NA	NA	NA	2
ZNF428	-1.13991	NA	-1.24657	NA	NA	NA	NA	NA	NA	NA	NA	NA	NA	NA	NA	NA	NA	NA	NA	NA	NA	NA	NA	NA	NA	NA	2
GAB2	-1.88007	NA	NA	NA	NA	NA	NA	NA	NA	NA	NA	2.36521	NA	NA	NA	NA	NA	NA	NA	NA	NA	NA	NA	NA	NA	NA	2
FABP5	1.38719	NA	NA	NA	NA	NA	NA	NA	NA	NA	NA	-1.90448	NA	NA	NA	NA	NA	NA	NA	NA	NA	NA	NA	NA	NA	NA	2
EIF3H	1.34474	NA	NA	NA	NA	NA	NA	NA	NA	NA	NA	NA	NA	NA	0.497131	NA	NA	NA	NA	NA	NA	NA	NA	NA	NA	NA	2
DDAH1	1.19658	NA	NA	NA	-0.868943	NA	NA	NA	NA	NA	NA	NA	NA	NA	NA	NA	NA	NA	NA	NA	NA	NA	NA	NA	NA	NA	2
ECI1	1.34339	NA	NA	NA	NA	NA	NA	NA	NA	NA	NA	NA	NA	NA	0.616882	NA	NA	NA	NA	NA	NA	NA	NA	NA	NA	NA	2
CNTLN	-1.34962	NA	NA	1.08147	NA	NA	NA	NA	NA	NA	NA	NA	NA	NA	NA	NA	NA	NA	NA	NA	NA	NA	NA	NA	NA	NA	2
SPOCK2	2.26328	NA	NA	NA	NA	NA	NA	NA	NA	NA	NA	NA	NA	-2.11415	NA	NA	NA	NA	NA	NA	NA	NA	NA	NA	NA	NA	2
SLC20A2	1.26687	NA	NA	NA	NA	NA	NA	NA	NA	NA	NA	NA	NA	NA	NA	NA	NA	0.517611	NA	NA	NA	NA	NA	NA	NA	NA	2
MPP6	1.13331	NA	NA	NA	NA	NA	NA	NA	NA	NA	NA	-1.27322	NA	NA	NA	NA	NA	NA	NA	NA	NA	NA	NA	NA	NA	NA	2
NEIL3	1.64689	NA	NA	NA	NA	NA	NA	NA	NA	-0.554434	NA	NA	NA	NA	NA	NA	NA	NA	NA	NA	NA	NA	NA	NA	NA	NA	2
RGS10	1.19875	NA	NA	NA	NA	NA	NA	NA	NA	NA	NA	NA	NA	NA	NA	NA	NA	NA	NA	NA	NA	NA	NA	2.42771	NA	NA	2
ZNF518B	-1.12389	NA	NA	NA	-1.05934	NA	NA	NA	NA	NA	NA	NA	NA	NA	NA	NA	NA	NA	NA	NA	NA	NA	NA	NA	NA	NA	2
TRAT1	1.39888	NA	NA	NA	NA	NA	NA	NA	NA	NA	NA	NA	NA	NA	NA	NA	NA	NA	NA	NA	-1.09997	NA	NA	NA	NA	NA	2
SMIM19	1.49405	NA	NA	NA	NA	NA	NA	NA	NA	NA	NA	NA	NA	NA	0.802127	NA	NA	NA	NA	NA	NA	NA	NA	NA	NA	NA	2
WASF3	1.57657	NA	NA	-0.870092	NA	NA	NA	NA	NA	NA	NA	NA	NA	NA	NA	NA	NA	NA	NA	NA	NA	NA	NA	NA	NA	NA	2
TNFRSF25	1.11562	NA	NA	NA	NA	NA	NA	NA	NA	NA	NA	4.23739	NA	NA	NA	NA	NA	NA	NA	NA	NA	NA	NA	NA	NA	NA	2
TFCP2L1	1.38498	NA	NA	NA	NA	NA	NA	NA	NA	NA	NA	NA	NA	NA	NA	-1.9553	NA	NA	NA	NA	NA	NA	NA	NA	NA	NA	2
RHBDF1	-1.7788	NA	NA	NA	NA	NA	NA	NA	NA	NA	NA	NA	NA	NA	NA	NA	NA	NA	NA	NA	NA	NA	NA	2.78874	NA	NA	2
MTFMT	1.18109	NA	NA	NA	NA	NA	NA	NA	NA	NA	-0.349175	NA	NA	NA	NA	NA	NA	NA	NA	NA	NA	NA	NA	NA	NA	NA	2
PFN1	-1.40422	NA	NA	NA	NA	NA	NA	NA	NA	NA	-0.448553	NA	NA	NA	NA	NA	NA	NA	NA	NA	NA	NA	NA	NA	NA	NA	2
TRPV2	-1.43798	NA	NA	NA	NA	NA	NA	NA	NA	NA	NA	NA	NA	NA	NA	NA	NA	0.806585	NA	NA	NA	NA	NA	NA	NA	NA	2
ACAT2	-1.45712	-2.29782	NA	NA	NA	NA	NA	NA	NA	NA	NA	NA	NA	NA	NA	NA	NA	NA	NA	NA	NA	NA	NA	NA	NA	NA	2
MPP1	-1.26963	NA	NA	NA	NA	NA	NA	NA	NA	NA	NA	NA	NA	NA	NA	NA	NA	NA	NA	NA	NA	NA	NA	2.17325	NA	NA	2
NIN	-1.55004	NA	NA	-1.21514	NA	NA	NA	NA	NA	NA	NA	NA	NA	NA	NA	NA	NA	NA	NA	NA	NA	NA	NA	NA	NA	NA	2
TUBB6	-1.42358	NA	NA	NA	NA	NA	NA	NA	0.63078	NA	NA	NA	NA	NA	NA	NA	NA	NA	NA	NA	NA	NA	NA	NA	NA	NA	2
MED28	-1.2345	NA	NA	0.858741	NA	NA	NA	NA	NA	NA	NA	NA	NA	NA	NA	NA	NA	NA	NA	NA	NA	NA	NA	NA	NA	NA	2
MYL6B	-1.3663	NA	NA	NA	NA	NA	NA	NA	NA	NA	NA	NA	NA	NA	NA	NA	NA	NA	2.14015	NA	NA	NA	NA	NA	NA	NA	2
MMRN1	-1.7658	NA	NA	NA	NA	NA	NA	NA	-0.783155	NA	NA	NA	NA	NA	NA	NA	NA	NA	NA	NA	NA	NA	NA	NA	NA	NA	2
CECR5	1.08758	-0.927595	NA	NA	NA	NA	NA	NA	NA	NA	NA	NA	NA	NA	NA	NA	NA	NA	NA	NA	NA	NA	NA	NA	NA	NA	2
GPC2	-1.21334	NA	NA	NA	NA	NA	NA	-0.471111	NA	NA	NA	NA	NA	NA	NA	NA	NA	NA	NA	NA	NA	NA	NA	NA	NA	NA	2
HES6	-1.47421	-1.73137	NA	NA	NA	NA	NA	NA	NA	NA	NA	NA	NA	NA	NA	NA	NA	NA	NA	NA	NA	NA	NA	NA	NA	NA	2
DDAH2	-1.89371	NA	NA	NA	NA	NA	NA	NA	NA	NA	NA	NA	NA	NA	0.748477	NA	NA	NA	NA	NA	NA	NA	NA	NA	NA	NA	2
MYOZ3	-1.29846	NA	NA	NA	NA	NA	NA	NA	NA	NA	NA	NA	NA	NA	NA	NA	NA	NA	NA	NA	NA	NA	NA	2.02345	NA	NA	2
ANKRD35	1.37275	NA	NA	NA	NA	NA	NA	-0.492443	NA	NA	NA	NA	NA	NA	NA	NA	NA	NA	NA	NA	NA	NA	NA	NA	NA	NA	2
NCOA7	-1.54403	2.64995	NA	NA	NA	NA	NA	NA	NA	NA	NA	NA	NA	NA	NA	NA	NA	NA	NA	NA	NA	NA	NA	NA	NA	NA	2
APOBEC3G	1.42331	NA	NA	NA	NA	NA	NA	NA	NA	NA	NA	1.32583	NA	NA	NA	NA	NA	NA	NA	NA	NA	NA	NA	NA	NA	NA	2
TEX30	1.23314	NA	NA	1.08801	NA	NA	NA	NA	NA	NA	NA	NA	NA	NA	NA	NA	NA	NA	NA	NA	NA	NA	NA	NA	NA	NA	2
ZFP36L2	-1.08642	-1.07549	NA	NA	NA	NA	NA	NA	NA	NA	NA	NA	NA	NA	NA	NA	NA	NA	NA	NA	NA	NA	NA	NA	NA	NA	2
HLA-H	-1.63404	0.959804	NA	NA	NA	NA	NA	NA	NA	NA	NA	NA	NA	NA	NA	NA	NA	NA	NA	NA	NA	NA	NA	NA	NA	NA	2
FLNB	-1.16459	NA	NA	NA	NA	NA	NA	NA	NA	NA	NA	1.10337	NA	NA	NA	NA	NA	NA	NA	NA	NA	NA	NA	NA	NA	NA	2
DHCR7	-1.30859	NA	NA	NA	NA	NA	NA	NA	NA	NA	NA	-1.57399	NA	NA	NA	NA	NA	NA	NA	NA	NA	NA	NA	NA	NA	NA	2
DKFZP564C152	-1.49502	NA	NA	NA	NA	NA	NA	NA	NA	NA	NA	NA	NA	NA	NA	NA	NA	NA	2.09081	NA	NA	NA	NA	NA	NA	NA	2
COL2A1	1.61387	NA	NA	NA	NA	NA	NA	NA	NA	NA	NA	1.51868	NA	NA	NA	NA	NA	NA	NA	NA	NA	NA	NA	NA	NA	NA	2
ZNF629	-1.57018	NA	NA	NA	NA	NA	NA	NA	NA	NA	NA	NA	NA	NA	NA	NA	NA	NA	2.18662	NA	NA	NA	NA	NA	NA	NA	2
GEMIN4	-1.14833	-1.04937	NA	NA	NA	NA	NA	NA	NA	NA	NA	NA	NA	NA	NA	NA	NA	NA	NA	NA	NA	NA	NA	NA	NA	NA	2
CEP135	-1.25859	1.55694	NA	NA	NA	NA	NA	NA	NA	NA	NA	NA	NA	NA	NA	NA	NA	NA	NA	NA	NA	NA	NA	NA	NA	NA	2
GPAT3	-1.22359	NA	NA	NA	NA	NA	NA	NA	NA	NA	NA	1.22378	NA	NA	NA	NA	NA	NA	NA	NA	NA	NA	NA	NA	NA	NA	2
TFB1M	1.54816	NA	NA	NA	NA	NA	NA	NA	NA	-0.496291	NA	NA	NA	NA	NA	NA	NA	NA	NA	NA	NA	NA	NA	NA	NA	NA	2
MTDH	1.40764	NA	NA	NA	NA	NA	NA	NA	NA	-0.533691	NA	NA	NA	NA	NA	NA	NA	NA	NA	NA	NA	NA	NA	NA	NA	NA	2
CDKAL1	1.12566	NA	NA	1.06789	NA	NA	NA	NA	NA	NA	NA	NA	NA	NA	NA	NA	NA	NA	NA	NA	NA	NA	NA	NA	NA	NA	2
RTN4IP1	1.20734	NA	NA	1.55677	NA	NA	NA	NA	NA	NA	NA	NA	NA	NA	NA	NA	NA	NA	NA	NA	NA	NA	NA	NA	NA	NA	2
NUF2	1.2953	NA	-2.1007	NA	NA	NA	NA	NA	NA	NA	NA	NA	NA	NA	NA	NA	NA	NA	NA	NA	NA	NA	NA	NA	NA	NA	2
POP1	1.35412	NA	NA	NA	NA	NA	NA	NA	NA	NA	NA	-1.92635	NA	NA	NA	NA	NA	NA	NA	NA	NA	NA	NA	NA	NA	NA	2
AGA	1.08411	1.16436	NA	NA	NA	NA	NA	NA	NA	NA	NA	NA	NA	NA	NA	NA	NA	NA	NA	NA	NA	NA	NA	NA	NA	NA	2
HMGB2	1.6619	NA	NA	NA	NA	NA	NA	NA	NA	NA	0.789259	NA	NA	NA	NA	NA	NA	NA	NA	NA	NA	NA	NA	NA	NA	NA	2
COPS3	-1.22933	NA	NA	NA	NA	NA	NA	NA	NA	-0.587698	NA	NA	NA	NA	NA	NA	NA	NA	NA	NA	NA	NA	NA	NA	NA	NA	2
STYXL1	1.2889	0.962881	NA	NA	NA	NA	NA	NA	NA	NA	NA	NA	NA	NA	NA	NA	NA	NA	NA	NA	NA	NA	NA	NA	NA	NA	2
GCSAML	2.24387	NA	NA	NA	NA	NA	NA	NA	NA	NA	NA	NA	NA	NA	NA	NA	NA	NA	NA	NA	NA	NA	NA	2.35485	NA	NA	2
ALDH5A1	1.52089	-1.25428	NA	NA	NA	NA	NA	NA	NA	NA	NA	NA	NA	NA	NA	NA	NA	NA	NA	NA	NA	NA	NA	NA	NA	NA	2
NCAPD2	1.98194	-1.03564	NA	NA	NA	NA	NA	NA	NA	NA	NA	NA	NA	NA	NA	NA	NA	NA	NA	NA	NA	NA	NA	NA	NA	NA	2
TESC	1.73352	NA	NA	NA	NA	NA	NA	NA	NA	NA	NA	NA	NA	NA	NA	NA	NA	NA	NA	NA	NA	3.65849	NA	NA	NA	NA	2
ESAM	-1.15423	NA	NA	1.1309	NA	NA	NA	NA	NA	NA	NA	NA	NA	NA	NA	NA	NA	NA	NA	NA	NA	NA	NA	NA	NA	NA	2
WDR36	-1.28323	NA	NA	NA	NA	NA	NA	NA	NA	NA	-0.343577	NA	NA	NA	NA	NA	NA	NA	NA	NA	NA	NA	NA	NA	NA	NA	2
FLNC	1.91005	NA	NA	NA	NA	NA	NA	NA	NA	NA	NA	NA	NA	NA	NA	NA	NA	NA	NA	NA	NA	NA	NA	4.77647	NA	NA	2
OXR1	1.33823	NA	NA	1.05629	NA	NA	NA	NA	NA	NA	NA	NA	NA	NA	NA	NA	NA	NA	NA	NA	NA	NA	NA	NA	NA	NA	2
RFC2	1.53033	NA	NA	NA	NA	NA	NA	NA	NA	-0.563816	NA	NA	NA	NA	NA	NA	NA	NA	NA	NA	NA	NA	NA	NA	NA	NA	2
RDH11	-1.17237	NA	NA	NA	NA	NA	NA	NA	NA	NA	-0.456787	NA	NA	NA	NA	NA	NA	NA	NA	NA	NA	NA	NA	NA	NA	NA	2
ARFGEF1	1.20932	NA	NA	1.16105	NA	NA	NA	NA	NA	NA	NA	NA	NA	NA	NA	NA	NA	NA	NA	NA	NA	NA	NA	NA	NA	NA	2
H1F0	-3.61672	2.29473	NA	NA	NA	NA	NA	NA	NA	NA	NA	NA	NA	NA	NA	NA	NA	NA	NA	NA	NA	NA	NA	NA	NA	NA	2
GLE1	1.1131	NA	NA	NA	NA	NA	NA	NA	NA	NA	-0.412866	NA	NA	NA	NA	NA	NA	NA	NA	NA	NA	NA	NA	NA	NA	NA	2
SCAMP1	1.12147	NA	NA	NA	1.05257	NA	NA	NA	NA	NA	NA	NA	NA	NA	NA	NA	NA	NA	NA	NA	NA	NA	NA	NA	NA	NA	2
OAT	-1.26559	NA	NA	NA	NA	NA	NA	NA	NA	NA	NA	NA	NA	NA	NA	NA	NA	NA	NA	NA	-1.18761	NA	NA	NA	NA	NA	2
ABCE1	-1.08947	NA	NA	NA	NA	NA	NA	NA	NA	NA	NA	NA	NA	2.10051	NA	NA	NA	NA	NA	NA	NA	NA	NA	NA	NA	NA	2
XIST	-2.25822	NA	NA	NA	NA	NA	NA	NA	NA	NA	NA	NA	NA	NA	NA	NA	NA	NA	NA	NA	NA	NA	NA	NA	NA	10.4477	2
C4orf3	-1.4436	NA	NA	NA	NA	NA	NA	NA	NA	NA	NA	NA	NA	NA	0.612673	NA	NA	NA	NA	NA	NA	NA	NA	NA	NA	NA	2
SC5D	-1.29464	NA	NA	1.52484	NA	NA	NA	NA	NA	NA	NA	NA	NA	NA	NA	NA	NA	NA	NA	NA	NA	NA	NA	NA	NA	NA	2
TMEM246	1.15054	NA	NA	NA	NA	NA	NA	NA	NA	NA	NA	NA	NA	NA	NA	NA	NA	NA	NA	NA	NA	NA	NA	NA	NA	-6.12463	2
MICAL1	-1.46363	NA	NA	1.74263	NA	NA	NA	NA	NA	NA	NA	NA	NA	NA	NA	NA	NA	NA	NA	NA	NA	NA	NA	NA	NA	NA	2
TCEB1	1.65667	NA	NA	NA	NA	NA	NA	NA	NA	NA	NA	NA	NA	NA	-0.716013	NA	NA	NA	NA	NA	NA	NA	NA	NA	NA	NA	2
ADAM8	-2.81789	1.84611	NA	NA	NA	NA	NA	NA	NA	NA	NA	NA	NA	NA	NA	NA	NA	NA	NA	NA	NA	NA	NA	NA	NA	NA	2
SPC24	1.2197	NA	NA	NA	NA	NA	NA	NA	NA	NA	NA	NA	NA	NA	NA	1.93988	NA	NA	NA	NA	NA	NA	NA	NA	NA	NA	2
CLOCK	1.43935	NA	NA	NA	NA	NA	NA	NA	NA	NA	-0.382763	NA	NA	NA	NA	NA	NA	NA	NA	NA	NA	NA	NA	NA	NA	NA	2
F12	1.23751	NA	NA	NA	NA	NA	NA	NA	NA	NA	NA	NA	NA	NA	NA	NA	NA	NA	NA	NA	1.1143	NA	NA	NA	NA	NA	2
DARS2	1.6579	-0.890783	NA	NA	NA	NA	NA	NA	NA	NA	NA	NA	NA	NA	NA	NA	NA	NA	NA	NA	NA	NA	NA	NA	NA	NA	2
RB1CC1	1.47653	NA	NA	NA	0.801133	NA	NA	NA	NA	NA	NA	NA	NA	NA	NA	NA	NA	NA	NA	NA	NA	NA	NA	NA	NA	NA	2
PARP10	1.41031	1.08293	NA	NA	NA	NA	NA	NA	NA	NA	NA	NA	NA	NA	NA	NA	NA	NA	NA	NA	NA	NA	NA	NA	NA	NA	2
PPP1CB	-1.1363	NA	NA	NA	NA	NA	NA	NA	NA	NA	NA	NA	NA	NA	-0.605268	NA	NA	NA	NA	NA	NA	NA	NA	NA	NA	NA	2
BCL9	-1.46462	NA	NA	NA	NA	NA	NA	NA	-0.409535	NA	NA	NA	NA	NA	NA	NA	NA	NA	NA	NA	NA	NA	NA	NA	NA	NA	2
MANF	-1.25562	-1.13048	NA	NA	NA	NA	NA	NA	NA	NA	NA	NA	NA	NA	NA	NA	NA	NA	NA	NA	NA	NA	NA	NA	NA	NA	2
PPA2	-1.10875	NA	NA	NA	NA	NA	NA	NA	NA	-0.501941	NA	NA	NA	NA	NA	NA	NA	NA	NA	NA	NA	NA	NA	NA	NA	NA	2
TMEM205	-1.08464	NA	NA	0.878241	NA	NA	NA	NA	NA	NA	NA	NA	NA	NA	NA	NA	NA	NA	NA	NA	NA	NA	NA	NA	NA	NA	2
TMEM200A	-1.36702	NA	NA	NA	NA	NA	NA	NA	NA	NA	NA	-1.49384	NA	NA	NA	NA	NA	NA	NA	NA	NA	NA	NA	NA	NA	NA	2
AGO2	1.56301	0.916105	NA	NA	NA	NA	NA	NA	NA	NA	NA	NA	NA	NA	NA	NA	NA	NA	NA	NA	NA	NA	NA	NA	NA	NA	2
PPM1H	-1.73033	NA	NA	NA	NA	NA	NA	NA	-0.65803	NA	NA	NA	NA	NA	NA	NA	NA	NA	NA	NA	NA	NA	NA	NA	NA	NA	2
IDH3A	-1.1045	NA	NA	0.891032	NA	NA	NA	NA	NA	NA	NA	NA	NA	NA	NA	NA	NA	NA	NA	NA	NA	NA	NA	NA	NA	NA	2
ZBTB16	1.09931	NA	NA	NA	NA	NA	NA	-0.475619	NA	NA	NA	NA	NA	NA	NA	NA	NA	NA	NA	NA	NA	NA	NA	NA	NA	NA	2
AMY1C	-1.41764	NA	NA	NA	NA	NA	NA	NA	NA	NA	NA	NA	NA	NA	NA	NA	NA	NA	NA	NA	1.12421	NA	NA	NA	NA	NA	2
TCEA1	1.35903	NA	NA	NA	NA	NA	NA	NA	NA	NA	NA	1.34615	NA	NA	NA	NA	NA	NA	NA	NA	NA	NA	NA	NA	NA	NA	2
DESI1	1.11546	NA	NA	NA	NA	NA	NA	NA	NA	NA	NA	-1.32567	NA	NA	NA	NA	NA	NA	NA	NA	NA	NA	NA	NA	NA	NA	2
ISG20	-2.43955	NA	NA	NA	NA	NA	NA	NA	NA	NA	NA	NA	NA	NA	NA	NA	NA	NA	NA	NA	-2.16344	NA	NA	NA	NA	NA	2
FAM13B	-1.15806	NA	NA	NA	NA	NA	NA	NA	NA	NA	NA	NA	NA	NA	0.87336	NA	NA	NA	NA	NA	NA	NA	NA	NA	NA	NA	2
IPO8	-1.52224	NA	NA	NA	NA	NA	NA	NA	NA	NA	-0.368172	NA	NA	NA	NA	NA	NA	NA	NA	NA	NA	NA	NA	NA	NA	NA	2
AARS2	1.31218	NA	NA	NA	NA	NA	NA	0.484544	NA	NA	NA	NA	NA	NA	NA	NA	NA	NA	NA	NA	NA	NA	NA	NA	NA	NA	2
HES4	1.15183	NA	NA	NA	NA	NA	NA	NA	NA	NA	NA	NA	NA	NA	NA	NA	NA	NA	NA	NA	NA	NA	NA	NA	NA	4.65851	2
KIF20B	1.09152	NA	-1.11703	NA	NA	NA	NA	NA	NA	NA	NA	NA	NA	NA	NA	NA	NA	NA	NA	NA	NA	NA	NA	NA	NA	NA	2
FAM65B	1.25159	NA	NA	NA	NA	NA	NA	NA	NA	NA	NA	NA	NA	NA	NA	NA	NA	NA	NA	-3.32378	NA	NA	NA	NA	NA	NA	2
CLIP3	-1.52994	NA	NA	NA	NA	NA	NA	NA	NA	NA	NA	NA	NA	NA	NA	NA	NA	NA	NA	NA	NA	NA	NA	2.11929	NA	NA	2
H3F3B	-1.10118	1.20719	NA	NA	NA	NA	NA	NA	NA	NA	NA	NA	NA	NA	NA	NA	NA	NA	NA	NA	NA	NA	NA	NA	NA	NA	2
EIF1AY	-1.70373	NA	NA	NA	NA	NA	NA	NA	NA	NA	NA	NA	NA	NA	NA	NA	NA	NA	NA	NA	-1.58052	NA	NA	NA	NA	NA	2
HADH	NA	-1.08504	NA	NA	NA	NA	NA	NA	NA	-0.695252	NA	NA	NA	NA	NA	NA	NA	NA	NA	NA	NA	NA	NA	NA	NA	NA	2
NDUFB6	NA	-1.10788	NA	NA	NA	NA	NA	NA	NA	-0.705687	NA	NA	NA	NA	NA	NA	NA	NA	NA	NA	NA	NA	NA	NA	NA	NA	2
WDHD1	NA	NA	NA	NA	NA	NA	NA	NA	-0.406218	-0.976091	NA	NA	NA	NA	NA	NA	NA	NA	NA	NA	NA	NA	NA	NA	NA	NA	2
PRR11	NA	NA	-1.60582	NA	NA	NA	NA	NA	NA	-0.869595	NA	NA	NA	NA	NA	NA	NA	NA	NA	NA	NA	NA	NA	NA	NA	NA	2
RPL19	NA	NA	NA	NA	NA	NA	NA	NA	-0.426354	-0.563929	NA	NA	NA	NA	NA	NA	NA	NA	NA	NA	NA	NA	NA	NA	NA	NA	2
[truncated: 8,001 more rows]

## Sheet: T3_DEGs_Details
DEGsThreshold				DEGs List (Before filtering)
Datasets	logFoldChange	P value		AML1						AML2						AML3						AML4						AML5						AML6						AML7						AML8
AML1	1.07945	0.05		genes	logFC	P_value	adj.P_value	threshold		genes	logFC	P_value	adj.P_value	threshold		genes	logFC	P_value	adj.P_value	threshold		genes	logFC	P_value	adj.P_value	threshold		genes	logFC	P_value	adj.P_value	threshold		genes	logFC	P_value	adj.P_value	threshold		genes	logFC	P_value	adj.P_value	threshold		genes	logFC	P_value	adj.P_value
AML2	0.871205	0.05		DPPA4	-4.84459	1.01608e-10	2.10958e-06	down		COL7A1	3.48437	8.73321e-08	0.00181319	up		SKA1	-3.12482	2.50697e-06	0.050345	down		KCNT2	2.63255	1.71646e-06	0.0274389	up		CCDC152	-2.61826	5.1125e-09	7.60024e-05	down		MMP13	4.88056	0.000129247	0.999915	up		FPR1	-2.32888	6.09984e-10	1.05832e-05	down		PCOLCE2	1.65888	4.62414e-07	0.00718638
AML3	0.827936	0.05		PPP2R2B	3.51132	5.442e-10	3.11063e-06	up		ADGRE5	2.20983	2.05713e-07	0.00213551	up		STIL	-1.7896	8.47577e-06	0.0606241	down		NIN	-1.21514	2.91005e-06	0.0274389	down		DOCK10	-1.70305	9.35552e-08	0.000695396	down		SPP1	3.68305	0.000168559	0.999915	up		CSTA	3.59076	6.22136e-09	5.39703e-05	up		ADGRD1	-0.982345	6.57314e-06	0.0400462
AML4	0.853478	0.05		CLECL1	4.09847	5.72482e-10	3.11063e-06	up		IL18R1	1.91347	5.80084e-07	0.00401457	up		BLM	-1.69176	1.19482e-05	0.0606241	down		SAFB	1.4869	1.30304e-05	0.0807431	up		MAP9	-1.92686	2.24498e-07	0.000984665	down		RNASE12	-1.6719	0.00131361	0.999915	down		ARG2	-1.30654	1.7695e-08	6.42619e-05	down		HES7	-0.747802	7.73043e-06	0.0400462
AML5	0.728838	0.05		PROM1	-4.98153	5.99293e-10	3.11063e-06	down		IER3	3.42085	9.51991e-07	0.00417213	up		ERCC6L	-2.29871	1.20753e-05	0.0606241	down		CS	1.23351	1.71265e-05	0.0807431	up		VAMP5	-2.50716	2.64944e-07	0.000984665	down		CLEC4D	-2.48063	0.00143851	0.999915	down		RNASE6	-2.3644	1.8463e-08	6.42619e-05	down		FAT4	0.811438	1.04306e-05	0.0405254
AML6	0.973401	0.05		RHAG	3.74121	8.66225e-10	3.59691e-06	up		PLK4	-2.07104	1.14014e-06	0.00417213	down		MTFR2	-1.89351	2.82598e-05	0.102856	down		TRAM2	1.63576	4.1178e-05	0.122872	up		CD69	1.40764	3.79882e-07	0.00112946	up		RASL11A	1.56731	0.00172252	0.999915	up		HLA-DQB1	-2.26217	2.78484e-08	6.42619e-05	down		TNFRSF21	0.621353	1.97344e-05	0.0512749
AML7	0.736751	0.05		TCEAL4	-4.23161	1.87275e-09	6.48035e-06	down		MPO	-4.96835	1.36282e-06	0.00417213	down		TACC3	-2.29427	3.90397e-05	0.102856	down		STRADA	1.61191	4.22903e-05	0.122872	up		DNM1	1.11895	5.93672e-07	0.00147092	up		NLK	-2.01664	0.00188352	0.999915	down		HLA-DQB2	-2.26217	2.78484e-08	6.42619e-05	down		EPHA2	0.729535	1.9796e-05	0.0512749
AML8	0.435444	0.05		MSRB3	-3.16804	3.30278e-09	8.76499e-06	down		NCOA7	2.64995	1.51186e-06	0.00417213	up		MCM7	-1.41188	3.98855e-05	0.102856	down		EI24	1.18056	4.59592e-05	0.122872	up		ELF4	1.24048	1.06094e-06	0.00200125	up		SERPINB10	-1.61106	0.00192902	0.999915	down		CYTIP	-1.9952	3.23487e-08	6.42619e-05	down		HOPX	-1.19298	2.68701e-05	0.0571023
AML9	0.39887	0.05		CTDSPL	-3.23842	3.59008e-09	8.76499e-06	down		IL7R	3.07984	2.66945e-06	0.00417213	up		HCG22 /// TCF19	-2.58924	4.4243e-05	0.102856	down		IL1RAP	1.23267	5.2125e-05	0.122872	up		UNC13D	-1.12699	1.10439e-06	0.00200125	down		KNG1	2.20941	0.0021182	0.999915	up		CD74	-2.3401	3.3088e-08	6.42619e-05	down		MME	-0.98625	2.93944e-05	0.0571023
AML10	0.494854	0.05		BASP1	-3.34666	3.79949e-09	8.76499e-06	down		RASGRP3	2.34977	2.68563e-06	0.00417213	up		SPAG5	-1.90877	5.4342e-05	0.102856	down		TAB3	1.44552	5.94879e-05	0.124647	up		LRIG1	-1.42862	1.36802e-06	0.00200125	down		LZTFL1	-1.9712	0.00225428	0.999915	down		BANK1	-1.67354	3.39093e-08	6.42619e-05	down		ITGBL1	-0.565767	3.73316e-05	0.0623253
AML11	0.337948	0.05		DHX32	-2.39677	5.50745e-09	1.14346e-05	down		SLC2A5	-1.50435	2.83898e-06	0.00417213	down		H2AFX	-1.29074	5.45171e-05	0.102856	down		ST8SIA1	2.68435	7.27717e-05	0.137233	up		STK33	-1.60557	1.45067e-06	0.00200125	down		CNOT2	1.89495	0.00263957	0.999915	up		AREG	-2.2946	3.83078e-08	6.42619e-05	down		IPMK	0.873316	4.35346e-05	0.0623253
AML12	1.08386	0.05		AKR1C3	-3.29731	6.59383e-09	1.24455e-05	down		RNASEH2A	-1.35122	3.14286e-06	0.00417213	down		TTK	-3.50747	5.63398e-05	0.102856	down		PHGDH	-1.07726	0.000108732	0.152926	non-significant		NUDT11	-2.47775	1.48081e-06	0.00200125	down		FOXM1	-2.38091	0.00278922	0.999915	down		NAAA	-1.8159	4.07424e-08	6.42619e-05	down		CORO2B	-1.0699	4.41142e-05	0.0623253
AML13	1.47576	0.05		IL18RAP	4.95941	7.57592e-09	1.26055e-05	up		CHIC2	1.24583	3.42471e-06	0.00417213	up		FAM64A	-3.22426	6.64647e-05	0.111229	down		BMP4	-1.37927	0.000113972	0.152926	down		ZNF467	0.916573	1.75098e-06	0.00216917	non-significant		TMEM176A	1.89535	0.00285156	0.999915	up		CAMK1D	-1.2937	5.12347e-08	6.44321e-05	down		C19orf33	0.606869	4.88155e-05	0.0632201
AML14	1.60029	0.05		ALDH1A1	-3.2826	8.74137e-09	1.26055e-05	down		MYCBP2	1.34886	3.58098e-06	0.00417213	up		HJURP	-2.4514	0.000107017	0.14064	down		THOC5	1.69556	0.00011425	0.152926	up		CYYR1	-1.77493	1.92376e-06	0.0021999	down		ESCO2	-1.83455	0.00299638	0.999915	down		CD86	-2.29335	5.31513e-08	6.44321e-05	down		NODAL	0.616002	7.6838e-05	0.087121
AML15	0.472437	0.05		MYH10	-3.57107	9.34241e-09	1.26055e-05	down		CENPN	-2.22182	3.61686e-06	0.00417213	down		UBE2C	-2.57589	0.0001134	0.14064	down		ANGPT4	-1.50446	0.000130869	0.152926	down		CLGN	-1.71407	2.74562e-06	0.00291546	down		WIF1	2.15964	0.00352435	0.999915	up		RETSAT	1.60932	5.39282e-08	6.44321e-05	up		CLDN1	-1.80451	7.84823e-05	0.087121
AML16	1.76553	0.05		WDR54	-2.70419	1.04495e-08	1.26055e-05	down		LRP3	-1.94644	3.72795e-06	0.00417213	down		EXO1	-1.47682	0.000116957	0.14064	down		KLHL7	-1.58113	0.000133525	0.152926	down		LUZP1	1.4603	3.39999e-06	0.00318871	up		MMP11	1.34922	0.00377438	0.999915	up		NLRP3	-2.39934	6.60304e-08	6.44321e-05	down		MEIOB	-0.558672	0.000101833	0.0997579
AML17	1.35943	0.05		S100A6	-2.64989	1.05455e-08	1.26055e-05	down		GTF3A	-1.2034	3.86527e-06	0.00417213	down		TROAP	-1.38809	0.00013448	0.14064	down		MMP2	-1.49103	0.000140324	0.152926	down		CD99P1	1.47864	3.43195e-06	0.00318871	up		LCORL	1.56027	0.00392356	0.999915	up		CD200R1L	-1.18764	6.62793e-08	6.44321e-05	down		LANCL3	-1.19018	0.000108183	0.0997579
AML18	0.431785	0.05		KLRB1	5.09734	1.13824e-08	1.26055e-05	up		BHLHE40	2.74504	4.22785e-06	0.00417213	up		SPC25	-3.0189	0.000148031	0.14064	down		AARS1	-0.819772	0.000145566	0.152926	non-significant		EFNB1	1.48848	4.23164e-06	0.00370044	up		IBSP	2.11326	0.00413067	0.999915	up		CD200R1	-1.18764	6.62793e-08	6.44321e-05	down		RPS9	-0.715597	0.000111623	0.0997579
AML19	2.0162	0.05		RPS23	-3.41987	1.15353e-08	1.26055e-05	down		FAM129A	1.87157	4.26806e-06	0.00417213	up		ASF1B	-1.90491	0.000150973	0.14064	down		CD14	-1.49022	0.000145968	0.152926	down		RCAN3	-2.26345	4.8785e-06	0.0040291	down		IL1B	-2.67142	0.00454859	0.999915	down		FCRLA	-1.23744	6.6846e-08	6.44321e-05	down		HSPA14	0.593259	0.000115542	0.0997579
AML20	2.4233	0.05		CD96	3.17432	1.15357e-08	1.26055e-05	up		VKORC1	-1.13987	4.39674e-06	0.00417213	down		RHOH	1.06088	0.000151609	0.14064	non-significant		CNTLN	1.08147	0.000158105	0.156924	up		DUSP5	1.79254	5.62325e-06	0.0042486	up		CA1	-2.57932	0.0045627	0.999915	down		C3	-1.4472	7.81045e-08	6.87597e-05	down		OSR1	-0.472686	0.000122583	0.100267
AML21	1.07382	0.05		EEF1A2	3.71397	1.28156e-08	1.33039e-05	up		NPW	-3.33843	4.40906e-06	0.00417213	down		KIF11	-2.58008	0.000159716	0.14064	down		ARHGAP24	2.26621	0.000168975	0.159326	up		MIR200C	0.815916	5.98164e-06	0.0042486	non-significant		S1PR3	1.91664	0.00462501	0.999915	up		LTF	-2.06173	8.76785e-08	6.87597e-05	down		PRKG1	-0.519065	0.000155965	0.103465
AML22	3.24206	0.05		RAB11FIP5	1.92344	1.40996e-08	1.33908e-05	up		WDR11	1.148	4.54063e-06	0.00417213	up		ITGB3BP	-1.06027	0.000162895	0.14064	non-significant		FRMD4A	-0.792782	0.00019373	0.15935	non-significant		MAMDC2	2.63751	6.27097e-06	0.0042486	up		NR1H3	-1.49998	0.00484919	0.999915	down		F8	-1.10203	9.07247e-08	6.87597e-05	down		ITIH5	-0.920416	0.00016445	0.103465
AML23	2.04927	0.05		PTRF	-3.03293	1.41893e-08	1.33908e-05	down		EHBP1L1	1.17171	4.56482e-06	0.00417213	up		TK1	-2.46993	0.000166799	0.14064	down		GYPC	0.956831	0.000194496	0.15935	non-significant		SMOX	1.14319	6.28745e-06	0.0042486	up		SCARA5	-1.15121	0.00491436	0.999915	down		TPD52	-1.26692	9.47618e-08	6.87597e-05	down		PHGDH	0.451803	0.000169699	0.103465
AML24	1.99686	0.05		TCEAL3	-3.47862	1.48476e-08	1.34028e-05	down		TCFL5	1.08384	4.62186e-06	0.00417213	up		FANCI	-1.93644	0.000170838	0.14064	down		RAP1A	1.43465	0.000207987	0.15935	up		ANPEP	1.41098	7.70611e-06	0.00498082	up		RBBP6	2.72756	0.0052763	0.999915	up		CD302	-1.71416	9.74078e-08	6.87597e-05	down		SERP2	0.573772	0.000179079	0.103465
AML25	1.89099	0.05		DENND3	2.94407	1.71991e-08	1.397e-05	up		CLUH	-1.58182	4.99812e-06	0.00430172	down		CDC45	-2.37132	0.000172615	0.14064	down		PCTP	-1.16204	0.000223163	0.15935	down		CASS4	1.66928	8.16095e-06	0.00505503	up		CDC25B	-1.37239	0.00532338	0.999915	down		PLBD1	-1.93939	9.84527e-08	6.87597e-05	down		ZNF226	-0.540811	0.000181282	0.103465
AML26	3.90372	0.05		SERPINE2	-4.56274	1.74091e-08	1.397e-05	down		IFRD2	-1.33807	5.17981e-06	0.00430172	down		BUB1	-3.41063	0.000175082	0.14064	down		ROBO1	2.84524	0.00022618	0.15935	up		DSG2	-2.2511	9.80534e-06	0.00583065	down		TOP3B	2.06981	0.00564602	0.999915	up		B3GNT5	-1.94291	9.90774e-08	6.87597e-05	down		SERPINE1	0.553253	0.000181699	0.103465
				SMAD6	3.10005	1.74945e-08	1.397e-05	up		AURKAIP1	-1.25231	5.53905e-06	0.00442315	down		RAD51	-0.847842	0.000184465	0.142478	non-significant		ABCC9	2.7724	0.000227357	0.15935	up		SRGN	-1.25256	1.29789e-05	0.00742091	down		TCF7L2	1.36387	0.00624213	0.999915	up		ITK	-2.64883	1.03278e-07	6.89185e-05	down		IL1RL1	0.636737	0.000190028	0.103465
				FBXO6	2.20271	1.97011e-08	1.49302e-05	up		SLIRP	-1.63318	5.96664e-06	0.00452854	down		ASPM	-3.37444	0.000201264	0.145845	down		GZMA	-1.84139	0.000228149	0.15935	down		MTMR4	-1.01193	1.43574e-05	0.00785794	non-significant		UGGT1	2.62903	0.00632171	0.999915	up		ARHGAP5	-1.27502	1.21265e-07	7.66071e-05	down		IL12RB1	0.465319	0.000191013	0.103465
				SIRPA	-2.53426	2.07235e-08	1.49302e-05	down		GALK1	-1.09834	6.10727e-06	0.00452854	down		AURKB	-2.00847	0.000203349	0.145845	down		RAPH1	1.16175	0.000239658	0.16141	up		ADGRA2	1.31567	1.48004e-05	0.00785794	up		FAIM2	-1.22889	0.00656461	0.999915	down		FCN1	-2.67341	1.26614e-07	7.66071e-05	down		DMP1	-1.47352	0.000203794	0.103465
				NKG7	2.6543	2.15067e-08	1.49302e-05	up		NFKB2	2.08506	6.61528e-06	0.00473608	up		KIAA0101	-1.64448	0.000221347	0.151558	down		NKIRAS1	1.37555	0.000251527	0.163562	up		IER2	1.491	1.5972e-05	0.00818756	up		EPB41	-1.79613	0.00661067	0.999915	down		CLEC4C	-1.34456	1.28046e-07	7.66071e-05	down		RNASE2	-0.756353	0.00020571	0.103465
				P2RX1	-2.42543	2.15733e-08	1.49302e-05	down		MAD2L1	-2.41459	7.17642e-06	0.00475609	down		TIMP4	2.08361	0.000228548	0.151558	up		KAZALD1	-0.790155	0.000261518	0.16439	non-significant		NFIA	-1.52037	1.77663e-05	0.00880378	down		NXPE2	-2.37823	0.00661181	0.999915	down		IL6	-3.34026	1.34864e-07	7.79963e-05	down		RNASE3	-0.756353	0.00020571	0.103465
				TNFSF13B	3.11565	2.3725e-08	1.54643e-05	up		DHCR24	-2.14122	7.25649e-06	0.00475609	down		BUB1B	-3.61473	0.000244105	0.151558	down		ANGPT2	2.543	0.000299088	0.171911	up		STXBP1	-2.13891	1.89314e-05	0.00907592	down		PBK	-3.3266	0.00667684	0.999915	down		CCRL2	-1.30315	1.63736e-07	8.49588e-05	down		NECTIN4	0.62084	0.000210495	0.103465
				HLA-DPA1	-3.04119	2.38348e-08	1.54643e-05	down		MIF	-1.2279	7.37225e-06	0.00475609	down		CDC20	-3.3461	0.000254767	0.151558	down		ITGB5	-0.987084	0.000307309	0.171911	non-significant		TRIB1	2.01446	1.95365e-05	0.00907592	up		CCN1	1.98193	0.00686926	0.999915	up		RGS1	-2.29208	1.6437e-07	8.49588e-05	down		CLDN18	0.483758	0.000213042	0.103465
				PTH2R	2.72863	2.78461e-08	1.75194e-05	up		CXCL13	2.29863	7.55953e-06	0.00475609	up		TCF19	-2.38785	0.000259737	0.151558	down		CACHD1	-1.67489	0.000315985	0.171911	down		NETO2	2.10694	2.21339e-05	0.00975189	up		MYLK	1.48033	0.00702952	0.999915	up		HOXA9	1.69518	1.65156e-07	8.49588e-05	up		RPL12	-0.475266	0.00023283	0.109649
				TCEAL9	-3.38263	3.11537e-08	1.90239e-05	down		ENDOG	-1.08202	7.91154e-06	0.00483116	down		CENPM	-1.0893	0.000261859	0.151558	down		MYL3	-0.893328	0.000324926	0.171911	non-significant		LRRCC1	-1.69702	2.23035e-05	0.00975189	down		S100A8	-4.17415	0.00725868	0.999915	down		MDFIC	-1.15998	1.69883e-07	8.49588e-05	down		TNXB	-0.524601	0.000251701	0.115049
				ABHD17C	-2.25433	3.21841e-08	1.90916e-05	down		SNRNP25	-2.4625	8.29612e-06	0.00487971	down		BARD1	-1.70613	0.000269465	0.151558	down		FGFR2	-1.42381	0.000326044	0.171911	down		PIM2	0.932401	2.43252e-05	0.010332	non-significant		TRIQK	1.48455	0.00726361	0.999915	up		APRT	1.02667	1.79293e-07	8.49588e-05	non-significant		GDPD1	-0.551404	0.000267418	0.115209
				LTC4S	2.1173	3.49637e-08	2.01644e-05	up		BASP1	1.19417	8.52339e-06	0.00487971	up		PRC1	-3.38269	0.000276487	0.151558	down		PIK3C3	1.87306	0.000328178	0.171911	up		DHX57	-0.824283	2.63667e-05	0.010888	non-significant		CSF3R	-1.63951	0.00743354	0.999915	down		STK17B	-1.27902	1.80754e-07	8.49588e-05	down		C11orf97	0.703215	0.000275004	0.115209
				SPINK2	-3.64467	3.65311e-08	2.04989e-05	down		EEF1E1	-1.04342	8.69614e-06	0.00487971	non-significant		HN1	-0.843837	0.0002895	0.151558	non-significant		ZCCHC2	-1.81673	0.000360727	0.173522	down		NABP1	1.32389	2.85099e-05	0.0114548	up		SLC5A3	1.29243	0.00746182	0.999915	up		ADGRG6	-1.14457	1.83778e-07	8.49588e-05	down		CCL17	0.469927	0.000285455	0.115209
				SCRN1	-3.31612	3.81703e-08	2.0855e-05	down		SPACA6	1.1633	9.4178e-06	0.00497429	up		AURKA	-2.2078	0.000292916	0.151558	down		THY1	1.70598	0.000374152	0.173522	up		AREG	-3.67012	3.40063e-05	0.013121	down		EBF3	2.1135	0.0075613	0.999915	up		CYTH1	-1.0223	1.87535e-07	8.49588e-05	non-significant		MSLN	0.902636	0.00028685	0.115209
				MTURN	-3.76805	4.09132e-08	2.17805e-05	down		RPS6KA2	1.98552	9.65976e-06	0.00497429	up		MND1	-2.01251	0.000302921	0.151558	down		POLR3G	2.0587	0.000391187	0.173522	up		CLU	-1.79272	3.44221e-05	0.013121	down		PLK1	-2.61098	0.00757147	0.999915	down		CD163	-1.15152	1.95226e-07	8.49588e-05	down		LEKR1	-0.470438	0.000289115	0.115209
				SELL	-2.99792	4.21668e-08	2.18867e-05	down		TRAF1	3.06014	9.66628e-06	0.00497429	up		RAD51AP1	-1.74587	0.000304955	0.151558	down		ZNF266	1.45249	0.000396476	0.173522	up		TRO	-0.995968	4.1385e-05	0.0153807	non-significant		TSPAN13	-1.52161	0.00768297	0.999915	down		TNFAIP3	-1.87163	1.95871e-07	8.49588e-05	down		EFHD1	-0.968115	0.000309249	0.120151
				PAFAH1B1	-2.2962	4.71285e-08	2.38654e-05	down		CCDC167	-1.26067	9.97179e-06	0.00497429	down		PROCR	1.20343	0.000319898	0.151558	up		TP53INP1	1.55923	0.000402683	0.173522	up		SATB1	0.706747	4.51401e-05	0.0163672	non-significant		KIAA1217	1.86215	0.00776765	0.999915	up		CLEC5A	-2.38458	2.37386e-07	9.65889e-05	down		RDM1	-0.376153	0.000327996	0.121213
				KBTBD11	-2.15419	4.88436e-08	2.414e-05	down		RGS16	2.47756	1.00626e-05	0.00497429	up		UBE2S	-1.20677	0.000329505	0.151558	down		CXCL9	2.10852	0.000403341	0.173522	up		GARRE1	-1.11857	4.86018e-05	0.0165741	down		GFPT2	-1.36013	0.00778395	0.999915	down		CYBB	-1.64902	2.37867e-07	9.65889e-05	down		KCNQ2	0.391185	0.000334611	0.121213
				CRHBP	-3.9414	4.99961e-08	2.414e-05	down		CCPG1	1.55208	1.03859e-05	0.00500995	up		CCDC150	-0.865521	0.000343083	0.151558	non-significant		PLCE1	1.48542	0.000403531	0.173522	up		RPPH1	1.0859	4.88694e-05	0.0165741	up		MCTP1	-1.81481	0.00781165	0.999915	down		KLRK1	-1.46316	2.39385e-07	9.65889e-05	down		LIFR	-0.500065	0.000335381	0.121213
				LLGL1	-1.76624	5.46449e-08	2.57849e-05	down		THBS1	3.32134	1.06174e-05	0.00500995	up		KIF20A	-4.22913	0.000343392	0.151558	down		GLDN	-1.20706	0.000406699	0.173522	down		ZYX	0.6371	4.90557e-05	0.0165741	non-significant		RNF38	1.08473	0.0089894	0.999915	up		ALCAM	-1.33847	2.67982e-07	0.000102118	down		ARC	-0.714893	0.000352085	0.122254
				MFSD3	3.34801	5.87221e-08	2.70931e-05	up		CDC25A	-2.33784	1.09069e-05	0.00503218	down		CDC6	-1.91136	0.000343398	0.151558	down		SCRN2	-0.855271	0.000414067	0.173522	non-significant		TRANK1	-1.08167	5.72415e-05	0.0189101	down		SYNJ2BP	1.56307	0.00910695	0.999915	up		PTGS2	-2.23287	2.94507e-07	0.000102118	down		TRIQK	-0.398805	0.000359808	0.122254
				DNAJC12	2.08338	6.03968e-08	2.726e-05	up		POP7	-1.62872	1.14122e-05	0.00507214	down		BCL2L12	-0.845164	0.000359579	0.151558	non-significant		ADIPOQ	-3.09925	0.000458747	0.181823	down		ARHGEF12	-1.32838	6.15693e-05	0.0194499	down		SERPINE2	1.75204	0.00913652	0.999915	up		MOSPD3	1.06619	3.03283e-07	0.000102118	non-significant		NLRP3	0.72309	0.00036186	0.122254
				PADI4	3.1696	6.71172e-08	2.91698e-05	up		NIP7	-1.04756	1.14821e-05	0.00507214	non-significant		CEP128	-1.50539	0.000369585	0.151558	down		SATB1	0.926594	0.00046316	0.181823	non-significant		PNKP	-0.805277	6.40202e-05	0.0194499	non-significant		DHX29	1.27083	0.00925447	0.999915	up		ST8SIA4	-1.84493	3.06012e-07	0.000102118	down		MR1	-0.454979	0.000392	0.129619
				ENY2	1.9085	6.74381e-08	2.91698e-05	up		SARS	1.42679	1.28498e-05	0.00515299	up		KRT19	-1.77654	0.000386055	0.151558	down		SYNPO	-1.01296	0.000469831	0.181823	non-significant		HPS4	-0.786493	6.42531e-05	0.0194499	non-significant		DOP1A	-1.31511	0.00955211	0.999915	down		RAB11FIP1	-1.48783	3.06329e-07	0.000102118	down		ACSL3	0.514118	0.000425943	0.137908
				FYB	2.12934	7.27298e-08	3.08167e-05	up		FAM107B	1.83053	1.30697e-05	0.00515299	up		UHRF1	-2.09513	0.000387032	0.151558	down		FAT2	-1.60473	0.000472442	0.181823	down		PPIP5K2	0.629726	6.45372e-05	0.0194499	non-significant		FHL2	1.12235	0.00962987	0.999915	up		CAMP	-2.12189	3.10453e-07	0.000102118	down		SLC4A9	0.611128	0.000436188	0.138343
				CYB5A	-2.33982	7.55659e-08	3.10244e-05	down		ADORA2A	2.46071	1.30866e-05	0.00515299	up		BIRC5	-3.4361	0.000388326	0.151558	down		PTGDS	-1.87007	0.000482895	0.182129	down		DCLK2	-0.892559	6.54174e-05	0.0194499	non-significant		TNC	2.85272	0.00980099	0.999915	up		ACE	-1.37511	3.12753e-07	0.000102118	down		AKTIP	-0.398755	0.000451417	0.140309
				DDHD2	2.3167	7.75282e-08	3.10244e-05	up		NTHL1	-1.70272	1.32311e-05	0.00515299	down		KPNA2 /// LOC146880	-1.35401	0.000392753	0.151558	down		CDKL5	2.13295	0.000510964	0.184182	up		SAT1	0.892434	6.70534e-05	0.0195454	non-significant		ZBTB34	1.30302	0.0099359	0.999915	up		CD274	-1.08089	3.17608e-07	0.000102118	down		SLC25A34	-0.629197	0.000460955	0.140465
				JARID2	1.97233	7.77029e-08	3.10244e-05	up		SLC17A9	-0.738449	1.32601e-05	0.00515299	non-significant		DTL	-2.7329	0.000397484	0.151558	down		KRT27	-1.77369	0.000513183	0.184182	down		AADAT	1.22931	7.20409e-05	0.0205954	up		MRPL50	1.02613	0.0100941	0.999915	non-significant		FDPS	1.74965	3.28853e-07	0.000102118	up		HAS2	-0.393239	0.000477909	0.142831
				CENPA	2.79245	7.94261e-08	3.11141e-05	up		NSDHL	-0.970627	1.3319e-05	0.00515299	non-significant		NUSAP1	-2.91297	0.000401232	0.151558	down		AHR	2.05111	0.000517641	0.184182	up		IL1RAP	1.29259	7.41611e-05	0.0206384	up		SPRYD7	-1.7194	0.0102147	0.999915	down		HILPDA	-1.19326	3.29165e-07	0.000102118	down		RASGEF1A	-0.662225	0.000494536	0.143082
				GNG2	2.36048	8.90072e-08	3.42216e-05	up		NDUFS3	-0.883372	1.37888e-05	0.00515299	non-significant		DEPDC1	-2.93408	0.000407537	0.151558	down		ZNF480	1.0064	0.000550139	0.188575	non-significant		SNRNP40	-0.950076	7.4968e-05	0.0206384	non-significant		TMEM176B	3.26321	0.0103407	0.999915	up		CCL15-CCL14	-1.42227	3.34037e-07	0.000102118	down		S100A1	-0.467425	0.00050162	0.143082
				EPB41L3	-1.57915	9.21043e-08	3.42394e-05	down		NAA38	-1.82836	1.38051e-05	0.00515299	down		NDC80	-3.34054	0.000439326	0.16041	down		TLN2	-1.00644	0.000558326	0.188575	non-significant		F11R	1.25856	8.17535e-05	0.0216826	up		MGST2	-1.23347	0.0107176	0.999915	down		CCL23	-1.42227	3.34037e-07	0.000102118	down		TSC22D1	0.552094	0.000510977	0.143082
				BEX2	-3.14143	9.23518e-08	3.42394e-05	down		CDC45	-3.36594	1.38988e-05	0.00515299	down		CENPW	-2.14321	0.000451594	0.161945	down		SNTA1	-0.980103	0.000561089	0.188575	non-significant		KIAA0232	0.758263	8.23608e-05	0.0216826	non-significant		CDK1	-2.24672	0.0107214	0.999915	down		CCL15	-1.42227	3.34037e-07	0.000102118	down		CALML4	-0.509091	0.000515578	0.143082
				S100Z	2.02853	9.5431e-08	3.46249e-05	up		TRAPPC2L	-1.08768	1.44877e-05	0.00527706	down		MCM8	-1.13278	0.000481195	0.16447	down		NR2F2	1.48085	0.000569984	0.188575	up		UBE2E2	1.60095	8.32199e-05	0.0216826	up		KLHL41	1.33487	0.0108807	0.999915	up		ID2	-1.15401	3.40581e-07	0.000102118	down		PTAFR	0.370224	0.000551488	0.150363
				UBE2V2	2.24328	9.67269e-08	3.46249e-05	up		CENPU	-1.4323	1.47536e-05	0.00528127	down		KIAA1524	-1.17014	0.000487601	0.16447	down		SDC2	1.71002	0.000586421	0.190668	up		FREM1	-2.22417	8.45952e-05	0.0216826	down		CDC14A	-1.36547	0.0109948	0.999915	down		BIRC3	-1.25287	3.41375e-07	0.000102118	down		SRSF7	0.384242	0.000566539	0.151311
				KIT	-4.11494	9.87827e-08	3.47615e-05	down		GINS3	-1.7092	1.58059e-05	0.00531709	down		CDCA8	-2.78906	0.000490707	0.16447	down		CYP4X1	-1.48176	0.000607544	0.194188	down		SERTAD2	0.63251	8.86776e-05	0.0221583	non-significant		GPATCH1	1.0474	0.011313	0.999915	non-significant		SAMHD1	-1.24647	3.48009e-07	0.000102338	down		MLLT6	0.443255	0.000574438	0.151311
				ANKLE2	-1.7021	1.04265e-07	3.60792e-05	down		EHD1	1.75319	1.5911e-05	0.00531709	up		GINS2	-2.56861	0.000492158	0.16447	down		ZNF132	-0.735104	0.000628041	0.197393	non-significant		NFE2L3	-0.74353	9.60733e-05	0.0221583	non-significant		RBM22	2.12447	0.0116538	0.999915	up		SYTL3	-1.83532	3.92441e-07	0.00011006	down		SOX5	0.517425	0.000595368	0.153038
				PRG2	-3.74666	1.16948e-07	3.93312e-05	down		CEBPB	1.24203	1.59995e-05	0.00531709	up		ESCO2	-2.41371	0.000499585	0.16447	down		EGFLAM	0.889969	0.00064439	0.199212	non-significant		ACACB	-1.48006	9.66018e-05	0.0221583	down		RAI14	1.84586	0.0116893	0.999915	up		MS4A4E	-1.23829	3.93298e-07	0.00011006	down		BRINP3	0.408073	0.000609625	0.153038
				CD86	1.68322	1.23135e-07	3.93312e-05	up		CEBPG	1.68501	1.63299e-05	0.00531709	up		CCNB2	-3.03795	0.00051151	0.16568	down		SNAI2	0.830926	0.000697681	0.211236	non-significant		CFAP97	-1.31911	9.70614e-05	0.0221583	down		RPS6KA5	1.39953	0.0117629	0.999915	up		MS4A4A	-1.23829	3.93298e-07	0.00011006	down		TSLP	-0.506168	0.000624885	0.153038
				ITPKA	1.5893	1.23828e-07	3.93312e-05	up		DKC1	-0.891976	1.63966e-05	0.00531709	non-significant		RFC4	-1.20934	0.000642464	0.204793	down		USP45	1.47843	0.000721033	0.211236	up		BANK1	-1.11339	9.83435e-05	0.0221583	down		RMND1	2.25208	0.0117912	0.999915	up		BTG1	-2.22542	4.36744e-07	0.000120278	down		IFFO2	0.398981	0.000627911	0.153038
				FDFT1	-1.76712	1.24058e-07	3.93312e-05	down		CD33	-1.63796	1.66931e-05	0.00531709	down		PODXL	-1.77346	0.000662355	0.207835	down		SLC46A2	-0.697746	0.000721893	0.211236	non-significant		CST3	-1.06411	0.000100201	0.0221583	non-significant		SCAPER	-1.37459	0.0118391	0.999915	down		HLA-DMB	-1.07652	5.09364e-07	0.000137921	non-significant		SNAI2	0.411295	0.00063023	0.153038
				CCDC85C	2.55503	1.24381e-07	3.93312e-05	up		LRIG1	2.07358	1.69177e-05	0.00531709	up		HTATIP2	1.36079	0.00068686	0.207961	up		RPS2	0.934217	0.000728092	0.211236	non-significant		DENND3	0.747761	0.000100867	0.0221583	non-significant		SGO1	-2.01774	0.0122506	0.999915	down		PGAP1	-1.5341	5.16706e-07	0.000137921	down		FAM120B	-0.342556	0.000668178	0.156758
				DYSF	2.1601	1.26835e-07	3.93312e-05	up		NOP56	-1.11365	1.6921e-05	0.00531709	down		ANLN	-3.75341	0.000695279	0.207961	down		ECHDC2	-0.646472	0.000757828	0.212122	non-significant		MIR21	1.70201	0.000102124	0.0221583	up		SPTB	-1.23594	0.0126206	0.999915	down		KCTD12	-1.43632	5.32643e-07	0.000139895	down		RAD51B	-0.652165	0.000679232	0.156758
				NDN	-2.512	1.2875e-07	3.93312e-05	down		BCL3	1.12287	1.72746e-05	0.00531709	up		MAP1B	-0.912403	0.000706051	0.207961	non-significant		ING1	-1.03851	0.000763937	0.212122	non-significant		TMTC2	0.945992	0.000102607	0.0221583	non-significant		DGAT1	-1.71157	0.0127333	0.999915	down		LY6K	2.58177	5.4023e-07	0.000139895	up		TAGLN	-0.486351	0.00069641	0.156758
				SNCA	-3.51762	1.28818e-07	3.93312e-05	down		MYO1G	1.17023	1.74146e-05	0.00531709	up		KIF18A	-1.56684	0.000706119	0.207961	down		C1QTNF1	-1.00494	0.000781216	0.212122	non-significant		URB1-AS1	0.695051	0.00010268	0.0221583	non-significant		NMB	-1.20531	0.012838	0.999915	down		IFIH1	-1.02179	5.61785e-07	0.000141412	non-significant		DMD	-1.01545	0.000703484	0.156758
				LY6E	2.05039	1.32227e-07	3.9787e-05	up		PRDX4	-1.44598	1.80008e-05	0.0054164	down		TRIP13	-2.84414	0.000714534	0.207961	down		LAPTM4B	1.48294	0.00078205	0.212122	up		NAP1L3	-1.45282	0.000102847	0.0221583	down		CDH2	1.58173	0.0128458	0.999915	up		LSP1	-1.17066	5.62388e-07	0.000141412	down		RAD54L	0.43132	0.00071051	0.156758
				LINC01221	2.22512	1.37623e-07	4.06243e-05	up		CCL2	4.38678	1.85437e-05	0.00550005	up		HAUS8	-1.2693	0.000757325	0.217266	down		PLP2	1.72724	0.000787385	0.212122	up		LITAF	1.00832	0.000110059	0.0233734	non-significant		VPS33B	1.16357	0.0129154	0.999915	up		SRM	1.21237	5.85537e-07	0.00014513	up		DZANK1	-0.650999	0.000711902	0.156758
				LY86	2.25879	1.38923e-07	4.06243e-05	up		TUFM	-0.951033	1.9282e-05	0.00562809	non-significant		ERGIC1	0.626571	0.000834626	0.23607	non-significant		MICAL1	1.74263	0.000810108	0.215169	up		PHAX	-0.979444	0.000113693	0.0233974	non-significant		LGMN	1.58183	0.0130156	0.999915	up		SLAMF7	-2.47307	5.96581e-07	0.000145784	down		COL12A1	0.770508	0.00071742	0.156758
				CNN3	-3.07658	1.44265e-07	4.12648e-05	down		CEP55	-1.56036	1.95195e-05	0.00562809	down		SHCBP1	-2.90418	0.000886077	0.247142	down		APP	-0.619483	0.000836786	0.219168	non-significant		CD58	-0.964555	0.000114084	0.0233974	non-significant		YPEL3	-2.19412	0.0131763	0.999915	down		TRPS1	-1.07814	6.0573e-07	0.000145964	non-significant		ADM	-0.410427	0.000739501	0.156758
				SIRT5	2.14098	1.45089e-07	4.12648e-05	up		POLR2F	-1.26307	1.97886e-05	0.00562809	down		TOP2A	-3.75515	0.000905305	0.249046	down		RSPH6A	-0.794703	0.000857568	0.221535	non-significant		ULK2	-0.754938	0.000114894	0.0233974	non-significant		ENTPD4	2.36258	0.0132165	0.999915	up		ATP6V1D	-0.811219	6.44787e-07	0.000153247	non-significant		LAT	0.556337	0.000743283	0.156758
				TTC19	-1.41621	1.58236e-07	4.43958e-05	down		PIGU	-0.989471	2.00597e-05	0.00562811	non-significant		TMX4	1.27612	0.000938417	0.249444	up		PPP1R12B	1.21378	0.000891	0.222763	up		METTL22	0.78572	0.000117377	0.0235801	non-significant		TCHH	1.64249	0.0136623	0.999915	up		KIAA0040	-1.15765	6.9589e-07	0.000163158	down		ACTG2	-0.399434	0.00074756	0.156758
				CARD9	-2.74124	1.61345e-07	4.46645e-05	down		MLKL	-0.833845	2.12327e-05	0.00576639	non-significant		MT1E	-1.69128	0.00094178	0.249444	down		RPL26	1.04407	0.000894486	0.222763	non-significant		PLXNC1	-0.984126	0.000121956	0.0238666	non-significant		HDAC2	1.18133	0.0138535	0.999915	up		CHIA	-1.05863	7.58246e-07	0.000175408	non-significant		NEGR1	-0.783628	0.000770664	0.156758
				RBM23	-2.66092	1.6659e-07	4.5167e-05	down		CMBL	-1.2041	2.12887e-05	0.00576639	down		CENPF	-2.33187	0.000964706	0.249444	down		OR4F6	-0.993268	0.00089776	0.222763	non-significant		ERAP1	-0.599532	0.000122084	0.0238666	non-significant		OSR2	-1.33795	0.0142249	0.999915	down		BCL2L11	-0.911585	7.74509e-07	0.000176812	non-significant		ALX1	-0.454828	0.000774556	0.156758
				C12orf57	-1.69227	1.67511e-07	4.5167e-05	down		BRI3BP	-1.86114	2.13858e-05	0.00576639	down		ELL2	0.917793	0.000983344	0.249444	non-significant		TF	-1.63979	0.000913002	0.223602	down		WT1	1.00595	0.00012362	0.0238666	non-significant		PGLYRP1	-2.76079	0.0142759	0.999915	down		ARL5C	-1.06657	8.03535e-07	0.000180677	non-significant		AIF1	-0.580781	0.000776679	0.156758
				MYL6	-1.90191	1.76107e-07	4.68762e-05	down		FAH	-1.35383	2.19086e-05	0.00583162	down		GINS1	-1.82935	0.000983902	0.249444	down		MDM1	0.873432	0.000976515	0.233219	non-significant		PTBP3	0.709204	0.000126183	0.0240492	non-significant		QPCTL	1.62713	0.0143239	0.999915	up		IL1R2	-2.22682	8.1447e-07	0.000180677	down		FAM124A	-0.505538	0.000805064	0.160404
				NACA	-1.51236	1.78773e-07	4.69835e-05	down		TNFRSF9	2.39005	2.38349e-05	0.00623335	up		SGOL2	-1.33091	0.00100208	0.249444	down		CXXC4	-1.08972	0.000977915	0.233219	down		LINC00691	0.572956	0.000131937	0.0248275	non-significant		STEAP1	1.17051	0.0147445	0.999915	up		ARID5B	-1.39501	8.22678e-07	0.000180677	down		MON1A	-0.410938	0.000847861	0.165195
				IFITM3	-3.45507	1.89466e-07	4.90231e-05	down		CSF2	4.47385	2.41405e-05	0.00623335	up		AGPS	0.660391	0.00101415	0.249444	non-significant		TP73-AS1	0.798339	0.000992346	0.233219	non-significant		AMT	-0.647257	0.00013877	0.025787	non-significant		STEAP1B	1.17051	0.0147445	0.999915	up		PLA2G7	-1.47987	8.847e-07	0.000190447	down		ADIPOQ	-1.31644	0.000858213	0.165195
				PBX3	-2.3658	1.94046e-07	4.90231e-05	down		PTTG1	-1.07314	2.46126e-05	0.00623335	non-significant		GTSE1 /// TRMU	-1.7989	0.0010148	0.249444	down		KCND2	-0.986515	0.00100539	0.233219	non-significant		ADGRE5	1.25403	0.000141697	0.0260058	up		ATAD3A	1.13808	0.0149072	0.999915	up		PDE4B	-0.844711	8.89117e-07	0.000190447	non-significant		PYGL	-0.654754	0.000861002	0.165195
				BLVRA	-2.41488	1.97728e-07	4.90231e-05	down		NFKB1	2.39459	2.52218e-05	0.00623335	up		RRM2	-3.57454	0.00103047	0.249444	down		EDNRA	2.89205	0.00102002	0.233219	up		C17orf75	-0.936547	0.000144193	0.0261411	non-significant		SMG8	-1.37838	0.0149772	0.999915	down		NIBAN1	-0.999751	9.0469e-07	0.000191419	non-significant		CRIP1	-0.368427	0.000897141	0.167353
				DNAAF3	2.6872	1.99636e-07	4.90231e-05	up		ACAT2	-2.29782	2.58745e-05	0.00623335	down		SBSN	1.49265	0.00103203	0.249444	up		P3H4	-0.74045	0.00102647	0.233219	non-significant		VCL	0.939398	0.000153062	0.0274147	non-significant		PDGFRB	2.6838	0.0150136	0.999915	up		HAVCR2	-1.62254	9.21572e-07	0.000192642	down		GAB3	-0.671323	0.000915555	0.167353
				SLA2	2.19104	2.01974e-07	4.90231e-05	up		ZSWIM8	0.850638	2.6305e-05	0.00623335	non-significant		WEE1	-1.12886	0.00104385	0.249444	down		RGS3	-0.835543	0.00106935	0.23904	non-significant		ADGRG5	1.56713	0.000159212	0.0281768	up		CTSC	1.36753	0.0151098	0.999915	up		MNDA	-1.92171	1.00053e-06	0.000205606	down		ACAA2	-0.547172	0.000933367	0.167353
				IMPA1	1.6674	2.04554e-07	4.90231e-05	up		PEPD	-0.972236	2.6352e-05	0.00623335	non-significant		NUF2	-2.1007	0.00106859	0.249444	down		POLK	0.750008	0.00107744	0.23904	non-significant		CNN2	1.13464	0.000166049	0.0289704	up		ITPR1	1.49754	0.0151339	0.999915	up		SLCO4C1	-2.00951	1.01353e-06	0.000205606	down		C3AR1	-0.514002	0.000944311	0.167353
				CFH	2.01774	2.04734e-07	4.90231e-05	up		TRIP13	-2.5691	2.63792e-05	0.00623335	down		MCM2	-1.14964	0.00107959	0.249444	down		NDUFA4L2	2.13094	0.00111533	0.244221	up		GMIP	0.689	0.000168883	0.0289704	non-significant		NUP58	1.40365	0.0152064	0.999915	up		DHX40	-1.50568	1.01914e-06	0.000205606	down		TMEM45A	-0.336608	0.000951901	0.167353
				RNPEP	2.07074	2.05424e-07	4.90231e-05	up		ZHX2	1.17554	2.64068e-05	0.00623335	up		FOXM1	-2.33779	0.00108065	0.249444	down		ALX4	-0.59633	0.00112669	0.244221	non-significant		ELL	0.899509	0.000169734	0.0289704	non-significant		CLU	1.8783	0.0153067	0.999915	up		FBP1	1.23594	1.04912e-06	0.000209221	up		IGFBP2	0.389484	0.00096933	0.167353
				CYC1	1.35102	2.13492e-07	5.03696e-05	up		LDHB	-1.28867	2.64201e-05	0.00623335	down		HNRNPA1L2	-0.622578	0.0011097	0.251361	non-significant		CCL19	0.561818	0.00116179	0.248965	non-significant		CCDC144B	-1.41545	0.000171492	0.0289704	down		POLK	1.64681	0.0153813	0.999915	up		GZMB	-0.885331	1.07491e-06	0.000211086	non-significant		PDE4B	0.393368	0.000976151	0.167353
				CCL5	3.1109	2.20412e-07	5.09178e-05	up		AUNIP	-1.03437	2.67481e-05	0.00623981	non-significant		KIF4A /// KIF4B	-2.16317	0.00111399	0.251361	down		PPARGC1A	-1.35881	0.00118913	0.249077	down		GSTM5	-2.9341	0.000188631	0.0315077	down		ANGPT2	1.87112	0.0155937	0.999915	up		NR4A3	-1.01889	1.0828e-06	0.000211086	non-significant		CYB561	-0.685111	0.0009801	0.167353
				TNFRSF21	-2.63884	2.2072e-07	5.09178e-05	down		HES6	-1.73137	2.79496e-05	0.00644079	down		PRR11	-1.60582	0.00113921	0.254197	down		APOL2	-1.23373	0.00119888	0.249077	down		EIF5	0.717949	0.000195491	0.0322908	non-significant		ZNF189	1.01658	0.0156605	0.999915	non-significant		AHR	-1.87892	1.10405e-06	0.000212837	down		TGFBR1	-0.4662	0.000981439	0.167353
				FHL1	-1.66393	2.23232e-07	5.09312e-05	down		METAP1	-0.831008	2.823e-05	0.00644079	non-significant		HIST1H4J /// HIST1H4K	1.14819	0.00118819	0.257464	up		PAQR7	-1.0163	0.00120193	0.249077	non-significant		ILRUN	0.804227	0.00019911	0.0325271	non-significant		EPHA2	1.59867	0.0157417	0.999915	up		CYP11A1	-2.49351	1.12593e-06	0.000214669	down		TIMM8B	-0.406368	0.00098527	0.167353
				WFDC1	2.07539	2.28076e-07	5.10316e-05	up		TM6SF1	2.32945	2.93086e-05	0.00659398	up		CDC25C	-1.8995	0.00120424	0.257464	down		GPC6	-1.38362	0.00122316	0.250721	down		ZNF559	-0.762425	0.000202536	0.0327272	non-significant		ANKRD22	-1.23647	0.0158702	0.999915	down		CASK	-0.817643	1.15928e-06	0.000218624	non-significant		CRABP2	-0.367449	0.000990699	0.167353
				LINC01420	-3.91147	2.28588e-07	5.10316e-05	down		NFKBIZ	2.19556	3.04506e-05	0.00659398	up		MASTL	-0.736798	0.0012064	0.257464	non-significant		SLC35A4	-1.19048	0.00126141	0.255781	down		S100Z	1.12358	0.000209338	0.0334626	up		ALAS2	-1.59684	0.0159883	0.999915	down		SCARB2	-1.32594	1.19371e-06	0.000222697	down		BIRC3	0.358362	0.00101707	0.167847
				DECR1	1.83833	2.33472e-07	5.1465e-05	up		CENPV	-1.80275	3.05545e-05	0.00659398	down		CDCA3	-1.85813	0.00121487	0.257464	down		ZNF429	-1.08396	0.00127674	0.256135	down		ENPP4	-1.41873	0.000214546	0.0337908	down		FAP	1.33905	0.0162233	0.999915	up		FGFR1	-0.905643	1.27726e-06	0.000233741	non-significant		FBF1	0.338915	0.00101731	0.167847
				RBPMS2	3.65785	2.35487e-07	5.1465e-05	up		TMEM120A	3.83622	3.05921e-05	0.00659398	up		ORC1	-0.880633	0.00121945	0.257464	non-significant		AEBP2	1.57501	0.00132076	0.257033	up		MDC1	-0.568544	0.000215937	0.0337908	non-significant		PADI4	-1.78774	0.0165699	0.999915	down		DNASE2B	-1.52185	1.27985e-06	0.000233741	down		ZBTB2	0.367499	0.00103199	0.167847
				DOCK1	-1.68644	2.68492e-07	5.76499e-05	down		CKS1B	-2.38964	3.10777e-05	0.00659398	down		CCNB1	-3.07673	0.00123078	0.257464	down		ST3GAL3	-1.19543	0.00133199	0.257033	down		MPPED2	-1.17764	0.000224096	0.0345635	down		FGFR2	1.13688	0.0166843	0.999915	up		FMNL2	-1.22862	1.29586e-06	0.0002342	down		FMOD	1.34128	0.00103682	0.167847
				SLC16A5	-1.61451	2.6934e-07	5.76499e-05	down		LMNB2	-1.04626	3.11837e-05	0.00659398	non-significant		PSMC3IP	-1.4213	0.00124848	0.258474	down		SETDB1	1.01788	0.00133691	0.257033	non-significant		ANXA5	-2.36871	0.000225525	0.0345635	down		KPNA2	-1.41297	0.0166927	0.999915	down		AHNAK	-1.18433	1.31452e-06	0.000234936	down		ZBTB49	0.398532	0.00107859	0.170286
				PIGY	-1.22668	2.91748e-07	6.14553e-05	down		CALM1	1.13217	3.15637e-05	0.00659398	up		ABHD5	1.17809	0.00131832	0.264014	up		TMEM147	0.854533	0.00135825	0.257033	non-significant		PROSER2	0.820316	0.000232178	0.0352199	non-significant		KAT7	-1.46292	0.0167612	0.999915	down		OSBPL9	-1.06367	1.34223e-06	0.000234936	non-significant		INPP4A	-0.37274	0.00109838	0.170286
				ETV6	-2.00826	2.98812e-07	6.14553e-05	down		FKBP11	-2.04306	3.16839e-05	0.00659398	down		EPHX1	1.18918	0.00132976	0.264014	up		SLC7A10	-1.87535	0.00135944	0.257033	down		ECI2	-0.789182	0.000240642	0.0358409	non-significant		PAF1	-1.28215	0.016865	0.999915	down		CCR2	-1.30499	1.35261e-06	0.000234936	down		CALCA	0.381126	0.00112768	0.170286
				HINT1	-1.31185	2.99171e-07	6.14553e-05	down		RNASE2	-1.8472	3.17862e-05	0.00659398	down		TUBB4B	-0.779027	0.00133664	0.264014	non-significant		COX10	0.848632	0.00136299	0.257033	non-significant		DEAF1	0.722733	0.000241093	0.0358409	non-significant		NFKB1	1.52677	0.0171999	0.999915	up		MEFV	-0.988632	1.3541e-06	0.000234936	non-significant		FMO2	-1.50255	0.00113075	0.170286
				SRSF8	-2.65268	2.99801e-07	6.14553e-05	down		MYC	-0.936768	3.20774e-05	0.00659398	non-significant		AUNIP	-0.748087	0.00134061	0.264014	non-significant		B3GALT2	1.34577	0.00142512	0.266088	up		CHD3	-0.533457	0.000246383	0.0361193	non-significant		RASGRF2	1.02683	0.0173754	0.999915	non-significant		FEM1C	-1.33098	1.3801e-06	0.000237077	down		MCTP1	-0.743833	0.00115774	0.170286
				SYTL4	-2.80603	3.03829e-07	6.14553e-05	down		EBI3	5.792	3.24689e-05	0.00660901	up		KIF14	-2.60854	0.0013412	0.264014	down		CLU	-1.78921	0.00144772	0.267658	down		NOP14	-0.658719	0.000251812	0.0361193	non-significant		DENND2B	1.09776	0.0174202	0.999915	up		TMEM97	0.962415	1.41394e-06	0.000237462	non-significant		CLUH	0.393495	0.0011579	0.170286
				NEK2	1.39496	3.06018e-07	6.14553e-05	up		PRPS1	-1.0574	3.29775e-05	0.00663679	non-significant		LOC81691	-0.896155	0.00135412	0.264014	non-significant		TSG101	1.09227	0.00146982	0.269106	up		MIR2117	0.521814	0.000252513	0.0361193	non-significant		PGAP6	-2.07149	0.0176706	0.999915	down		MS4A6E	-1.05056	1.4234e-06	0.000237462	non-significant		NHLRC3	-0.378212	0.00115842	0.170286
				EIF4B	-1.23108	3.07839e-07	6.14553e-05	down		RNF19B	2.1981	3.36078e-05	0.00663679	up		RNASEH2A	-1.59055	0.00139946	0.27023	down		BCL2L1	0.711788	0.00150119	0.269505	non-significant		RYR3	-0.870684	0.000252685	0.0361193	non-significant		DHRS11	-2.33291	0.0177467	0.999915	down		MS4A6A	-1.05056	1.4234e-06	0.000237462	non-significant		CLYBL	-0.444418	0.00118116	0.170286
				LIN28B	2.22645	3.23598e-07	6.38437e-05	up		CD70	1.87657	3.43404e-05	0.00663679	up		TLN1	-0.980099	0.00142108	0.271792	non-significant		EHD2	0.791759	0.00152645	0.269505	non-significant		NRXN2	0.946694	0.000256672	0.0363398	non-significant		C1orf162	1.0371	0.0179573	0.999915	non-significant		TUT4	-1.59488	1.47144e-06	0.000242169	down		GSPT2	-0.519742	0.00118859	0.170286
				ASH2L	1.23511	3.26105e-07	6.38437e-05	up		CLEC16A	0.75449	3.43952e-05	0.00663679	non-significant		SEC11C	1.55867	0.00144087	0.272976	up		HSD11B1	-1.10003	0.00152755	0.269505	down		INTS6	0.618235	0.000280458	0.0393329	non-significant		SNAPC3	0.991753	0.01802	0.999915	non-significant		CD7	-1.33473	1.49232e-06	0.000242169	down		ADGRL4	0.420452	0.00119076	0.170286
				EVPL	2.43679	3.30462e-07	6.38437e-05	up		SETMAR	-0.708616	3.55841e-05	0.00663679	non-significant		CLSPN	-0.63567	0.00146071	0.274149	non-significant		NAA60	-1.04029	0.00152916	0.269505	non-significant		SLC66A1	1.09563	0.000290073	0.0403011	up		FAT1	1.83068	0.0180823	0.999915	up		TIAM2	-0.904483	1.50466e-06	0.000242169	non-significant		FAM120C	0.405772	0.00119317	0.170286
				CPA3	-3.40349	3.32103e-07	6.38437e-05	down		KIAA0355	1.35821	3.62504e-05	0.00663679	up		SYNDIG1	1.30947	0.00149561	0.277433	up		VWA8	2.2913	0.001565	0.270988	up		CD44	0.992534	0.000296866	0.0408631	non-significant		NKG7	-1.72488	0.0180923	0.999915	down		FCER1A	-2.53967	1.51314e-06	0.000242169	down		CXCL6	0.55959	0.00120374	0.170286
				GNG11	-3.93562	3.65385e-07	6.95976e-05	down		TPI1	-1.3597	3.66328e-05	0.00663679	down		DDIAS	-1.54485	0.00150583	0.277433	down		FARP1	0.727144	0.00156632	0.270988	non-significant		WT1-AS	1.24367	0.000304782	0.0414002	up		APLP2	1.0649	0.018263	0.999915	non-significant		TMEM154	-1.03126	1.52141e-06	0.000242169	non-significant		KLF10	0.357715	0.00124605	0.170286
				PELI2	-2.34476	3.70187e-07	6.98712e-05	down		PAFAH1B1	0.918024	3.66835e-05	0.00663679	non-significant		TUBBP5	0.580727	0.00153249	0.279777	non-significant		GRINA	-0.547898	0.00161727	0.271737	non-significant		SH3BGRL3	0.793349	0.000306338	0.0414002	non-significant		ADGRD1	-1.27761	0.0184345	0.999915	down		CCL7	-2.4293	1.53793e-06	0.000242574	down		NELL2	0.350296	0.00125308	0.170286
				ESYT1	-1.34242	3.91192e-07	7.26657e-05	down		FDFT1	-1.27739	3.71096e-05	0.00663679	down		PRMT1	-0.70765	0.00156965	0.280271	non-significant		ATF7IP2	1.2413	0.00165047	0.271737	up		HSD17B8	-0.669941	0.000315199	0.0415699	non-significant		KCNN4	-1.76238	0.0184559	0.999915	down		BCL2A1	-1.96168	1.5884e-06	0.000248277	down		STX11	0.385575	0.00125555	0.170286
				RAB3IP	-1.91778	3.91993e-07	7.26657e-05	down		C12orf57	-0.539015	3.71184e-05	0.00663679	non-significant		TCF4	-0.648839	0.00159398	0.280271	non-significant		ZNF223	1.53065	0.00166302	0.271737	up		TOM1L1	-2.3296	0.000316215	0.0415699	down		CEP104	-0.897593	0.0184645	0.999915	non-significant		SAT1	-0.817129	1.6472e-06	0.000255168	non-significant		FRAT2	0.550666	0.00126179	0.170286
				TPM2	-1.66041	4.02614e-07	7.36831e-05	down		PAICS	-1.58177	3.74346e-05	0.00663679	down		DIAPH3	-1.91948	0.00159913	0.280271	down		FHL3	0.837513	0.00166554	0.271737	non-significant		MN1	1.42264	0.000316364	0.0415699	up		CC2D1B	0.87437	0.0186164	0.999915	non-significant		ABCA9	-1.46866	1.676e-06	0.00025638	down		AGPAT4	-0.389496	0.00127199	0.170286
				SLC22A16	-1.50427	4.04579e-07	7.36831e-05	down		NHP2	-1.49479	3.74759e-05	0.00663679	down		CDK1	-3.24088	0.00161887	0.280271	down		RDH10	-1.72567	0.00168839	0.271737	down		ADORA2B	0.720794	0.000320159	0.0415699	non-significant		HHIPL1	-1.26262	0.0190827	0.999915	down		CLEC4M	-1.43977	1.68457e-06	0.00025638	down		GALM	-0.339777	0.00127383	0.170286
				DAPK1	-2.8775	4.16145e-07	7.46462e-05	down		SCARB1	-1.61593	3.74915e-05	0.00663679	down		TRMO	0.627878	0.00162506	0.280271	non-significant		RNF181	-0.676993	0.00169481	0.271737	non-significant		ARL4C	-1.85455	0.000321575	0.0415699	down		DAXX	-1.36898	0.0190956	0.999915	down		FCMR	-1.12068	1.708e-06	0.000257685	down		LCP2	0.479955	0.00127948	0.170286
				MPO	-4.88377	4.17058e-07	7.46462e-05	down		CHEK1	-1.74735	3.76049e-05	0.00663679	down		FEN1	-1.27799	0.0016294	0.280271	down		GFUS	0.812523	0.00171165	0.271737	non-significant		DCAKD	-1.18494	0.000327242	0.0419377	down		SGPP1	1.85467	0.0192362	0.999915	up		SERPINB8	-1.33029	1.74491e-06	0.000260985	down		ZNF277	-0.313649	0.00128254	0.170286
				S100P	1.94475	4.23133e-07	7.50863e-05	up		E2F2	-2.26908	3.76088e-05	0.00663679	down		ICA1L	-0.7285	0.00163289	0.280271	non-significant		ITIH5	-1.18584	0.00172044	0.271737	down		SRRT	-0.506816	0.000331078	0.0420667	non-significant		CCR4	0.941982	0.0192965	0.999915	non-significant		PSMG1	0.76375	1.76214e-06	0.000261309	non-significant		HAVCR2	-0.424011	0.00129366	0.170286
				MR1	1.68779	4.27171e-07	7.51603e-05	up		DTL	-1.38303	3.77199e-05	0.00663679	down		CCNA2	-2.16894	0.0016941	0.286889	down		PMS2P3	1.08763	0.00172728	0.271737	up		OXR1	0.534362	0.000336248	0.0423615	non-significant		ALG5	-1.0922	0.0198105	0.999915	down		IL22RA2	2.22711	1.85016e-06	0.000272036	up		TMEM74B	0.449302	0.00130694	0.170286
				EMP3	-2.06458	4.32743e-07	7.55009e-05	down		PRSS3	-2.05699	3.8262e-05	0.00663871	down		TPM2	-0.764377	0.0017096	0.286889	non-significant		PRPSAP2	2.92587	0.00172794	0.271737	up		AK5	1.64098	0.000343814	0.0427016	up		PRPS1L1	1.26006	0.0202798	0.999915	up		LY96	-1.23981	1.96921e-06	0.000287107	down		PFKP	-0.560751	0.00131058	0.170286
				THEM6	1.98107	4.36859e-07	7.55716e-05	up		UBR4	0.907569	3.83703e-05	0.00663871	non-significant		KIFC1	-1.72004	0.00172735	0.286889	down		RAD23B	-0.877303	0.00172916	0.271737	non-significant		POLR1F	0.792879	0.000344692	0.0427016	non-significant		GPN1	0.994093	0.0203485	0.999915	non-significant		CRYBG1	-1.09696	2.02866e-06	0.00028934	down		GKN3P	0.380651	0.00131553	0.170286
				ANTXR2	-2.26473	4.40428e-07	7.55716e-05	down		WARS	1.58795	3.8929e-05	0.00667971	up		ECHDC1	0.499719	0.00172859	0.286889	non-significant		RBM14	-0.712351	0.00178115	0.272426	non-significant		PBX1	-1.72063	0.000363346	0.0446405	down		TDG	1.20353	0.0203882	0.999915	up		RASSF4	-1.23999	2.03717e-06	0.00028934	down		ADAMTS15	-0.728125	0.00132583	0.170286
				HMGCS1	-2.40847	4.46724e-07	7.60237e-05	down		UHRF1	-3.17381	3.99662e-05	0.00680147	down		LYNX1	0.943638	0.00177742	0.292575	non-significant		RAB27A	-1.24606	0.00178316	0.272426	down		TBCC	0.682939	0.000385296	0.0469493	non-significant		RETNLB	-1.32908	0.0204285	0.999915	down		S100A4	-2.32212	2.04547e-06	0.00028934	down		OSBPL1A	-0.369502	0.00133982	0.170673
				CXCR4	-2.00884	4.57948e-07	7.69665e-05	down		SNRPA	-0.827334	4.04864e-05	0.0068184	non-significant		ORC6	-1.82553	0.00181495	0.296324	down		PARM1	1.72065	0.00178682	0.272426	up		MAP4K1	-0.691024	0.000391792	0.0473527	non-significant		HBA1	-2.15028	0.0204763	0.999915	down		SEMA7A	-1.06914	2.07654e-06	0.00028934	non-significant		SLC16A8	0.463529	0.00137332	0.172482
				ACAT1	1.88737	4.59679e-07	7.69665e-05	up		CDKN1A	2.33908	4.07226e-05	0.0068184	up		DNMT1	-1.27082	0.00187078	0.301822	down		ACSM5	-0.670072	0.00179215	0.272426	non-significant		FOXO4	0.854961	0.000397162	0.0476145	non-significant		HBA2	-2.15028	0.0204763	0.999915	down		TMEM176A	-1.3478	2.08383e-06	0.00028934	down		SDAD1	0.415096	0.00137832	0.172482
				TSPAN4	1.45608	4.78313e-07	7.94459e-05	up		NFE2L1	1.61868	4.24107e-05	0.00704426	up		HELLS	-0.91707	0.00187868	0.301822	non-significant		PLRG1	1.2226	0.00180577	0.272426	up		ADAM10	0.6686	0.000419824	0.0491697	non-significant		COMMD9	1.32535	0.0205979	0.999915	up		SKIL	-0.928481	2.08992e-06	0.00028934	non-significant		SYNE2	-0.555543	0.00138732	0.172482
				ALDOC	-2.17987	5.05319e-07	8.32653e-05	down		FTH1	1.99107	4.32396e-05	0.00711995	up		ASAH1	0.53825	0.00194417	0.30882	non-significant		SFXN2	-0.569312	0.00182245	0.272616	non-significant		PAIP2B	-1.29807	0.00042102	0.0491697	down		TUBGCP5	-1.08734	0.0207786	0.999915	down		GRAMD2B	-0.78381	2.12221e-06	0.00028934	non-significant		MORN2	-0.457543	0.0014206	0.174055
				ECHDC2	-3.06845	5.27388e-07	8.62175e-05	down		NUDT1	-1.27845	4.36545e-05	0.00711995	down		KIF15	-1.8215	0.00196003	0.30882	down		APOL6	-1.00998	0.00186114	0.272616	non-significant		SMNDC1	0.72127	0.000425269	0.0491697	non-significant		H4C8	-1.63362	0.0207899	0.999915	down		IL5RA	-1.27964	2.14308e-06	0.00028934	down		CAPN3	0.362241	0.00142812	0.174055
				NTSR1	1.31594	5.43203e-07	8.81092e-05	up		TMEM97	-3.08432	4.38953e-05	0.00711995	down		NKD2	-2.22591	0.00197966	0.30882	down		STAG1	1.09851	0.00187326	0.272616	up		ULK4P3	0.835215	0.000425419	0.0491697	non-significant		SLC4A1	-1.21484	0.0207997	0.999915	down		IL12RB2	-1.35955	2.14471e-06	0.00028934	down		OTUB2	-0.519179	0.00143581	0.174055
				RAB2A	2.2198	5.57296e-07	8.96944e-05	up		PLIN2	1.0375	4.43237e-05	0.00713371	non-significant		ALG8	0.529661	0.00198375	0.30882	non-significant		NCKAP5	1.0417	0.00190834	0.272616	non-significant		ITM2A	1.00995	0.000426671	0.0491697	non-significant		AKAP7	-2.71968	0.0209719	0.999915	down		CLEC4D	-1.52572	2.15822e-06	0.00028934	down		FANCC	0.390723	0.00144922	0.174055
				IL32	3.68166	5.71288e-07	9.12391e-05	up		ADSL	-0.953099	4.46674e-05	0.00713373	non-significant		SAPCD2	-0.826272	0.00204668	0.313942	non-significant		HLA-DQA2	0.973955	0.00191847	0.272616	non-significant		GDPD5	1.10992	0.000439591	0.0499844	up		DPF2	1.23442	0.0209723	0.999915	up		GPR34	-2.04985	2.16796e-06	0.00028934	down		PLXDC1	-0.533159	0.00145597	0.174055
				MYO5C	-1.38934	5.88848e-07	9.33257e-05	down		QPCT	2.52867	4.51762e-05	0.00715234	up		SKA3	-1.04345	0.00204793	0.313942	non-significant		HLA-DQA1	0.973955	0.00191847	0.272616	non-significant		SHANK1	1.24794	0.000440465	0.0499844	up		CENPP	-1.54576	0.0211442	0.999915	down		PICALM	-0.791632	2.2686e-06	0.00030046	non-significant		ENPEP	-0.84454	0.00149711	0.177608
				CREB3L2	-1.40505	6.12266e-07	9.6302e-05	down		CDCA5	-2.57622	4.5676e-05	0.00715234	down		KIF2C	-2.24418	0.00209413	0.317655	down		SNAP29	0.758359	0.00191986	0.272616	non-significant		SEC11C	-0.985328	0.00044521	0.05014	non-significant		TF	1.66473	0.0212374	0.999915	up		RAPH1	-1.01423	2.29252e-06	0.000301327	non-significant		MAD2L2	0.392605	0.00156452	0.183373
				CCM2L	1.46295	6.16978e-07	9.63136e-05	up		POLD1	-1.65954	4.60826e-05	0.00715234	down		IL1R2	0.860961	0.00210823	0.317655	non-significant		GAS8-AS1	-0.472238	0.00192268	0.272616	non-significant		GPX1	0.710789	0.000453762	0.0504181	non-significant		LTF	-3.21463	0.0213716	0.999915	down		GFOD1	-1.13227	2.36106e-06	0.000306359	down		ESR1	-0.641667	0.00156931	0.183373
				PLIN2	-1.69424	6.27818e-07	9.72744e-05	down		VASH1	2.68067	4.62252e-05	0.00715234	up		FAM20C	-0.734933	0.0021196	0.317655	non-significant		CCDC93	1.04832	0.00196713	0.273476	non-significant		RPRML	0.500596	0.000454462	0.0504181	non-significant		RBM15	1.16023	0.0216853	0.999915	up		PAPSS2	0.905236	2.36612e-06	0.000306359	non-significant		KCNN3	0.433378	0.00160734	0.186416
				FANCE	1.27453	6.35952e-07	9.78047e-05	up		PSMB2	-0.73439	4.65064e-05	0.00715234	non-significant		CCDC77	-0.796419	0.00216878	0.318412	non-significant		KCNMB2	0.816465	0.00197108	0.273476	non-significant		IFITM2	1.2202	0.000458834	0.0505262	up		HBQ1	-1.29307	0.0220936	0.999915	down		GFRA2	-1.26296	2.38377e-06	0.000306359	down		SLC7A2	0.294744	0.00165971	0.191064
				PRSS2	-2.80788	6.42369e-07	9.79086e-05	down		HBD	-2.67891	4.74758e-05	0.00724774	down		GAS6-AS1	1.04142	0.00217043	0.318412	non-significant		HGF	2.16437	0.00197577	0.273476	up		SEPTIN1	-1.04992	0.000469354	0.0512417	non-significant		PAIP1	-1.41596	0.0225317	0.999915	down		HOXA7	0.897415	2.44477e-06	0.000311888	non-significant		PDE1A	-0.392495	0.00171646	0.195
				DNAJA4	-2.28602	6.46059e-07	9.79086e-05	down		NDUFB6	-1.10788	4.87833e-05	0.00731174	down		C10orf90	0.832256	0.00217221	0.318412	non-significant		ZNF280C	0.653196	0.00198678	0.273476	non-significant		PON2	-1.65454	0.000475067	0.0512417	down		VPS37C	-1.16733	0.0227411	0.999915	down		COL14A1	-0.902333	2.46294e-06	0.000311913	non-significant		RCAN3	-0.440293	0.001719	0.195
				NCAM1	2.12933	6.60765e-07	9.94117e-05	up		CLC	-2.09717	4.88148e-05	0.00731174	down		LINC00268	0.49793	0.00222711	0.320345	non-significant		TRIM13	1.97068	0.00200125	0.273476	up		EPCAM	-0.579173	0.000475673	0.0512417	non-significant		GPR141	1.66388	0.022808	0.999915	up		WDR74	0.748649	2.5133e-06	0.000315983	non-significant		BBS10	-0.605099	0.00173762	0.195684
				HNRNPDL	-1.82793	6.70008e-07	0.000100077	down		CHMP4B	0.96407	4.8986e-05	0.00731174	non-significant		CDCA2	-0.659538	0.0022309	0.320345	non-significant		CCDC121	-0.634596	0.00209026	0.281885	non-significant		SYMPK	-0.525096	0.000480178	0.0513549	non-significant		CTSE	-2.63468	0.0228517	0.999915	down		FGR	-1.01181	2.55113e-06	0.000318433	non-significant		HTRA4	-1.09717	0.00177971	0.198982
				VSTM1	1.7619	6.83925e-07	0.000101426	up		FAM98A	-1.04514	4.95523e-05	0.00731174	non-significant		CLIC3	-0.976259	0.0022341	0.320345	non-significant		RADIL	0.741115	0.00210041	0.281885	non-significant		HCK	1.0782	0.000489229	0.0519491	non-significant		NAAA	-1.5073	0.0229218	0.999915	down		RFLNB	-1.31358	2.6949e-06	0.000333975	down		TK2	-0.466446	0.00181087	0.201019
				AGTPBP1	1.20896	6.95118e-07	0.000102355	up		GATA2	2.32308	4.96558e-05	0.00731174	up		TICRR	-0.662366	0.00226874	0.320345	non-significant		MRC2	-1.17672	0.00210763	0.281885	down		HEXIM1	0.648077	0.000493228	0.0520023	non-significant		MOAP1	-1.17599	0.0229297	0.999915	down		IL1B	-3.09034	2.73608e-06	0.00033431	down		KCNH3	0.376429	0.00183472	0.202039
				MSRA	-1.37925	7.01888e-07	0.000102461	down		RHOQ	0.985151	5.01187e-05	0.00732792	non-significant		TMEM106B	0.564737	0.00227362	0.320345	non-significant		RPS18	0.59783	0.0021271	0.282317	non-significant		MPV17	-0.520181	0.000501869	0.0523398	non-significant		KCTD9	1.54853	0.0231928	0.999915	up		SLC46A3	-0.934995	2.74406e-06	0.00033431	non-significant		DMGDH	0.439296	0.00184684	0.202039
				NAXD	-1.86065	7.10141e-07	0.000102461	down		PRSS2	-2.40539	5.06096e-05	0.00734795	down		NIFK	0.544341	0.00228111	0.320345	non-significant		CAPRIN2	1.40591	0.00214419	0.282317	up		SYT11	-1.03031	0.00050347	0.0523398	non-significant		ERC1	-1.023	0.0232608	0.999915	non-significant		ADAMDEC1	-0.872928	2.76059e-06	0.00033431	non-significant		SLC9A3R1	0.733807	0.00186342	0.202039
				GSPT2	-2.19772	7.10646e-07	0.000102461	down		MCM10	-2.4206	5.18246e-05	0.00747209	down		BRCA1	-1.42145	0.00235244	0.326216	down		CEMIP2	-2.16778	0.00215578	0.282317	down		ANGPT1	1.75971	0.00050851	0.0523872	up		MED16	1.93953	0.0233537	0.999915	up		MS4A1	-1.29545	2.77467e-06	0.00033431	down		ABCA9	-0.533014	0.00187205	0.202039
				LMO2	-1.88379	7.16417e-07	0.000102581	down		DDIT4	2.65721	5.29426e-05	0.00758065	up		RFC2	-0.639443	0.00235541	0.326216	non-significant		WARS2	0.859581	0.00222952	0.287497	non-significant		TSPYL5	-1.33833	0.000511338	0.0523872	down		KAT5	-1.22394	0.0233539	0.999915	down		RBMS1	-0.803989	2.83695e-06	0.000337554	non-significant		ITGB3	-0.416945	0.00189871	0.20281
				CENPL	1.25509	7.47533e-07	0.000106303	up		KYNU	2.32082	5.3576e-05	0.0076188	up		KIF22	-0.662458	0.00237566	0.326767	non-significant		JADE1	-0.917999	0.00223883	0.287497	non-significant		NCK2	0.50882	0.000515639	0.0523872	non-significant		ZNF142	1.32086	0.0234928	0.999915	up		TMEM243	-0.854111	2.85538e-06	0.000337554	non-significant		APOB	2.64103	0.00190907	0.20281
				TRAP1	1.30963	7.6247e-07	0.00010769	up		CEP135	1.55694	5.52929e-05	0.00773184	up		WDR34	-0.612385	0.00241902	0.330467	non-significant		SFRP1	-1.52485	0.00224107	0.287497	down		SNX17	-0.464534	0.000518023	0.0523872	non-significant		SESN3	0.93059	0.0237026	0.999915	non-significant		EPS8	-0.849518	2.85997e-06	0.000337554	non-significant		CCNYL1	-0.372599	0.00191835	0.20281
				SOCS2	-2.51579	7.78022e-07	0.000109144	down		ZNF274	0.660092	5.55174e-05	0.00773184	non-significant		GTF2F2	0.607368	0.00248389	0.337037	non-significant		TNFRSF11B	-1.51511	0.00233288	0.297253	down		TEC	1.27514	0.000528403	0.05304	up		SHOC2	-1.4981	0.0239464	0.999915	down		CD2AP	-1.17132	2.88577e-06	0.000338298	down		OGG1	0.366139	0.00193496	0.203183
				TOX	1.80704	8.01862e-07	0.000111733	up		CHTF18	-0.999186	5.5644e-05	0.00773184	non-significant		PCOLCE2	1.51654	0.00251148	0.338493	up		GRIK1	2.5318	0.00239579	0.301371	up		LAIR1	-0.913701	0.000533405	0.05304	non-significant		LTA4H	-1.86238	0.0242483	0.999915	down		C9orf72	-1.07825	2.91412e-06	0.000339329	non-significant		ENPP1	-0.454721	0.00197854	0.205658
				KISS1R	1.74563	8.2409e-07	0.000113364	up		SPINK2	-1.48861	5.58605e-05	0.00773184	down		MKI67	-2.06471	0.0025825	0.34502	down		SHC1	-0.792545	0.00241855	0.301371	non-significant		KLF6	0.697646	0.000535181	0.05304	non-significant		SRP72	1.07024	0.0247654	0.999915	non-significant		GPATCH4	0.761075	2.95817e-06	0.000342162	non-significant		AARS2	0.484544	0.00198499	0.205658
				BOP1	1.86853	8.24486e-07	0.000113364	up		C17orf53	-0.870829	5.70233e-05	0.00780989	non-significant		MIS18A	-0.826486	0.00259427	0.34502	non-significant		SELENOP	-0.856796	0.0024343	0.301371	non-significant		SNX18	0.608985	0.000566885	0.05581	non-significant		NDRG1	1.08465	0.0250053	0.999915	up		FCRL1	-1.03947	3.11081e-06	0.00035574	non-significant		SFRP4	-0.929303	0.00207198	0.211797
				GALC	-1.56229	8.33713e-07	0.000113879	down		THEM6	-1.75625	5.75443e-05	0.00780989	down		CPA4	-1.47298	0.00262419	0.346704	down		DCBLD2	1.44963	0.00244302	0.301371	up		MPI	-0.673361	0.000574428	0.0561806	non-significant		ATP1A1	1.14284	0.0251997	0.999915	up		ORM2	-0.71536	3.14468e-06	0.00035574	non-significant		CD36	-0.771974	0.00207628	0.211797
				MPL	-2.38046	8.5595e-07	0.000115444	down		KDELC2	-1.81937	5.76641e-05	0.00780989	down		GINS4	-1.68966	0.00266924	0.348848	down		CDC42EP4	-0.812194	0.00246191	0.301371	non-significant		MYO1F	0.946717	0.000595295	0.0571786	non-significant		CA2	-1.87705	0.0252805	0.999915	down		ORM1	-0.71536	3.14468e-06	0.00035574	non-significant		MYH7B	0.402712	0.00208513	0.211797
				C14orf169	-2.33129	8.56292e-07	0.000115444	down		NME4	-2.19336	5.79291e-05	0.00780989	down		MELK	-1.72871	0.00267516	0.348848	down		SLC2A10	-1.05339	0.00247556	0.301371	non-significant		ATF4	0.47714	0.000598243	0.0571786	non-significant		NRDC	-2.12943	0.0253545	0.999915	down		TNFSF13B	-0.74513	3.15758e-06	0.00035574	non-significant		PTPDC1	-0.556769	0.00214973	0.215245
				ITGA2B	1.97989	8.78102e-07	0.00011762	up		EXOSC5	-1.26627	5.85666e-05	0.0078449	down		SMIM14	0.461634	0.00272904	0.353578	non-significant		SLC5A3	-0.749008	0.00248813	0.301371	non-significant		BACE1	0.579989	0.000600072	0.0571786	non-significant		CYP1B1	0.989567	0.0255848	0.999915	non-significant		IL18	-1.28598	3.19777e-06	0.000357943	down		MAL	-0.386594	0.00215523	0.215245
				ANGPT2	1.19274	8.84722e-07	0.000117747	up		TANK	1.09576	5.94529e-05	0.00791257	up		CEP55	-3.23655	0.00276121	0.355452	down		EIF4EBP2	0.938037	0.00249305	0.301371	non-significant		TEX10	0.748971	0.000600729	0.0571786	non-significant		IKBKG	-0.980202	0.0258201	0.999915	non-significant		P2RY13	-1.55344	3.24204e-06	0.000360573	down		SUFU	-0.356555	0.00216579	0.215245
				GALK2	1.7387	8.99947e-07	0.000119011	up		EXO1	-1.48564	6.18134e-05	0.00810823	down		CCNE2	-2.30251	0.00278969	0.355481	down		LIPE	-0.685207	0.00255364	0.303838	non-significant		UPF2	0.814615	0.000603916	0.0571786	non-significant		AIFM1	-0.813622	0.0259626	0.999915	non-significant		MCUB	-0.811849	3.30934e-06	0.000365714	non-significant		GAN	-0.318856	0.0021773	0.215245
				ACADVL	-1.3619	9.2768e-07	0.000121902	down		JUNB	1.20755	6.18563e-05	0.00810823	up		PTTG1 /// PTTG3P	-2.0591	0.00279683	0.355481	down		R3HDM1	1.57127	0.00256324	0.303838	up		DDX50	-0.458397	0.00060771	0.0571786	non-significant		CNOT6L	1.84722	0.0261878	0.999915	up		CD209	-0.653485	3.39558e-06	0.000372869	non-significant		ADD3	-0.849853	0.00218832	0.215245
				ZSWIM7	-2.04228	9.43651e-07	0.000123221	down		AKIRIN2	0.729778	6.20947e-05	0.00810823	non-significant		ALG3	0.781798	0.00281909	0.356057	non-significant		ADRB1	-0.576367	0.00257587	0.303838	non-significant		ZNF184	0.816561	0.000619187	0.0578921	non-significant		HPS4	1.28592	0.026419	0.999915	up		IFT27	0.860765	3.47413e-06	0.000376439	non-significant		RAB13	-0.471098	0.0022206	0.215285
				NAPRT	-1.76392	9.78674e-07	0.000126995	down		KCNMB1	1.37287	6.26989e-05	0.00813596	up		KIF4A	-1.71878	0.00284263	0.356786	down		EEF1AKMT2	1.15119	0.0025779	0.303838	up		MCAT	-1.07831	0.000625918	0.0580354	non-significant		MNS1	-1.03376	0.0264423	0.999915	non-significant		RB1CC1	-0.682239	3.47632e-06	0.000376439	non-significant		SCML2	-0.476213	0.00222676	0.215285
				RAB11FIP1	2.10956	1.00526e-06	0.000129635	up		INTS10	-0.845318	6.32824e-05	0.00816068	non-significant		TNFRSF1B	-0.973871	0.00289701	0.36041	non-significant		S100PBP	0.931468	0.00262097	0.306995	non-significant		ZNF516	0.737586	0.000631928	0.0580354	non-significant		MCM5	-1.171	0.0264432	0.999915	down		ZFHX3	-0.677459	3.49318e-06	0.000376439	non-significant		ETV5	-0.415847	0.00225803	0.215285
				SAPCD2	1.62421	1.02592e-06	0.000130972	up		NIPSNAP1	-0.77457	6.48973e-05	0.00827249	non-significant		SLC16A14	-0.819135	0.00291791	0.36041	non-significant		ABCA8	-0.845796	0.00270655	0.315062	non-significant		TPM4	0.830958	0.000632432	0.0580354	non-significant		ARHGAP31	1.0329	0.0267016	0.999915	non-significant		CLPP	0.625203	3.54836e-06	0.000380024	non-significant		PTX3	0.856749	0.00226008	0.215285
				VAMP5	-2.06517	1.02825e-06	0.000130972	down		PLAU	1.49797	6.49464e-05	0.00827249	up		CHRNA9	1.66828	0.00292535	0.36041	up		MAP4	0.862879	0.00275846	0.315496	non-significant		SCARNA11	1.02358	0.000650631	0.0593391	non-significant		HOXA10	0.997254	0.0267396	0.999915	non-significant		EVI5	-0.675026	3.65848e-06	0.000389415	non-significant		FCER2	0.458328	0.00226677	0.215285
				ETS2	-3.23719	1.04006e-06	0.000131669	down		CTSG	-2.66895	6.57098e-05	0.0083187	down		SOX11	-0.784077	0.00301079	0.363047	non-significant		EMC1	-0.823384	0.00276365	0.315496	non-significant		TMEM243	-0.861464	0.000654984	0.0593719	non-significant		SLC10A7	-0.943438	0.0273258	0.999915	non-significant		LAIR2	-1.27982	3.68928e-06	0.000390299	down		UBAP1	-0.428545	0.00227184	0.215285
				POLB	2.072	1.07962e-06	0.000135849	up		SPOCK1	1.97736	6.70661e-05	0.00836523	up		FAM83D	-2.89376	0.00302468	0.363047	down		TAFAZZIN	-0.79402	0.00276486	0.315496	non-significant		ORAI1	0.646784	0.000682049	0.0614506	non-significant		ITGA1	1.33651	0.0275387	0.999915	up		ZEB1	-0.748016	3.73687e-06	0.000390521	non-significant		ATP6V0B	-0.395513	0.00231092	0.217026
				LRP3	2.30775	1.09721e-06	0.000136514	up		PTMA	-1.02097	6.71351e-05	0.00836523	non-significant		LMNB2	-0.935813	0.00304109	0.363047	non-significant		ADD3	-1.15946	0.00278934	0.315496	down		DIAPH2	0.465124	0.000687476	0.0614628	non-significant		FCN1	-2.33176	0.0278826	0.999915	down		FAS	-1.50209	3.75826e-06	0.000390521	down		KRT24	0.293195	0.00231815	0.217026
				IRAK3	1.31452	1.09805e-06	0.000136514	up		TUBA4A	-1.45229	6.74496e-05	0.00836523	down		DHX16	-0.479131	0.00305625	0.363047	non-significant		LRP1	-1.00343	0.00279393	0.315496	non-significant		BLVRA	-0.534164	0.000690453	0.0614628	non-significant		NUP54	0.929252	0.0281509	0.999915	non-significant		SGPL1	-0.691365	3.7589e-06	0.000390521	non-significant		USP13	0.335235	0.00234744	0.218453
				BEGAIN	1.55239	1.11436e-06	0.000137717	up		KIF1A	1.62116	6.7689e-05	0.00836523	up		TLCD1	0.660984	0.00305634	0.363047	non-significant		IL17RD	1.18059	0.00283603	0.318344	up		UNC50	-0.694064	0.00071556	0.0629516	non-significant		CNTNAP1	0.958997	0.0281759	0.999915	non-significant		C6orf141	-1.09273	3.79732e-06	0.000391278	down		CHRM3	0.415753	0.00237219	0.219442
				ARHGAP21	-2.7927	1.14392e-06	0.000139093	down		SDC4	2.14218	7.06864e-05	0.00864398	up		CCPG1	1.09699	0.00305989	0.363047	up		LRPAP1	-0.801622	0.00296007	0.329486	non-significant		EPB41L3	-1.4827	0.000715648	0.0629516	down		UBXN7	1.55874	0.0283613	0.999915	up		ACSL4	-0.804692	3.82774e-06	0.000391278	non-significant		ZNF438	-0.376012	0.00249734	0.225255
				LAT	-2.29544	1.15132e-06	0.000139093	down		ELOVL6	-1.79401	7.07772e-05	0.00864398	down		KIF23	-1.71917	0.0030735	0.363047	down		DYNC2H1	1.69576	0.00298139	0.329486	up		DSE	0.610416	0.000735005	0.0641522	non-significant		AIM2	1.25528	0.0284911	0.999915	up		IL7R	-2.05829	3.83384e-06	0.000391278	down		TMEFF2	-0.603094	0.00249846	0.225255
				RPUSD3	1.44357	1.1553e-06	0.000139093	up		RAB3GAP1	0.710486	7.18373e-05	0.00871996	non-significant		FADS1	0.976036	0.00309138	0.363047	non-significant		ZNF470	1.17965	0.0029877	0.329486	up		UGGT2	-0.947395	0.000738832	0.0641522	non-significant		METTL6	1.09682	0.0286986	0.999915	up		TGIF1	-1.29603	3.85766e-06	0.000391406	down		ABCF2-H2BE1	0.428285	0.00249876	0.225255
				AURKA	2.64007	1.15785e-06	0.000139093	up		NR2C2AP	-1.16647	7.22394e-05	0.00871996	down		CEP78	-0.579751	0.00312618	0.364707	non-significant		RNF7	0.541806	0.00301216	0.330252	non-significant		CCDC9	0.664796	0.000742243	0.0641522	non-significant		STEAP3	-1.66746	0.0289393	0.999915	down		APH1B	-0.8494	3.91783e-06	0.0003952	non-significant		ABCF2	0.428285	0.00249876	0.225255
				SLC2A8	-1.68619	1.159e-06	0.000139093	down		TOMM22	-0.650716	7.31637e-05	0.00878049	non-significant		DNAJC9	-0.8156	0.00315874	0.364707	non-significant		TEF	-1.23537	0.00305205	0.331911	down		TTC27	-0.790229	0.000748529	0.0643216	non-significant		ENPP4	1.1831	0.0290271	0.999915	up		EBF1	-0.910032	3.97521e-06	0.00039867	non-significant		AJUBA	0.388841	0.00250751	0.225255
				PCCB	1.79844	1.1671e-06	0.000139261	up		ISYNA1	-1.52485	7.4671e-05	0.0088712	down		C11orf70	0.683272	0.00316686	0.364707	non-significant		BNC2	-1.72657	0.0030727	0.331911	down		UCHL1	-0.712123	0.000769894	0.0657773	non-significant		SNCA	-1.07703	0.029192	0.999915	non-significant		PLSCR3	0.795261	4.01578e-06	0.000400424	non-significant		CPNE6	0.323314	0.00252998	0.225576
				KLRG1	1.02732	1.17957e-06	0.000139944	non-significant		MRPL17	-1.10515	7.47741e-05	0.0088712	down		TMEM179B	0.765856	0.00319354	0.364707	non-significant		HOXC9	1.10316	0.00308009	0.331911	up		D2HGDH	0.698502	0.0008011	0.0674906	non-significant		NAGK	1.10262	0.0292518	0.999915	up		NRP1	-0.920674	4.18473e-06	0.000414886	non-significant		ABHD18	-0.4866	0.00254011	0.225576
				MT1X	3.25499	1.20048e-06	0.000141616	up		FOXO1	1.01389	7.5253e-05	0.00887729	non-significant		TPX2	-2.6665	0.00319632	0.364707	down		DPM2	0.749114	0.00313188	0.335574	non-significant		RASGRP3	1.27739	0.000801226	0.0674906	up		PKN2	-0.924398	0.0293211	0.999915	non-significant		HLA-DOB	-0.878731	4.23722e-06	0.000417189	non-significant		LYPLAL1	-0.429419	0.00257891	0.225828
				TMEM9	-1.03421	1.21118e-06	0.00014207	non-significant		PAQR4	-1.10439	7.5998e-05	0.00891452	down		LGMN	0.628227	0.0032335	0.366192	non-significant		LRRC8C	0.939699	0.00315628	0.336277	non-significant		ZNF711	-1.23436	0.000804891	0.0674906	down		WAC	0.909734	0.0293587	0.999915	non-significant		FPR2	-1.09809	4.25835e-06	0.000417189	down		FUBP1	0.341204	0.0025835	0.225828
				BAALC	-2.51686	1.22678e-06	0.000143092	down		KATNB1	-1.14091	7.70457e-05	0.00894905	down		ATL1	0.518283	0.00324591	0.366192	non-significant		TLR10	-0.486959	0.00319742	0.338747	non-significant		ADM	1.11096	0.000808284	0.0674906	up		SLC35A3	-0.98943	0.0296993	0.999915	non-significant		MIR29B1	-1.11616	4.28328e-06	0.000417189	down		REEP2	0.381769	0.00258654	0.225828
				PIK3R2	1.4224	1.25127e-06	0.000143628	up		NUB1	0.895758	7.71544e-05	0.00894905	non-significant		SCARA3	-0.715504	0.00327043	0.366192	non-significant		RBAK	0.88219	0.0032276	0.338869	non-significant		ZNF8	0.460427	0.000814066	0.0674906	non-significant		BCL11A	-1.07068	0.0298389	0.999915	non-significant		TRAPPC6A	0.633377	4.30414e-06	0.000417189	non-significant		PARM1	0.332132	0.00261775	0.227276
				REC8	-2.85352	1.25375e-06	0.000143628	down		ATP5G1	-1.23195	7.89043e-05	0.00910117	down		DLGAP5	-3.27753	0.00328227	0.366192	down		GRIPAP1	-0.975763	0.00325234	0.338869	non-significant		SIGLEC10	-0.961484	0.000817187	0.0674906	non-significant		RGS1	-1.5026	0.02993	0.999915	down		CD82	-0.648225	4.37541e-06	0.000420044	non-significant		TRPV2	-0.33993	0.00263333	0.227359
				TMEM141	1.42548	1.25443e-06	0.000143628	up		THOP1	-1.08703	8.10398e-05	0.00929585	down		PIP4K2A	-0.473398	0.00334722	0.371375	non-significant		NRP2	-1.56495	0.00325249	0.338869	down		PRMT6	-0.492537	0.000829545	0.0681003	non-significant		SMG5	-0.910341	0.0300447	0.999915	non-significant		MYO9A	-1.08668	4.38202e-06	0.000420044	down		TNNI3	-0.459286	0.00266731	0.228567
				CST7	2.20622	1.25905e-06	0.000143628	up		PRICKLE4	-0.678974	8.18321e-05	0.00933515	non-significant		COL13A1	-1.4184	0.00341916	0.376473	down		UQCRFS1	0.550886	0.00328289	0.340158	non-significant		RNF24	0.671745	0.000836875	0.0681003	non-significant		CYP3A7-CYP3A51P	-1.25619	0.0303378	0.999915	down		AFF2	0.970719	4.41533e-06	0.000420912	non-significant		C8G	-0.314107	0.00268842	0.228567
				PHF13	1.02608	1.28189e-06	0.000144898	non-significant		FIBP	-0.513126	8.27801e-05	0.00939169	non-significant		EGR4	1.0831	0.00345924	0.376473	up		ABCF1	-0.743711	0.00331432	0.341538	non-significant		MIR3143	0.992139	0.000838313	0.0681003	non-significant		CYP3A7	-1.25619	0.0303378	0.999915	down		KDM7A	-1.36136	4.45435e-06	0.000422311	down		CHPF2	0.42814	0.00269145	0.228567
				DEPDC1B	1.78639	1.28962e-06	0.000144898	up		BCL2L13	0.749628	8.36378e-05	0.00941124	non-significant		RAD54B	-0.731267	0.00346322	0.376473	non-significant		IQCN	-0.792747	0.00337648	0.345053	non-significant		NBEA	-1.58756	0.000846734	0.0681121	down		CYP3A4	-1.25619	0.0303378	0.999915	down		DTWD1	0.799786	4.49376e-06	0.000422377	non-significant		MRPL14	-0.394299	0.00271518	0.229329
				COX6C	1.48784	1.29112e-06	0.000144898	up		LAMA5	1.0149	8.40853e-05	0.00941124	non-significant		MRPL17	0.533425	0.00346816	0.376473	non-significant		PPP6R3	0.840792	0.0033921	0.345053	non-significant		SRP68	-0.745315	0.000847621	0.0681121	non-significant		CYP3A43	-1.25619	0.0303378	0.999915	down		FLRT3	-1.09513	4.50373e-06	0.000422377	down		KLHDC8A	0.472518	0.00277367	0.232101
				MYLIP	1.77177	1.31164e-06	0.00014641	up		SLC38A2	1.0651	8.47912e-05	0.00941124	non-significant		TUBB3	-1.21884	0.00350874	0.377234	down		MYT1L	-0.535458	0.00340332	0.345053	non-significant		MGLL	-0.765198	0.000859313	0.0684709	non-significant		CYP3A5	-1.25619	0.0303378	0.999915	down		SEC16B	0.99387	4.66579e-06	0.000435223	non-significant		SGCE	-0.317566	0.00277786	0.232101
				SPIRE1	-1.56962	1.35599e-06	0.00015028	down		IL11	2.41476	8.49968e-05	0.00941124	up		FLNA	-0.698695	0.00351273	0.377234	non-significant		SYPL1	-0.861708	0.00347402	0.346009	non-significant		TP53I11	0.737983	0.000861298	0.0684709	non-significant		E2F3	-1.12405	0.0304598	0.999915	down		ERG28	0.64239	4.70335e-06	0.00043638	non-significant		DIRAS2	0.49484	0.00281606	0.234034
				TARP	3.41299	1.36079e-06	0.00015028	up		C14orf159	-0.828676	8.54104e-05	0.00941124	non-significant		TOP3A	-0.553567	0.00375977	0.401615	non-significant		LTBP2	-1.38099	0.00349343	0.346009	down		BRD2	0.583142	0.000870347	0.0688222	non-significant		SEMA6D	1.56693	0.0306002	0.999915	up		STK39	-0.750772	4.78657e-06	0.00044174	non-significant		CYSTM1	0.358276	0.00285151	0.235719
				EPN1	1.58877	1.38014e-06	0.000151327	up		EIF3G	-0.73361	8.58953e-05	0.00941124	non-significant		EFCAB2	1.03734	0.00378418	0.402084	non-significant		BCLAF3	-0.825803	0.00350117	0.346009	non-significant		PEAK1	0.721431	0.000876378	0.0689324	non-significant		MAP4K4	1.16922	0.0308886	0.999915	up		MAN1A1	-0.737466	4.82513e-06	0.000442942	non-significant		DRAXIN	0.443176	0.00287595	0.236136
				F2RL1	-2.06157	1.38484e-06	0.000151327	down		CDCA7	-1.40554	8.61254e-05	0.00941124	down		FARP1	-0.617745	0.00385836	0.406884	non-significant		SP100	-0.799417	0.00350166	0.346009	non-significant		TRIP6	-1.25159	0.000881021	0.068933	down		ADIPOQ	1.20101	0.0309767	0.999915	up		EMILIN2	-1.01081	4.862e-06	0.000443977	non-significant		SMG9	0.309682	0.00288694	0.236136
				RASGRP3	-1.19452	1.39746e-06	0.000151906	down		CXCL2	2.12207	8.75149e-05	0.00951301	up		SDAD1	0.532667	0.00387527	0.406884	non-significant		DMAC2L	1.0734	0.0035045	0.346009	non-significant		CCNG1	0.640574	0.000890348	0.069124	non-significant		LIX1	0.837905	0.0311799	0.999915	non-significant		UBE2F	-0.587604	4.93714e-06	0.000446143	non-significant		IZUMO1	0.303808	0.00290768	0.236281
				ACOT13	1.48261	1.412e-06	0.00015259	up		CHCHD10	-1.32782	8.92247e-05	0.00964835	down		GCC2	0.863633	0.00389014	0.406884	non-significant		RSPH3	-0.834189	0.00360731	0.350847	non-significant		CRYZL2P	-1.21133	0.000892763	0.069124	down		H4C6	-0.84641	0.031338	0.999915	non-significant		UBE2F-SCLY	-0.587604	4.93714e-06	0.000446143	non-significant		TMEM89	0.438696	0.00294051	0.236281
				OSBPL5	1.15148	1.42844e-06	0.00015259	up		PDDC1	-0.559028	8.99841e-05	0.00968005	non-significant		WWP1	0.522411	0.00393913	0.408098	non-significant		HACD3	-1.14755	0.00361483	0.350847	down		PAPOLG	0.792215	0.000901706	0.0694547	non-significant		H4C2	-0.84641	0.031338	0.999915	non-significant		LY86	-1.42226	5.03762e-06	0.000452864	down		ZNF45	-0.320706	0.00295093	0.236281
				C17orf49	-1.52759	1.43389e-06	0.00015259	down		MRPL12	-1.89486	9.05096e-05	0.0096864	down		DCAF7	-0.550581	0.00394238	0.408098	non-significant		MAP1B	2.94258	0.00365127	0.350847	up		CTAGE1	0.582457	0.000925912	0.0698293	non-significant		CYB5B	-1.32043	0.0314525	0.999915	down		CLEC7A	-1.46653	5.10753e-06	0.000456781	down		GOLGA7	0.42472	0.00296066	0.236281
				TTC39C	1.78388	1.43935e-06	0.00015259	up		TOMM5	-1.14111	9.15432e-05	0.00974677	down		FAM111A	-1.15617	0.00398543	0.410438	down		ASS1	-1.88138	0.00366757	0.350847	down		IFIT2	0.713191	0.000926035	0.0698293	non-significant		PLPPR4	-0.903111	0.0315122	0.999915	non-significant		ROCK1	-0.773171	5.15506e-06	0.000458668	non-significant		DVL3	0.372089	0.00297236	0.236281
				GNS	-1.99761	1.4405e-06	0.00015259	down		WT1-AS	1.18993	9.29591e-05	0.00984702	up		NASP	-0.568212	0.0040178	0.411055	non-significant		WNT10A	-0.539285	0.00367396	0.350847	non-significant		FAM229B	-0.778214	0.000927966	0.0698293	non-significant		FKBP7	-0.893711	0.0319937	0.999915	non-significant		TMEM71	-0.877013	5.23819e-06	0.000463687	non-significant		ITGA3	0.473848	0.00300287	0.236281
				KLHL42	-2.03695	1.456e-06	0.000153449	down		SPIN4	-1.06304	9.43542e-05	0.00993976	non-significant		FAM111B	-0.973334	0.00403715	0.411055	non-significant		WDR33	-0.921428	0.00371252	0.350847	non-significant		RP2	0.6817	0.000928613	0.0698293	non-significant		GTSE1	-0.921431	0.0321109	0.999915	non-significant		NXPE4	-0.637243	5.3272e-06	0.000466493	non-significant		LTK	0.351642	0.00302246	0.236281
				FBXO5	1.40094	1.46704e-06	0.000153831	up		BOLA3	-1.63673	9.47921e-05	0.00993976	down		ZNF670-ZNF695 /// ZNF695	-0.550419	0.00405282	0.411055	non-significant		ZNF623	-1.11265	0.00372301	0.350847	down		PGAP6	0.539935	0.000933224	0.0698293	non-significant		SEMA7A	1.67682	0.0321762	0.999915	up		CA8	-0.969833	5.33787e-06	0.000466493	non-significant		CLIC5	0.546859	0.00304403	0.236281
				PROSC	1.48084	1.49313e-06	0.000155781	up		IL1A	3.08765	9.68095e-05	0.00998435	up		ZWINT	-1.51938	0.00407581	0.411308	down		VPS45	2.35992	0.00377211	0.350847	up		GGT3P	-0.781703	0.000934752	0.0698293	non-significant		CUX1	-1.1672	0.0324218	0.999915	down		TUBG1	0.741262	5.35055e-06	0.000466493	non-significant		TREM1	0.353061	0.00310092	0.236281
				ADRM1	1.59608	1.52245e-06	0.000157488	up		IRAK2	2.19322	9.68978e-05	0.00998435	up		COL28A1	0.450566	0.00415296	0.414898	non-significant		OLFML3	-1.33855	0.00377328	0.350847	down		CD99	0.897453	0.000941	0.0699445	non-significant		ALOX15	-1.22551	0.0326044	0.999915	down		MRC1	-1.77194	5.43539e-06	0.00047152	down		FMO3	-0.548007	0.00311179	0.236281
				PHLPP1	0.910482	1.52467e-06	0.000157488	non-significant		COX8A	-0.884943	9.73962e-05	0.00998435	non-significant		KIAA0586	-0.674078	0.00415974	0.414898	non-significant		ABCD3	1.62961	0.00377674	0.350847	up		SYTL1	0.61094	0.000947277	0.0700608	non-significant		PUS3	0.985145	0.0326245	0.999915	non-significant		CDYL2	-1.00864	5.52479e-06	0.000476891	non-significant		RXFP2	0.374634	0.00312171	0.236281
				CHST13	-3.13161	1.53965e-06	0.000158249	down		CUTA	-1.07443	9.76572e-05	0.00998435	non-significant		NEK3	-0.708173	0.00418096	0.414898	non-significant		MAGI2	-0.656335	0.00383126	0.350847	non-significant		FASTKD2	-0.67933	0.000964672	0.0709941	non-significant		HSD11B1	-1.66432	0.0328063	0.999915	down		GALK1	0.673865	5.60673e-06	0.000481568	non-significant		MYBPHL	0.456663	0.00312897	0.236281
				MLLT10	-1.75615	1.55521e-06	0.000159061	down		PA2G4	-1.15621	9.80874e-05	0.00998435	down		RNASEL	0.803934	0.00419402	0.414898	non-significant		RPL36A-HNRNPH2	0.672773	0.00383406	0.350847	non-significant		EZR	-1.07569	0.000978041	0.0716234	non-significant		VPS39	0.933445	0.0329111	0.999915	non-significant		SLC8A1	-0.624002	5.66345e-06	0.00048388	non-significant		VSIR	-0.515996	0.00314928	0.236281
				CCDC26	1.5913	1.60114e-06	0.000162955	up		C20orf27	-1.78333	9.81027e-05	0.00998435	down		CREG1	0.910302	0.00424824	0.417727	non-significant		NPHP1	-0.724707	0.0038637	0.350847	non-significant		KDM2A	0.594727	0.0009831	0.071641	non-significant		ATF2	1.43997	0.0329122	0.999915	up		MIR340	-2.20411	5.68942e-06	0.00048388	down		WFS1	0.346306	0.00315685	0.236281
				KDELC2	-2.4072	1.62101e-06	0.000164173	down		OGT	1.11308	0.000100578	0.0101258	up		ESM1	-1.88229	0.0042746	0.417727	down		SLCO1C1	0.9192	0.00386642	0.350847	non-significant		ZNF792	0.87257	0.0010074	0.0730291	non-significant		PTP4A3	-1.41898	0.0330871	0.999915	down		MIF	0.986847	5.77257e-06	0.000487916	non-significant		RPS20	0.434606	0.00317303	0.236281
				TRIP6	-2.05661	1.65127e-06	0.000165368	down		TUBA1C	-1.31125	0.000100751	0.0101258	down		NCAPH2	-0.502596	0.00428502	0.417727	non-significant		CEP41	-1.22878	0.0038688	0.350847	down		EID1	-0.523854	0.00101197	0.0730291	non-significant		ITGB2	-1.43717	0.0331971	0.999915	down		PHB	0.644106	5.79312e-06	0.000487916	non-significant		TRMT10C	-0.284736	0.00319069	0.236281
				HLA-DRA	-1.41971	1.65661e-06	0.000165368	down		TMEM160	-1.27918	0.000100956	0.0101258	down		PHGDH	-1.05434	0.00432153	0.419251	non-significant		PTPN14	-0.886216	0.0038771	0.350847	non-significant		TRIM32	-1.29234	0.00104429	0.0749974	down		C2orf88	-1.40308	0.0333491	0.999915	down		MALT1	-1.08395	5.83307e-06	0.000488201	down		TICRR	0.328909	0.00319177	0.236281
				NDEL1	-1.34881	1.65863e-06	0.000165368	down		OSBPL8	1.66098	0.000101752	0.0101566	up		HMGXB4	-0.522663	0.00443277	0.427976	non-significant		THBS4	-0.785556	0.00389166	0.350847	non-significant		CTSD	0.544213	0.00105938	0.0757146	non-significant		SDC1	1.06259	0.0334589	0.999915	non-significant		HAO1	0.905229	5.85279e-06	0.000488201	non-significant		GLMP	-0.369058	0.00319674	0.236281
				IFITM1	2.95562	1.66468e-06	0.000165368	up		PSMG1	-0.836962	0.000103786	0.0102876	non-significant		DBN1	-0.482976	0.00447615	0.430096	non-significant		TOGARAM1	-0.93279	0.0039205	0.350847	non-significant		SNX6	0.548593	0.00106447	0.0757146	non-significant		OR5AU1	1.10203	0.0335267	0.999915	up		ABTB2	-0.898253	6.03026e-06	0.000498489	non-significant		ATP5MG	-0.32596	0.00320329	0.236281
				HSPB1	-1.82762	1.68834e-06	0.000166921	down		MRPL24	-0.998699	0.000104055	0.0102876	non-significant		WHSC1	-1.1943	0.00455934	0.434773	down		FH	0.819039	0.00393189	0.350847	non-significant		BDNF-AS	-0.699487	0.00109404	0.0774479	non-significant		MED7	-1.84382	0.033625	0.999915	down		CCR3	-2.69933	6.03358e-06	0.000498489	down		ATP5MGL	-0.32596	0.00320329	0.236281
				CYTL1	-2.22351	1.71297e-06	0.000167845	down		AGA	1.16436	0.000105639	0.0103947	up		NUDT15	-0.633299	0.00456812	0.434773	non-significant		CCNA2	1.65805	0.00393448	0.350847	up		TTC26	-0.986013	0.0011288	0.0795294	non-significant		STAT2	-1.15805	0.0336848	0.999915	down		NOLC1	0.820597	6.10731e-06	0.000502189	non-significant		ARRDC3	0.430928	0.00320798	0.236281
				TMEM71	3.0512	1.71492e-06	0.000167845	up		HSPB11	-1.24822	0.000106379	0.0104182	down		GJC1	-0.746701	0.00463044	0.43828	non-significant		ISLR	-0.912891	0.0039442	0.350847	non-significant		RUNX1	0.34989	0.00115658	0.0811022	non-significant		IFITM3	-1.90223	0.0337115	0.999915	down		CREBRF	-1.00781	6.33116e-06	0.00051814	non-significant		DKK3	-0.321585	0.00322373	0.236321
				CLC	-2.23853	1.72194e-06	0.000167845	down		ATP6V1B2	0.815533	0.00010731	0.0104407	non-significant		CENPU	-0.845828	0.0046533	0.43828	non-significant		AQP7	-1.10236	0.00400109	0.352697	down		TMEM60	-0.602425	0.00116262	0.0811433	non-significant		IFITM1	-1.90223	0.0337115	0.999915	down		IRF5	-0.71014	6.43471e-06	0.000524142	non-significant		PPP1R1A	0.302067	0.00326815	0.2378
				WAS	1.19895	1.73674e-06	0.000168496	up		CYP1A1	2.32523	0.000107616	0.0104407	up		PSRC1	-0.70334	0.00467045	0.43828	non-significant		BASP1	1.03721	0.0040024	0.352697	non-significant		EPRS1	-0.502008	0.00118315	0.0818448	non-significant		IFITM2	-1.90223	0.0337115	0.999915	down		ZCCHC4	0.815004	6.70554e-06	0.000543371	non-significant		PRELID2	-0.451177	0.00329218	0.2378
				THOC5	1.07388	1.78469e-06	0.000171726	non-significant		CTXN1	-0.895193	0.000108558	0.0104832	non-significant		SLIT2	-1.37973	0.00470327	0.439307	down		FGFR3	-0.963274	0.00403351	0.353313	non-significant		CBX5	-0.704602	0.00118854	0.0818448	non-significant		PPP3CB	-2.152	0.0340351	0.999915	down		SLAMF8	-0.815694	6.75167e-06	0.000543371	non-significant		RCAN1	0.391149	0.00330048	0.2378
				USP15	-1.43077	1.8069e-06	0.000171726	down		NOP16	-2.01057	0.000109683	0.0105133	down		PARPBP	-0.956707	0.00473118	0.439868	non-significant		MGA	1.47495	0.00404686	0.353313	up		ZNF613	0.864819	0.00119146	0.0818448	non-significant		CD177	-1.17405	0.0341606	0.999915	down		SRF	0.599278	6.76474e-06	0.000543371	non-significant		MRPS11	-0.552809	0.00330512	0.2378
				LYN	1.65071	1.81508e-06	0.000171726	up		CALM3	-0.642771	0.000110261	0.0105133	non-significant		LOC401127 /// WDR5	-0.463699	0.00478416	0.442744	non-significant		NSA2	1.1438	0.00409022	0.354322	up		FBXO42	0.568247	0.00119469	0.0818448	non-significant		EPB42	-2.15553	0.0342743	0.999915	down		ADORA2B	-1.18736	6.84696e-06	0.000547251	down		FAM170B	0.41	0.00333214	0.238211
				ZNF296	1.94937	1.82374e-06	0.000171726	up		PPAT	-0.997152	0.000110476	0.0105133	non-significant		B4GAT1	0.599579	0.00484431	0.444536	non-significant		PAK5	-0.616658	0.004096	0.354322	non-significant		GGT5	0.968299	0.00120853	0.0824129	non-significant		SERPIND1	0.850706	0.0343435	0.999915	non-significant		FBXO11	-0.855142	6.87613e-06	0.000547251	non-significant		RALGPS1	0.78823	0.00334199	0.238211
				PAPLN	0.962981	1.82481e-06	0.000171726	non-significant		GATM	-1.0977	0.000110895	0.0105133	down		CACNA1C	0.48249	0.00487083	0.444536	non-significant		TMEM94	-0.471088	0.00416299	0.356318	non-significant		CSE1L	-0.806394	0.00123044	0.0835239	non-significant		ASPM	-0.794289	0.034388	0.999915	non-significant		GPR85	-0.793253	6.9099e-06	0.000547428	non-significant		LSM10	-0.427994	0.00335681	0.238211
				CA8	1.22373	1.82632e-06	0.000171726	up		CETN2	-0.999801	0.000112401	0.010526	non-significant		CENPP	-0.807028	0.00488601	0.444536	non-significant		STOML2	0.698911	0.00417912	0.356318	non-significant		CXCL8	1.80587	0.00124261	0.0839669	up		CACNB3	0.960162	0.0345272	0.999915	non-significant		IFI30	-0.895516	7.08229e-06	0.000557947	non-significant		KANK1	-0.554908	0.00338595	0.239187
				SOX18	2.45689	1.82793e-06	0.000171726	up		RPA3	-1.35365	0.000113405	0.010526	down		SGTA	-0.595201	0.00489207	0.444536	non-significant		NTRK2	-0.841037	0.00420827	0.356318	non-significant		ELF2	0.703938	0.00126343	0.0848665	non-significant		SPIB	-1.11108	0.0345428	0.999915	down		CYB5B	0.801173	7.11815e-06	0.000557947	non-significant		ISM1	0.958978	0.0034377	0.239407
				TBXAS1	-2.22509	1.84626e-06	0.000171896	down		ALDH18A1	-1.0882	0.000113626	0.010526	down		TMEM45A	0.642352	0.00493444	0.446367	non-significant		CCDC148	-0.735159	0.00421646	0.356318	non-significant		SS18L2	-0.465848	0.00126735	0.0848665	non-significant		INMT-MINDY4	-1.07641	0.0345654	0.999915	non-significant		EXOSC5	0.812117	7.13915e-06	0.000557947	non-significant		DUSP4	-0.427228	0.00345173	0.239407
				STK32B	-2.40067	1.8463e-06	0.000171896	down		MRM3	-0.574227	0.00011435	0.010526	non-significant		MCM10	-2.0138	0.00500185	0.448561	down		EEF1AKMT1	0.800832	0.00423582	0.356318	non-significant		CXCR4	-1.81902	0.00130813	0.087205	down		INMT	-1.07641	0.0345654	0.999915	non-significant		ITGA4	-1.2297	7.19076e-06	0.000559461	down		ZNRF1	0.380254	0.0034799	0.239407
				NUDT3	1.11356	1.87347e-06	0.000173648	up		ASNS	1.31372	0.000114656	0.010526	up		NEMP1	-0.643602	0.00503587	0.448561	non-significant		RFESD	1.82316	0.00425694	0.356318	up		SMIM3	0.740676	0.00133031	0.0882872	non-significant		SPIDR	1.17528	0.0346393	0.999915	up		UBD	-1.68538	7.24574e-06	0.000561221	down		NCS1	0.339475	0.003481	0.239407
				TCFL5	0.952923	1.91312e-06	0.000176216	non-significant		RGS18	-0.887303	0.000115691	0.010526	non-significant		MEF2C	-0.897637	0.00507491	0.448561	non-significant		CCNG2	-1.02815	0.00430969	0.356318	non-significant		DDAH1	-0.868943	0.00133791	0.0883975	non-significant		KITLG	2.01245	0.0346533	0.999915	up		METTL1	0.689513	7.29606e-06	0.000562607	non-significant		PKN3	0.420035	0.0034813	0.239407
				MKRN1	-1.1448	1.9266e-06	0.000176216	down		IL10RA	2.58239	0.00011619	0.010526	up		NUP107	-0.531059	0.00509951	0.448561	non-significant		RWDD2A	0.583828	0.00432777	0.356318	non-significant		PSEN2	0.868092	0.00135139	0.0888925	non-significant		USP39	-1.18897	0.0350595	0.999915	down		HSD17B1	0.579366	7.33554e-06	0.000563148	non-significant		TJP1	0.359339	0.00348149	0.239407
				FBLN1	-2.00377	1.92831e-06	0.000176216	down		PIM1	1.70488	0.000116193	0.010526	up		GAS2L3	-1.02277	0.00510389	0.448561	non-significant		CDK17	0.935537	0.00432863	0.356318	non-significant		TMEM156	1.37257	0.00139882	0.0911439	up		ENPP3	1.36173	0.0350894	0.999915	up		PDE3B	-2.06119	7.4127e-06	0.000566565	down		IRGC	0.386112	0.00354246	0.241326
				NMT2	1.353	1.93838e-06	0.000176216	up		MIPEP	-1.07222	0.000116382	0.010526	non-significant		HMMR	-2.46311	0.00511239	0.448561	down		WDR74	0.709127	0.00433794	0.356318	non-significant		PCBD1	-0.830834	0.00140081	0.0911439	non-significant		OR8U1	1.26379	0.0350928	0.999915	up		FBXO17	0.676216	7.48771e-06	0.000568014	non-significant		GBA	-0.272339	0.00355742	0.241326
				BRF2	1.45891	1.94362e-06	0.000176216	up		HN1	-0.984172	0.000116749	0.010526	non-significant		LPCAT1	-0.857284	0.00511587	0.448561	non-significant		MEGF8	-0.920157	0.00434374	0.356318	non-significant		SPAG16	-0.932028	0.00140401	0.0911439	non-significant		GGPS1	-1.17821	0.0353452	0.999915	down		LBP	0.63692	7.49714e-06	0.000568014	non-significant		OLFM1	-0.36815	0.00358779	0.241326
				SYTL3	1.50896	1.95944e-06	0.000176878	up		NREP	-1.13238	0.000116925	0.010526	down		HIC2	-0.837196	0.00513739	0.448561	non-significant		RPL29	0.584689	0.00434581	0.356318	non-significant		LINC00863	0.62654	0.00142021	0.0917947	non-significant		SH3D19	-2.70406	0.0353932	0.999915	down		NOP16	0.833207	7.55759e-06	0.000570105	non-significant		CTSH	-0.328698	0.00360667	0.241326
				LYPLAL1	1.13487	1.97195e-06	0.000177236	up		SMYD3	-1.08985	0.000117269	0.010526	down		CDKN1A	1.08942	0.00517745	0.450102	up		H2BC8	-1.28904	0.00439621	0.358891	down		RADX	-0.64382	0.00143974	0.0926543	non-significant		CD24	-1.18652	0.0354499	0.999915	down		IL13RA1	-1.59757	7.7335e-06	0.000580849	down		CTR9	-0.282342	0.00360712	0.241326
				VGF	-4.5719	2.02445e-06	0.00018117	down		YARS	0.604206	0.00011762	0.010526	non-significant		ARF5	-0.459952	0.0052014	0.450164	non-significant		VRK3	0.870396	0.00441932	0.359222	non-significant		TRAPPC6A	-0.505044	0.00149127	0.0955569	non-significant		POC1B-GALNT4	1.10153	0.0354863	0.999915	up		CD14	-1.30238	7.84295e-06	0.000586531	down		CASP9	0.373155	0.00362426	0.241326
				RAB3IL1	2.19395	2.04124e-06	0.000181889	up		PITHD1	-0.543946	0.000119342	0.0106342	non-significant		RBM17	-0.46595	0.00522848	0.450164	non-significant		ETV6	1.26733	0.00446362	0.360279	up		KLHL24	0.57596	0.00151755	0.0968236	non-significant		GALNT4	1.10153	0.0354863	0.999915	up		LY6D	-0.813294	8.00338e-06	0.00059596	non-significant		ANGPTL8	0.29981	0.00366118	0.241326
				NXF1	-1.04676	2.0773e-06	0.000183719	non-significant		PPA1	-1.89263	0.000122003	0.0108249	down		STEAP1	0.885205	0.00528354	0.450164	non-significant		CD68	-0.670164	0.00447053	0.360279	non-significant		SIPA1	0.425054	0.00152709	0.0970159	non-significant		EPAS1	1.68306	0.0356159	0.999915	up		FBXL3	-0.762055	8.11174e-06	0.00059691	non-significant		DNAH2	-0.408024	0.00368238	0.241326
				CD74	-2.27198	2.07947e-06	0.000183719	down		PICALM	1.08532	0.000122878	0.0108562	up		LY96	0.966987	0.00531462	0.450164	non-significant		NOA1	0.9333	0.00453473	0.363129	non-significant		SLFN11	-0.623806	0.00154269	0.0975901	non-significant		ELOF1	-1.18077	0.0357916	0.999915	down		ANTXR2	-1.89601	8.15122e-06	0.00059691	down		DIS3L2	0.362889	0.00369795	0.241326
				GFOD1	-1.97041	2.10566e-06	0.000185245	down		NUCB2	-0.813954	0.000124174	0.0109174	non-significant		CCDC125	-0.860387	0.00534043	0.450164	non-significant		CPXM2	-1.62583	0.00468257	0.363129	down		UBXN4	-0.421812	0.00160543	0.101129	non-significant		TOP2A	-1.01793	0.0359072	0.999915	non-significant		YBX3	0.628155	8.24168e-06	0.00059691	non-significant		HNMT	-0.826185	0.00371049	0.241326
				PABPC1	1.24295	2.16008e-06	0.00018923	up		TFDP1	-1.19189	0.000125155	0.0109174	down		SLC22A18	0.541568	0.00535049	0.450164	non-significant		CES1	-0.78812	0.00468329	0.363129	non-significant		TMEM241	-0.998625	0.0016382	0.10249	non-significant		FCHO1	-0.883581	0.0362274	0.999915	non-significant		POLR2F	0.563035	8.32643e-06	0.00059691	non-significant		TSPAN11	0.520067	0.00371923	0.241326
				APOBEC3B	1.49405	2.17111e-06	0.000189383	up		TOMM40	-1.50373	0.000125266	0.0109174	down		POLQ	-1.08331	0.00535263	0.450164	down		FNBP1L	1.46194	0.00470935	0.363129	up		CMSS1	-0.502095	0.00164197	0.10249	non-significant		ZBTB16	0.866797	0.0362746	0.999915	non-significant		PA2G4	0.849893	8.39201e-06	0.00059691	non-significant		AGTRAP	-0.308723	0.00372522	0.241326
				RUNDC3B	2.00735	2.18006e-06	0.000189383	up		EIF1	1.25459	0.000125674	0.0109174	up		NCAPG	-1.20152	0.0053856	0.450164	down		GPR161	0.856855	0.00473287	0.363129	non-significant		MDFI	0.737011	0.00164772	0.10249	non-significant		GBP4	1.13174	0.0362894	0.999915	up		LILRB3	-0.723882	8.39458e-06	0.00059691	non-significant		GPR37L1	0.30608	0.00375134	0.241326
				PFDN5	-1.70342	2.20679e-06	0.000190504	down		SMAD3	1.94734	0.000127704	0.0110474	up		DHFRL1	0.692731	0.00539621	0.450164	non-significant		FZD7	-1.19648	0.00473792	0.363129	down		ARL15	-0.510154	0.0016588	0.102749	non-significant		DUSP23	0.923231	0.0364522	0.999915	non-significant		LILRA6	-0.723882	8.39458e-06	0.00059691	non-significant		ADGRA1	0.330148	0.00378296	0.241326
				ZNRD1	1.69065	2.21132e-06	0.000190504	up		ACTN1	-1.73415	0.000130478	0.0112005	down		DNAJC25	0.675745	0.00540233	0.450164	non-significant		CD19	-0.486375	0.00474909	0.363129	non-significant		GRP	0.607012	0.00167005	0.103016	non-significant		ATP10A	-0.898827	0.0364547	0.999915	non-significant		LILRA5	-0.723882	8.39458e-06	0.00059691	non-significant		SAR1B	0.308843	0.00380093	0.241326
				HIBADH	1.55252	2.22698e-06	0.00019106	up		GPD1L	-1.12376	0.00013099	0.0112005	down		TIPIN	-0.575166	0.00542855	0.45048	non-significant		RPS16	0.693764	0.00478064	0.363129	non-significant		CHMP4B	0.471357	0.00168052	0.103234	non-significant		ECT2	-0.864163	0.036629	0.999915	non-significant		LILRA4	-0.723882	8.39458e-06	0.00059691	non-significant		CCDC61	-0.357555	0.0038012	0.241326
				IGFBP4	1.5502	2.25762e-06	0.000192172	up		LSM5	-0.760969	0.000131091	0.0112005	non-significant		FPR1	1.94237	0.00546207	0.451397	up		SMG5	-0.950996	0.00480522	0.363129	non-significant		MLH3	-0.649503	0.00169388	0.103425	non-significant		TSEN2	0.861375	0.0368165	0.999915	non-significant		LILRB5	-0.723882	8.39458e-06	0.00059691	non-significant		SLC23A3	-0.470027	0.00381403	0.241326
				NUDT11	-1.54189	2.25845e-06	0.000192172	down		SNORA61	-0.958697	0.000132413	0.0112545	non-significant		LOC728026 /// PTMA	-0.466413	0.00551334	0.452886	non-significant		SLC12A2	1.84225	0.00482315	0.363129	up		USP3	0.952957	0.00169754	0.103425	non-significant		ARHGEF16	-1.01186	0.0368888	0.999915	non-significant		LILRB4	-0.723882	8.39458e-06	0.00059691	non-significant		FRMD4A	0.365365	0.00383282	0.241326
				HBQ1	2.49983	2.26954e-06	0.000192327	up		MRPS11	-0.872224	0.000132807	0.0112545	non-significant		FAIM	0.737708	0.0055252	0.452886	non-significant		MARK1	-1.10746	0.00483576	0.363129	down		TLCD5	-1.54687	0.00171401	0.103632	down		FNBP1L	1.23275	0.0371383	0.999915	up		S100A8	-1.9115	8.4694e-06	0.000599277	down		SLC35F3	-0.559896	0.00383423	0.241326
				FAR1	-1.17461	2.28665e-06	0.00019299	down		PTDSS1	-0.920767	0.000136489	0.0115194	non-significant		ST6GALNAC4	0.688515	0.00555996	0.453883	non-significant		ANAPC7	1.55198	0.00484667	0.363129	up		KDM5B	0.856313	0.00171489	0.103632	non-significant		NNMT	0.973253	0.0371795	0.999915	non-significant		NAMPT	-1.10875	8.49696e-06	0.000599277	down		HIF1A	0.466882	0.00384553	0.241326
				TIMP2	-2.58845	2.32042e-06	0.000195047	down		KIFAP3	1.89344	0.000137048	0.0115198	up		MCM4	-1.38196	0.00560658	0.454686	down		NCBP1	0.74288	0.00485445	0.363129	non-significant		HIC2	0.635928	0.00173274	0.104287	non-significant		STARD13	1.12719	0.0374854	0.999915	up		CKM	0.71569	8.62469e-06	0.000605824	non-significant		ATP6V0A1	-0.491238	0.00385112	0.241326
				CD70	2.24601	2.35325e-06	0.000197009	up		NUSAP1	-2.14979	0.000139769	0.0117	down		TM9SF1	0.656533	0.00561509	0.454686	non-significant		GUCY1B1	1.8201	0.00487738	0.363129	up		VSIR	0.495384	0.00175919	0.105449	non-significant		DDX21	1.00018	0.037652	0.999915	non-significant		SYAP1	-0.687168	8.8968e-06	0.000622417	non-significant		RAP2A	-0.50927	0.00385614	0.241326
				CLYBL	1.57381	2.39266e-06	0.000199027	up		GPR137	1.24613	0.000140319	0.0117	up		MAP9	0.628761	0.00573938	0.461331	non-significant		GLB1L	-1.1013	0.0048905	0.363129	down		CDKN2AIP	0.717514	0.00176623	0.105449	non-significant		CACNA1D	0.893978	0.0377454	0.999915	non-significant		CDKN1B	-0.925926	9.0656e-06	0.000625407	non-significant		CLP1	-0.444237	0.00386655	0.241326
				RAD21	2.57585	2.39652e-06	0.000199027	up		TOP2A	-2.6123	0.000141062	0.0117149	down		ZNF157	0.470463	0.00574309	0.461331	non-significant		TAS2R10	1.11689	0.00491142	0.363129	up		FBXO6	0.68575	0.00177782	0.105716	non-significant		CLEC3B	-1.9935	0.037906	0.999915	down		UGT1A3	-0.596914	9.08372e-06	0.000625407	non-significant		ARSB	-0.318037	0.00391656	0.241541
				PCDH10	2.17109	2.40681e-06	0.000199085	up		TYMS	-2.42344	0.000141741	0.0117244	down		CTCFL /// HMGB1	-0.661712	0.00576726	0.461427	non-significant		MPPED2	-1.42341	0.00493053	0.363129	down		MAP2K6	-1.29251	0.00182373	0.108014	down		FOXO1	-0.789387	0.037911	0.999915	non-significant		UGT1A5	-0.596914	9.08372e-06	0.000625407	non-significant		PAPOLB	0.433597	0.00393173	0.241541
				PHACTR1	2.06396	2.42885e-06	0.000200109	up		MSH6	-0.967634	0.000144662	0.0118145	non-significant		CD2AP	0.623162	0.00584487	0.463464	non-significant		MRPS22	0.623058	0.0049324	0.363129	non-significant		GATM	-1.12146	0.00184638	0.10882	down		UCHL1	-1.79572	0.0381717	0.999915	down		UGT1A4	-0.596914	9.08372e-06	0.000625407	non-significant		ST8SIA5	0.26152	0.00393975	0.241541
				MARS	-1.70923	2.43848e-06	0.000200109	down		RAB2B	0.964937	0.000144672	0.0118145	non-significant		PLK1	-0.825789	0.00587284	0.463464	non-significant		POLR1F	1.19721	0.00494091	0.363129	up		ENTPD2	0.474158	0.00185197	0.10882	non-significant		NFKBID	-1.08341	0.0382163	0.999915	down		IDH2	0.593168	9.31934e-06	0.000638531	non-significant		RNF112	0.359333	0.00395743	0.241541
				MTSS1	2.87818	2.48199e-06	0.000202879	up		TRAP1	-1.06272	0.000145832	0.0118145	non-significant		DBF4	-0.930653	0.00589792	0.463464	non-significant		ZNF333	-0.9162	0.00494532	0.363129	non-significant		SRSF3	0.548968	0.00188717	0.109471	non-significant		PDPN	-1.05501	0.0382909	0.999915	non-significant		CXCL10	-1.67372	9.37702e-06	0.000638531	down		ABCA8	-1.59551	0.00397925	0.241541
				GINS4	1.18553	2.56522e-06	0.000208292	up		CALU	-0.570586	0.000145952	0.0118145	non-significant		FIGNL1	-1.19681	0.00592528	0.463464	down		DMWD	-0.724438	0.00496659	0.363129	non-significant		MECOM	-1.62396	0.00188904	0.109471	down		PSMD1	-1.03312	0.0383203	0.999915	non-significant		VCAN	-1.10064	9.38475e-06	0.000638531	down		SIGLEC1	-0.337328	0.00400552	0.241541
				CCNI	-1.49695	2.56919e-06	0.000208292	down		CCL1	2.00009	0.000146229	0.0118145	up		TRIM22	1.25234	0.00593168	0.463464	up		TBC1D17	-0.508337	0.00499504	0.363129	non-significant		CDH26	-0.545286	0.00189707	0.109471	non-significant		HEXD	1.00149	0.0384281	0.999915	non-significant		AQP9	-1.02105	9.60856e-06	0.000651205	non-significant		CLEC1A	-0.66287	0.00401576	0.241541
				CD7	2.01467	2.59179e-06	0.000208292	up		STRA13	-1.22531	0.000146351	0.0118145	down		RIMKLB	-0.499197	0.00594578	0.463464	non-significant		SLX4	-0.806833	0.00501436	0.363129	non-significant		SCOC	-0.677394	0.00190377	0.109471	non-significant		PADI2	0.937785	0.0386077	0.999915	non-significant		TGFBI	-1.54624	9.70742e-06	0.000655345	down		GP1BB	-0.391343	0.00401871	0.241541
				E2F5	1.58716	2.60957e-06	0.000208292	up		UBE2T	-2.17223	0.000146814	0.0118145	down		EFHD2	-0.61235	0.00597025	0.463464	non-significant		IGF1R	-0.735636	0.00503082	0.363129	non-significant		GATA3	-0.564132	0.00191604	0.109471	non-significant		C12orf75	1.50749	0.0386387	0.999915	up		KRTCAP2	0.709885	9.84694e-06	0.000659118	non-significant		HMX2	0.291013	0.00402055	0.241541
				UCHL5	1.74189	2.61155e-06	0.000208292	up		TMEM109	-1.51362	0.000147864	0.0118531	down		POLD3	-0.635532	0.00598232	0.463464	non-significant		CIAO2B	0.884147	0.00503796	0.363129	non-significant		VPS4A	-0.46691	0.00191893	0.109471	non-significant		PLGRKT	1.21122	0.0386996	0.999915	up		DNPH1	0.74532	9.85768e-06	0.000659118	non-significant		GDPD3	-0.396716	0.00402542	0.241541
				SARNP	-1.05461	2.61619e-06	0.000208292	non-significant		NDUFB7	-1.13209	0.00014888	0.0118886	down		THSD4	-1.05985	0.00600044	0.463464	non-significant		SF3A2	-1.00331	0.00504415	0.363129	non-significant		TANGO6	-0.944283	0.00192202	0.109471	non-significant		PLEKHB2	0.97345	0.0387787	0.999915	non-significant		TNNT1	0.981128	9.90708e-06	0.000659118	non-significant		FBXO8	-0.351896	0.00409917	0.243263
				PRR5L	1.11291	2.61845e-06	0.000208292	up		FANCG	-1.38804	0.000151652	0.0120636	down		PTCHD4	1.27838	0.00606582	0.465746	up		ADAT2	0.900474	0.00504551	0.363129	non-significant		EREG	-3.09645	0.00192313	0.109471	down		NR4A3	0.749883	0.0387906	0.999915	non-significant		CD80	-1.51499	9.91526e-06	0.000659118	down		TXNDC16	-0.375358	0.00410732	0.243263
				GGH	1.38975	2.64794e-06	0.000209348	up		RANBP1	-2.16276	0.000161793	0.0128212	down		CA11	0.684488	0.00607951	0.465746	non-significant		RPL27	0.509799	0.00505605	0.363129	non-significant		CR1	-1.48453	0.00193179	0.109471	down		YTHDC2	0.74027	0.0392676	0.999915	non-significant		CDH1	-1.71047	9.99584e-06	0.000661938	down		CYP11A1	0.280021	0.00413706	0.243263
				PSMG4	1.37429	2.65188e-06	0.000209348	up		CENPW	-0.879363	0.000163246	0.0128871	non-significant		CENPA	-3.09582	0.00609955	0.465746	down		ACOT13	0.978237	0.00506432	0.363129	non-significant		COL18A1-AS1	0.457548	0.00193753	0.109471	non-significant		HACD4	-1.56919	0.0393621	0.999915	down		NFKBIB	-0.686733	1.00881e-05	0.000665507	non-significant		ZNF354B	-0.574557	0.00414017	0.243263
				CCDC167	1.65526	2.66249e-06	0.000209388	up		TNFRSF10D	1.01325	0.000165413	0.0130088	non-significant		KNTC1	-1.29922	0.00631889	0.480667	down		FCGRT	-0.932246	0.0051135	0.363686	non-significant		BAIAP3	0.687504	0.00194675	0.109471	non-significant		SMC5	1.19388	0.0395905	0.999915	up		TOP2B	-0.597894	1.01331e-05	0.000665943	non-significant		CD248	-0.277897	0.00416506	0.243263
				NPW	-3.22647	2.70881e-06	0.000212228	down		ZMIZ1	1.06907	0.000171497	0.0134278	non-significant		CDKN3	-2.97803	0.00647994	0.490233	down		ANKS3	-0.533541	0.00511992	0.363686	non-significant		C15orf40	-0.507802	0.00195807	0.109471	non-significant		CPVL	0.901997	0.0396972	0.999915	non-significant		SPRED2	0.708929	1.01809e-05	0.000666562	non-significant		RAI14	-0.454891	0.00419025	0.243263
				RAB38	-1.07413	2.73476e-06	0.000213455	non-significant		RAB8A	-0.667852	0.000172682	0.0134278	non-significant		CYP4V2 /// KLKB1	0.922239	0.00649348	0.490233	non-significant		DUS2	-2.18094	0.00517732	0.363686	down		PLPP6	0.821411	0.00196707	0.109471	non-significant		ZNF511	-0.796302	0.0397659	0.999915	non-significant		SPIC	-1.08008	1.03365e-05	0.000674204	down		SLC52A3	0.589708	0.00419341	0.243263
				PHGDH	-2.18909	2.79684e-06	0.000217483	down		COMTD1	-0.518054	0.00017298	0.0134278	non-significant		TMEM55A	0.421317	0.00653901	0.491822	non-significant		SEMA5A	2.68737	0.00518267	0.363686	up		THADA	-0.529079	0.00197315	0.109471	non-significant		GNG8	-0.886262	0.0398909	0.999915	non-significant		AHCY	0.901931	1.03763e-05	0.000674264	non-significant		SCML4	-0.427727	0.00420699	0.243263
				GAPT	-1.16322	2.82507e-06	0.000218183	down		SLC5A6	-1.22771	0.000173329	0.0134278	down		MYO19	-0.720136	0.00661842	0.495937	non-significant		RIMKLB	-0.453521	0.00518272	0.363686	non-significant		SRSF4	-0.625564	0.0019804	0.109471	non-significant		HMBS	-1.77467	0.039961	0.999915	down		SGK1	-0.992947	1.05156e-05	0.000680769	non-significant		CCPG1	-0.376677	0.00420784	0.243263
				H2AFY2	-1.66549	2.82686e-06	0.000218183	down		SORT1	0.954016	0.000174404	0.0134609	non-significant		ZNF252P	0.425084	0.00668323	0.498931	non-significant		DHRS3	-1.56228	0.0051878	0.363686	down		MRPS9	-0.831219	0.00198518	0.109471	non-significant		EIF4A1	0.892852	0.0399924	0.999915	non-significant		CD40	-0.792129	1.07626e-05	0.000694166	non-significant		ADCY1	0.341692	0.00421111	0.243263
				SCPEP1	1.92437	2.86751e-06	0.000220501	up		PRR5L	1.01358	0.000175682	0.013472	non-significant		HIST1H1C	1.45397	0.0067338	0.500023	up		APCDD1	0.641022	0.00523367	0.363962	non-significant		CDK9	0.459918	0.00198824	0.109471	non-significant		ESM1	1.07964	0.0402811	0.999915	up		FCGRT	-0.862673	1.08447e-05	0.000696874	non-significant		RYR1	0.403117	0.00422631	0.243263
				SNORD3A	1.16514	2.89586e-06	0.00022186	up		ATAD2	-1.70535	0.000175846	0.013472	down		NEDD4L	-0.724396	0.00675688	0.500023	non-significant		SHISA9	-0.530282	0.00524177	0.363962	non-significant		RPL28	0.603123	0.00200514	0.109926	non-significant		CYSLTR1	1.11393	0.0403612	0.999915	up		IL15	-1.23324	1.0898e-05	0.000696966	down		LUC7L	0.376034	0.0042685	0.244785
				S100A10	1.49951	2.93254e-06	0.000223843	up		EBNA1BP2	-1.29956	0.00017917	0.0136762	down		CDC25A	-1.13232	0.00677254	0.500023	down		HNMT	-0.976912	0.00524963	0.363962	non-significant		RBIS	-0.596717	0.00201129	0.109926	non-significant		NLRP1	0.833851	0.0404704	0.999915	non-significant		ABHD11	0.70891	1.09265e-05	0.000696966	non-significant		CDK20	-0.292586	0.00429202	0.245229
				CRYGD	1.35883	2.96263e-06	0.000225312	up		GAMT	-1.69728	0.000181356	0.0137189	down		KLHDC4 /// LOC105371397	-0.598325	0.00689824	0.506368	non-significant		GSTM4	1.28062	0.00528298	0.364851	up		MSRB1	0.823874	0.00204496	0.111044	non-significant		UTP11	-1.12908	0.0405036	0.999915	down		CHI3L1	-0.962912	1.11423e-05	0.000708125	non-significant		PPL	-0.574053	0.00430809	0.245245
				INO80C	-1.66511	3.02419e-06	0.000229154	down		POC1A	-1.86205	0.000181621	0.0137189	down		UBE2T	-1.36991	0.00690892	0.506368	down		KANK1	-1.23211	0.0053041	0.364851	down		DDX56	-0.760074	0.00205119	0.111044	non-significant		CHL1	0.823112	0.0406313	0.999915	non-significant		TRMT1	0.56833	1.13072e-05	0.000715578	non-significant		HACL1	-0.373243	0.00438156	0.246279
				YBX3	-1.2451	3.0411e-06	0.000229598	down		MTSS1	1.91698	0.000181712	0.0137189	up		MAGT1	0.506962	0.00695804	0.507033	non-significant		ISOC1	-0.906764	0.0053205	0.364851	non-significant		DHX40	-0.658015	0.00205416	0.111044	non-significant		SLC43A2	1.2637	0.0407728	0.999915	up		SLAMF6	-1.6892	1.1342e-05	0.000715578	down		CELF1	-0.450832	0.00438176	0.246279
				SLC12A8	1.89768	3.05283e-06	0.000229648	up		STARD10	1.41231	0.000182734	0.0137461	up		UBXN7	-0.470373	0.00696849	0.507033	non-significant		NKAIN3	1.04416	0.00537152	0.365102	non-significant		GAGE12C	-0.602768	0.00208578	0.112345	non-significant		FSHR	0.764877	0.0408695	0.999915	non-significant		ARAP2	-0.817408	1.15348e-05	0.000725102	non-significant		FDX1	-0.306343	0.00438369	0.246279
				ZC3H3	1.79411	3.07098e-06	0.00023018	up		PLEKHA1	1.32642	0.000183879	0.0137823	up		RTF1	-0.522456	0.00704941	0.509198	non-significant		TRIM69	-0.856384	0.0053751	0.365102	non-significant		CTSG	-2.7578	0.00210691	0.112569	down		GNB4	0.752779	0.0409112	0.999915	non-significant		IL18RAP	-1.29334	1.15815e-05	0.00072541	down		KNG1	-0.439859	0.00438963	0.246279
				CTNNA1	-2.64377	3.13223e-06	0.000233926	down		PARP10	1.08293	0.000187172	0.0139478	up		KIAA1715	0.436622	0.00705998	0.509198	non-significant		PDE1B	1.34885	0.00542263	0.365102	up		BAK1	0.746609	0.0021092	0.112569	non-significant		KIF5B	-1.21141	0.0409319	0.999915	down		PHB2	0.521665	1.19568e-05	0.000743239	non-significant		SLC43A1	-0.63797	0.00442869	0.247577
				LDLR	-1.44846	3.14975e-06	0.000234391	down		BRIX1	-0.792412	0.00018743	0.0139478	non-significant		ALDH3A2	0.718062	0.00708861	0.509198	non-significant		MED16	0.517744	0.00542307	0.365102	non-significant		CRHBP	-3.76204	0.00211266	0.112569	down		ITSN1	0.997594	0.0409665	0.999915	non-significant		WDR77	0.954923	1.19632e-05	0.000743239	non-significant		SUSD2	-0.382051	0.00444786	0.247757
				CMAS	-1.20084	3.18684e-06	0.000236304	down		CD52	-2.11037	0.000188617	0.0139859	down		VRK1	-1.06159	0.00714025	0.509198	non-significant		CSRP2	1.38696	0.0054291	0.365102	up		TPRG1L	-0.744896	0.00213047	0.112931	non-significant		ANKRD13C	-0.757617	0.0412406	0.999915	non-significant		TF	-1.11053	1.20413e-05	0.000743239	down		ASL	-0.270184	0.00452621	0.25077
				FGD5	-2.01027	3.23401e-06	0.00023875	down		PQLC1	1.47037	0.000192247	0.0142044	up		KCTD18	0.408961	0.00715144	0.509198	non-significant		OR4K17	-0.447549	0.00544033	0.365102	non-significant		PRAM1	1.04366	0.0021422	0.112931	non-significant		CISD3	1.09763	0.0413639	0.999915	up		DKC1	1.29399	1.2054e-05	0.000743239	up		COX7A1	-0.506897	0.00453422	0.25077
				DBNDD2	-2.96728	3.24283e-06	0.00023875	down		POLE2	-1.43676	0.000194886	0.0142818	down		UBXN8	0.561142	0.00715673	0.509198	non-significant		SYBU	-0.712973	0.00547624	0.366209	non-significant		CCNA1	1.89185	0.00214475	0.112931	up		GTPBP4	0.86393	0.0415393	0.999915	non-significant		NFKB2	-0.661729	1.20803e-05	0.000743239	non-significant		HMGB2	0.416776	0.00460695	0.253223
				TMEM43	-1.10718	3.30751e-06	0.000242652	down		RITA1	-0.756435	0.00019537	0.0142818	non-significant		NACAD	-1.23081	0.00723142	0.509198	down		PDCD1LG2	1.63006	0.00554964	0.367448	up		DYRK1A	0.542525	0.00215747	0.112931	non-significant		YIPF5	0.84194	0.0416353	0.999915	non-significant		PAXBP1	-0.859998	1.21951e-05	0.0007471	non-significant		ENTPD1	-0.473653	0.00461116	0.253223
				BCL2L1	-1.09523	3.3393e-06	0.000244122	down		NPC2	-0.734427	0.000195455	0.0142818	non-significant		HSPA13	0.88908	0.00723826	0.509198	non-significant		ANKFY1	-0.891322	0.00555847	0.367448	non-significant		RMND5A	-0.50641	0.00216516	0.112931	non-significant		PJA2	-1.35844	0.0416514	0.999915	down		IGSF6	-0.521359	1.22292e-05	0.0007471	non-significant		SLC44A2	0.274788	0.00466678	0.255193
				AUNIP	1.43399	3.45532e-06	0.000251675	up		LRP10	0.735907	0.000196503	0.0142818	non-significant		PBK	-3.08807	0.00727069	0.509198	down		TMEM128	1.16463	0.005602	0.367448	up		DBF4	0.437871	0.00216617	0.112931	non-significant		IGFBP3	1.01602	0.0416931	0.999915	non-significant		DIS3	0.667779	1.22768e-05	0.000747377	non-significant		GNPDA2	-0.321181	0.00469788	0.255193
				H2AFY	-1.16991	3.46686e-06	0.000251675	down		GLA	-1.50695	0.000197001	0.0142818	down		GSG2	-0.587593	0.0072767	0.509198	non-significant		PEX16	0.4877	0.00564052	0.367448	non-significant		CRIP1	1.47636	0.00217262	0.112931	up		RAPGEF4	0.741813	0.0418925	0.999915	non-significant		SLPI	0.947477	1.23723e-05	0.000750314	non-significant		ANKIB1	0.337063	0.00476905	0.255193
				RIPK2	1.63657	3.56806e-06	0.000258119	up		MS4A3	-1.16269	0.000197422	0.0142818	down		GNB2	-0.451047	0.00727715	0.509198	non-significant		SPRED1	0.858866	0.00565339	0.367448	non-significant		CTH	-0.392218	0.00219322	0.113604	non-significant		NDUFAF2	-1.26506	0.0420504	0.999915	down		C1QBP	0.596902	1.24128e-05	0.000750314	non-significant		SAT1	-0.439824	0.00477808	0.255193
				VEZF1	-1.03996	3.60525e-06	0.000259903	non-significant		ELANE	-2.4924	0.000198291	0.0142949	down		SAFB	-0.775844	0.00736551	0.512807	non-significant		SRSF6	0.772987	0.0056678	0.367448	non-significant		DUSP10	1.02712	0.0022022	0.113673	non-significant		HERC6	0.932364	0.0422439	0.999915	non-significant		FBL	0.634502	1.25103e-05	0.000750314	non-significant		IRF1	0.423973	0.00478061	0.255193
				IRF8	-1.37369	3.64303e-06	0.000261546	down		SLC25A5	-1.0947	0.000199332	0.0143202	down		FBXL17	-0.671413	0.0073798	0.512807	non-significant		RPS17	0.722844	0.00567265	0.367448	non-significant		CXorf65	0.678827	0.00223542	0.114789	non-significant		CLEC11A	1.04197	0.0423144	0.999915	non-significant		RIPK2	-1.03922	1.25396e-05	0.000750314	non-significant		MDM1	-0.428701	0.0048206	0.255193
				EPSTI1	2.28619	3.65323e-06	0.000261546	up		DEPTOR	-1.10804	0.000202058	0.014466	down		CYP4V2	0.462167	0.00747602	0.51614	non-significant		C5orf63	1.2224	0.0056934	0.367448	up		TBCD	-0.884867	0.00224474	0.114789	non-significant		EHBP1	-1.5081	0.0425511	0.999915	down		IFRD2	0.592501	1.25707e-05	0.000750314	non-significant		VGLL1	0.370984	0.00482141	0.255193
				OIP5-AS1	1.64396	3.69151e-06	0.000263378	up		ACKR3	1.26461	0.000202937	0.014479	up		TRIAP1	0.502667	0.00755467	0.51614	non-significant		DNAJC21	-0.869241	0.0056965	0.367448	non-significant		IFT172	-0.609045	0.00225433	0.114789	non-significant		NUP205	1.254	0.0428109	0.999915	up		CSF2RB	-1.15597	1.25845e-05	0.000750314	down		CD300C	0.480296	0.00482834	0.255193
				CPVL	-1.47868	3.71878e-06	0.000264225	down		CCR7	3.22068	0.000203742	0.0144866	up		NT5DC1	0.98837	0.00755759	0.51614	non-significant		ATP5F1C	1.18236	0.00570342	0.367448	up		CD63	0.458295	0.00225469	0.114789	non-significant		THBS3	-1.12389	0.042878	0.999915	down		AP1S2	-1.0619	1.26683e-05	0.000752251	non-significant		CDH13	-0.429386	0.00484215	0.255193
				FAM174B	-0.95625	3.72883e-06	0.000264225	non-significant		AARS	0.843602	0.000206363	0.0146229	non-significant		ASPRV1	0.444783	0.00757057	0.51614	non-significant		CLCN4	-0.690615	0.00571451	0.367448	non-significant		GTDC1	-0.664346	0.00231933	0.117677	non-significant		RGS3	1.1341	0.0429151	0.999915	up		IL1RL1	-1.47922	1.27037e-05	0.000752251	down		UAP1L1	-0.250717	0.00485495	0.255193
				RNASE2	-1.9089	3.78065e-06	0.000266968	down		ATP6V0E2	-0.938729	0.000207543	0.0146565	non-significant		WASF2	-0.605913	0.00757646	0.51614	non-significant		TBC1D10A	-0.732586	0.00572859	0.367448	non-significant		HM13-AS1	-0.603419	0.0023382	0.117924	non-significant		PROM1	-1.4006	0.0430106	0.999915	down		PPP5C	0.53913	1.28743e-05	0.000758612	non-significant		MSH5	-0.426994	0.00486202	0.255193
				ITM2A	2.17563	3.79329e-06	0.000266968	up		POLR3K	-1.3815	0.00020926	0.0146707	down		HIST1H4H	1.35063	0.00759564	0.51614	up		LMTK2	0.683447	0.00580102	0.369125	non-significant		BICD2	0.642886	0.00234427	0.117924	non-significant		KANSL2	0.967921	0.0430493	0.999915	non-significant		GATM	1.63391	1.28986e-05	0.000758612	up		MSH5-SAPCD1	-0.426994	0.00486202	0.255193
				FCER1A	-2.50734	3.80645e-06	0.000266968	down		DENND5A	1.35876	0.00021022	0.0146707	up		HOXD3 /// HOXD4	-0.672493	0.00760768	0.51614	non-significant		STEAP3	-1.19818	0.00581396	0.369125	down		SAAL1	-0.590154	0.00235345	0.117924	non-significant		B3GALT1	1.667	0.0432012	0.999915	up		CTTNBP2NL	-0.70154	1.32016e-05	0.000768438	non-significant		CTXND1	1.39916	0.00487063	0.255193
				ARHGAP32	-1.44603	3.81897e-06	0.000266968	down		PEX5	-0.560998	0.000210791	0.0146707	non-significant		POGLUT1	0.607095	0.00764669	0.51704	non-significant		PDGFRL	-1.35818	0.00583697	0.369125	down		MKNK1	0.60558	0.00235595	0.117924	non-significant		FSCN1	0.828316	0.0432759	0.999915	non-significant		RHAG	-0.913804	1.32607e-05	0.000768438	non-significant		OR52A5	-0.378577	0.00487693	0.255193
				SGO1	1.48102	3.8431e-06	0.000267753	up		NDUFB3	-0.607248	0.000212079	0.0146707	non-significant		CENPK	-1.48814	0.00774499	0.521929	down		IMPDH1	-0.697772	0.00583705	0.369125	non-significant		TPSB2	1.64004	0.00237296	0.118377	up		PRG2	-2.65199	0.0437965	0.999915	down		B4GALNT1	1.45662	1.32912e-05	0.000768438	up		NTRK1	0.363431	0.00491958	0.255329
				PRSS57	1.51824	3.87297e-06	0.000268932	up		SKP2	-1.18102	0.000212149	0.0146707	down		ARHGAP11A /// ARHGAP11B /// LOC100288637	-0.977099	0.00792398	0.532205	non-significant		KDM5A	-0.767361	0.0058526	0.369125	non-significant		ZNF709	0.744603	0.00239051	0.118661	non-significant		CYTIP	-0.975108	0.0438642	0.999915	non-significant		DSE	-1.36583	1.33386e-05	0.000768438	down		ENOX1	-0.260948	0.00492675	0.255329
				TBC1D31	1.60477	3.89633e-06	0.000269163	up		PPP1R2	0.94509	0.000212677	0.0146707	non-significant		ALYREF	-0.610765	0.00795272	0.532355	non-significant		ZNF205	-0.570982	0.00594514	0.37248	non-significant		PAPSS1	-0.47259	0.00239462	0.118661	non-significant		IP6K1	-1.1916	0.0439637	0.999915	down		TLR2	-1.01459	1.3368e-05	0.000768438	non-significant		RBMXL2	0.346926	0.00494957	0.255329
				TIMP3	-2.42815	3.90223e-06	0.000269163	down		EBP	-1.28973	0.000213567	0.0146707	down		MTRF1	0.485848	0.00799782	0.533595	non-significant		IMPG1	-0.418376	0.0059453	0.37248	non-significant		HOXA1	0.553033	0.00241343	0.119196	non-significant		KIF22	-1.14146	0.0440477	0.999915	down		MGST2	-0.630349	1.33708e-05	0.000768438	non-significant		RBMXL3	0.346926	0.00494957	0.255329
				TMEM5	-1.36401	3.95548e-06	0.000271933	down		SUV39H1	-1.41922	0.000214813	0.0146707	down		ST20-AS1	0.612058	0.0080364	0.534394	non-significant		POMZP3	0.475569	0.00599754	0.373774	non-significant		LINC00467	-0.528697	0.00243613	0.119591	non-significant		LTBP4	-0.784959	0.0441944	0.999915	non-significant		C2orf80	1.48402	1.33757e-05	0.000768438	up		PLEKHF2	-0.439609	0.00499887	0.255329
				SH3PXD2B	1.02467	3.97199e-06	0.000272167	non-significant		UNC119	0.717758	0.000215024	0.0146707	non-significant		OIP5	-2.12366	0.00814859	0.540066	down		ROBO4	-0.606322	0.00600559	0.373774	non-significant		TRAP1	-0.813466	0.00243752	0.119591	non-significant		TTI2	-1.43234	0.0443336	0.999915	down		CRIP1	-0.982119	1.34531e-05	0.000770335	non-significant		NAV3	-0.478382	0.00500277	0.255329
				WRN	-1.38981	4.08751e-06	0.000279161	down		CCDC86	-1.46896	0.000216234	0.0146707	down		MYBL1	-1.68186	0.00824812	0.542223	down		YIPF2	-0.50645	0.00604121	0.374754	non-significant		COPS8	-0.561238	0.00244806	0.119713	non-significant		THBS1	1.03205	0.0444112	0.999915	non-significant		PLEKHG1	-0.564562	1.35693e-05	0.000774434	non-significant		GOLGB1	0.327077	0.00500287	0.255329
				DSCC1	1.75451	4.18365e-06	0.000284278	up		MARS	0.750857	0.0002168	0.0146707	non-significant		FRS2	0.518284	0.00828183	0.542223	non-significant		SLC7A6	1.15558	0.00611097	0.377838	up		PINLYP	-0.582061	0.00245776	0.119794	non-significant		MRPS27	0.722745	0.0449086	0.999915	non-significant		OASL	-0.98255	1.37875e-05	0.000784308	non-significant		MVB12B	0.388641	0.00501095	0.255329
				CKAP4	-2.13951	4.18982e-06	0.000284278	down		INTS6	1.27345	0.000217569	0.0146707	up		TYMSOS	0.423955	0.00828401	0.542223	non-significant		ADAM28	1.97776	0.00615702	0.378674	up		TXNDC15	-0.718091	0.00247125	0.120058	non-significant		ID2	-1.45858	0.0449836	0.999915	down		NR3C1	-0.93849	1.39719e-05	0.00079118	non-significant		STMN3	-0.325526	0.00504516	0.25582
				SCARB2	-1.81084	4.20445e-06	0.000284342	down		MAP3K8	1.45637	0.000218464	0.0146707	up		LDB2	-1.09129	0.00828914	0.542223	down		ALMS1	1.36	0.00616465	0.378674	up		SERINC5	1.2092	0.00248229	0.120201	up		ZMPSTE24	-0.820312	0.0450271	0.999915	non-significant		MRPL17	0.570749	1.39996e-05	0.00079118	non-significant		AP5B1	0.472733	0.00505351	0.25582
				TTC38	-1.51978	4.31506e-06	0.000290874	down		CHAF1B	-1.55556	0.000219453	0.0146707	down		NCAPG2	-1.1065	0.00834266	0.542876	down		COL6A3	1.4718	0.00618667	0.378793	up		BAIAP2	1.41748	0.00251271	0.121279	up		PLOD2	0.865224	0.0453045	0.999915	non-significant		RND3	-1.38805	1.41584e-05	0.000797559	down		IKZF2	-0.344321	0.00510773	0.257321
				NPHP3	-1.17106	4.37561e-06	0.000294002	down		FBRS	1.07449	0.00021969	0.0146707	non-significant		ANKRA2	0.602636	0.00835318	0.542876	non-significant		OR5A1	-0.472526	0.00621317	0.379184	non-significant		CCDC121	-0.414906	0.0025252	0.121488	non-significant		LCLAT1	1.01464	0.0453226	0.999915	non-significant		OTOGL	1.06564	1.44278e-05	0.000807834	non-significant		ATF4	0.483606	0.00512786	0.257321
				ZNF250	1.11356	4.45906e-06	0.000298642	up		POLR2H	-0.827839	0.000219743	0.0146707	non-significant		FANCB	-0.556151	0.00839028	0.543528	non-significant		ZBED5	0.692529	0.00625584	0.379457	non-significant		WDR35	-0.927187	0.00253773	0.121696	non-significant		DDX27	-0.76143	0.0453396	0.999915	non-significant		IRAK3	-0.778854	1.44756e-05	0.000807834	non-significant		TMEM38B	0.317192	0.0051394	0.257321
				CHD1	-1.20007	4.63927e-06	0.000309712	down		MRI1	-0.883573	0.000219756	0.0146707	non-significant		ERCC1	-0.460274	0.00843393	0.544599	non-significant		RPF1	0.842618	0.00625789	0.379457	non-significant		RXFP1	2.71993	0.00257044	0.122869	up		TNFSF13B	-0.817593	0.0454635	0.999915	non-significant		CD44	-0.730963	1.44806e-05	0.000807834	non-significant		EFNA4	0.49485	0.00517609	0.257321
				IFT27	-1.58029	4.7038e-06	0.000313014	down		MIR100HG	2.56394	0.000221999	0.0147729	up		LRP10	0.487733	0.00848096	0.54516	non-significant		ZCWPW2	-1.39255	0.0063321	0.380587	down		STAMBPL1	-0.802551	0.00260788	0.124259	non-significant		TSPAN7	1.05436	0.0454947	0.999915	non-significant		HFE	-1.0372	1.45398e-05	0.000807834	non-significant		ANXA8	0.448768	0.00518629	0.257321
				AEBP1	-1.98465	4.80239e-06	0.000318553	down		STIL	-1.29829	0.000223736	0.0148409	down		ANO10	0.633789	0.00849692	0.54516	non-significant		C12orf4	0.908167	0.00636304	0.380587	non-significant		SH3RF1	1.34099	0.00265163	0.125395	up		KLHL7	-0.782454	0.0456138	0.999915	non-significant		CD300LF	-0.622693	1.46139e-05	0.000807834	non-significant		ANXA8L1	0.448768	0.00518629	0.257321
				SLC30A7	-1.30971	4.82663e-06	0.000319141	down		IER5	1.7322	0.000225251	0.0148938	up		IKBIP	0.555893	0.00859635	0.549783	non-significant		RPL31	0.563375	0.00637992	0.380587	non-significant		FAT4	-1.41365	0.00265656	0.125395	down		CLCN7	1.03777	0.0456158	0.999915	non-significant		SLC18A1	0.713408	1.46452e-05	0.000807834	non-significant		IL9	0.422007	0.0052407	0.257321
				NSMCE2	1.35361	4.87422e-06	0.000321265	up		AHCY	-1.43279	0.000226641	0.0148954	down		SAE1	-0.485295	0.00870155	0.553398	non-significant		CAND1	1.07235	0.00638218	0.380587	non-significant		ZBTB6	-0.486186	0.00265704	0.125395	non-significant		DHCR24	-0.847072	0.0456313	0.999915	non-significant		SQSTM1	-0.833467	1.46667e-05	0.000807834	non-significant		PDZD9	0.354236	0.00524101	0.257321
				LRIG1	1.35627	4.91059e-06	0.000321788	up		MIR3142HG	1.9989	0.000227088	0.0148954	up		IER2	-1.14457	0.00872614	0.553398	down		MAGED1	-0.806733	0.00639192	0.380587	non-significant		TPST1	-0.729884	0.00268187	0.126167	non-significant		ELAC2	-1.01264	0.0456996	0.999915	non-significant		TIMM17A	0.544681	1.47251e-05	0.000808482	non-significant		SERPINB8	-0.314008	0.00526492	0.257321
				RPS14	-1.33092	4.91836e-06	0.000321788	down		TUBAL3	1.18092	0.000227427	0.0148954	up		TUBA1A /// TUBA1B	-0.718344	0.00873555	0.553398	non-significant		RHOJ	1.22004	0.0063976	0.380587	up		SNX3	0.311969	0.00269614	0.126438	non-significant		WDR7	-1.06893	0.0458673	0.999915	non-significant		CCN1	-0.992642	1.50432e-05	0.000823345	non-significant		HIP1	0.292295	0.00528963	0.257321
				STAT1	1.4219	4.92865e-06	0.000321788	up		NUP205	-1.2944	0.000230445	0.0150456	down		PAICS	-0.458552	0.00883854	0.558162	non-significant		FILIP1L	3.00761	0.00641967	0.380699	up		IFT20	-0.64927	0.00272557	0.127022	non-significant		OR7C2	0.794443	0.0463009	0.999915	non-significant		GPM6A	-1.11671	1.51903e-05	0.000826473	down		ZHX1	-0.318564	0.00529935	0.257321
				KIF1A	2.04367	4.98721e-06	0.000324591	up		STX5	1.19305	0.000231487	0.0150662	up		LRRC8A	-0.656523	0.0088895	0.55962	non-significant		SCN7A	-0.625742	0.0064919	0.383136	non-significant		THG1L	-0.945685	0.00272568	0.127022	non-significant		OR5B2	0.879076	0.0464341	0.999915	non-significant		KLRD1	-1.08404	1.51957e-05	0.000826473	down		HDAC11	-0.397017	0.00530323	0.257321
				SLC52A2	0.962635	5.04933e-06	0.000327607	non-significant		RFTN1	1.67444	0.00023459	0.0151754	up		ATP10A	-0.452341	0.00895846	0.560151	non-significant		TMEM132C	-1.28574	0.00650141	0.383136	down		FEM1B	0.45783	0.00276209	0.127881	non-significant		WTAP	-2.03765	0.0464798	0.999915	down		DUSP1	-1.25823	1.53356e-05	0.000826739	down		BRWD1	-0.363254	0.00532136	0.257321
				ALS2	-1.4822	5.10708e-06	0.000330321	down		ATP5H	-0.728462	0.000234627	0.0151754	non-significant		FANCG	-0.595733	0.00896654	0.560151	non-significant		FAM240A	0.582299	0.00653599	0.383576	non-significant		SGK1	0.648535	0.00276253	0.127881	non-significant		DLAT	0.852567	0.0464984	0.999915	non-significant		TRAF1	-1.17957	1.53766e-05	0.000826739	down		ATOH8	0.375756	0.00535533	0.257321
				LIME1	1.65247	5.1349e-06	0.000331089	up		ELL2	1.8738	0.000236534	0.0152513	up		NEK2	-2.64282	0.00898161	0.560151	down		C17orf98	-0.557324	0.00655142	0.383576	non-significant		DHX8	-0.729501	0.00278681	0.127881	non-significant		PTHLH	-0.76829	0.0465106	0.999915	non-significant		MGST1	-0.810047	1.54581e-05	0.000826739	non-significant		PLA2G3	-0.407398	0.00538342	0.257321
				RPL26	-1.39895	5.16086e-06	0.000331733	down		KIFC1	-1.6169	0.00023979	0.0154134	down		GEN1	-0.796379	0.00902686	0.561157	non-significant		ZNRF3	-0.80643	0.0065699	0.383576	non-significant		TP53	-0.782236	0.00279163	0.127881	non-significant		ANK1	-0.999971	0.0465728	0.999915	non-significant		ELL2	-0.881943	1.54622e-05	0.000826739	non-significant		NPHP4	0.383795	0.0054074	0.257321
				DNAJC15	-1.22398	5.22407e-06	0.00033476	down		GPSM3	0.815954	0.000240569	0.0154157	non-significant		NUP62	-0.520175	0.00905363	0.561157	non-significant		HAL	-1.67998	0.00662835	0.384522	down		MTERF3	0.401769	0.002793	0.127881	non-significant		FBLN5	1.45632	0.0466796	0.999915	up		ACY1	0.884484	1.54865e-05	0.000826739	non-significant		RRN3	0.317015	0.00541273	0.257321
				PIM1	2.24896	5.24979e-06	0.000335373	up		CENPM	-1.05957	0.000243357	0.015508	non-significant		RPL13	-0.495285	0.00909069	0.561721	non-significant		PAX6	-0.443654	0.00665265	0.384522	non-significant		PLIN2	1.39797	0.00279582	0.127881	up		VCP	1.60565	0.0467243	0.999915	up		ABHD14A-ACY1	0.884484	1.54865e-05	0.000826739	non-significant		IER2	-0.431391	0.00542266	0.257321
				MTMR4	-0.957618	5.33532e-06	0.000339083	non-significant		VEZF1	0.840066	0.0002443	0.015508	non-significant		PHLDA2	-0.541117	0.00914545	0.563371	non-significant		HAVCR2	-0.657959	0.00666523	0.384522	non-significant		TCTN3	-0.421283	0.00282083	0.127881	non-significant		E2F4	-1.0448	0.0469632	0.999915	non-significant		COX6B2	0.942101	1.56604e-05	0.000832137	non-significant		CTHRC1	0.372349	0.00543104	0.257321
				PAAF1	1.01339	5.36759e-06	0.000339083	non-significant		UFSP2	0.561905	0.000245741	0.015508	non-significant		C1GALT1C1	0.647377	0.00920043	0.565024	non-significant		C9orf85	1.1064	0.00672969	0.384522	up		NUDCD2	-0.553226	0.00282141	0.127881	non-significant		NFIC	-0.967122	0.047081	0.999915	non-significant		ISG15	-0.852189	1.5699e-05	0.000832137	non-significant		CDC14B	-0.253029	0.00545725	0.257321
				PHACTR4	-1.18666	5.37234e-06	0.000339083	down		ZC3H12A	1.61936	0.000245946	0.015508	up		FBXO5	-1.30075	0.0092307	0.565155	down		ERI2	-0.712751	0.00674288	0.384522	non-significant		SSB	-0.632901	0.00282154	0.127881	non-significant		CHMP1B	0.957528	0.0471068	0.999915	non-significant		NFKBIZ	-1.08535	1.57315e-05	0.000832137	down		CDC14C	-0.253029	0.00545725	0.257321
				P4HA1	1.0719	5.3732e-06	0.000339083	non-significant		HBQ1	-0.946331	0.000246155	0.015508	non-significant		ANXA6	-0.476278	0.00938063	0.571204	non-significant		PRG3	-1.00966	0.00681124	0.384522	non-significant		FGF14-AS2	-0.955167	0.00286047	0.129119	non-significant		PPM1A	-0.720461	0.0475089	0.999915	non-significant		SHMT2	1.17752	1.58295e-05	0.000834775	up		PSPC1	0.301	0.00546341	0.257321
				ECHDC3	1.12657	5.4219e-06	0.00034112	up		WDR61	-1.25286	0.000246491	0.015508	down		DCLK1	-1.58421	0.00938785	0.571204	down		MAN1B1	-0.730846	0.00682552	0.384522	non-significant		MIR320E	0.979426	0.00286623	0.129119	non-significant		NAA35	0.801241	0.0478179	0.999915	non-significant		TFPI	-1.42339	1.59826e-05	0.000839229	down		GBP6	-0.510918	0.005464	0.257321
				ALDH2	-1.11018	5.4554e-06	0.000342191	down		COX6B1	-0.604783	0.000249517	0.015623	non-significant		WDR76	-1.24196	0.00941483	0.571204	down		HMG20B	0.725396	0.00684489	0.384522	non-significant		AASS	-0.885134	0.00287523	0.129134	non-significant		AGPS	0.743991	0.048054	0.999915	non-significant		SLC16A7	-0.584443	1.60117e-05	0.000839229	non-significant		WDSUB1	-0.276325	0.00551339	0.257492
				FNTA	2.3183	5.48267e-06	0.000342865	up		TNFSF10	2.49637	0.000250949	0.015623	up		PBOV1	0.390545	0.00947762	0.572588	non-significant		SMDT1	0.636328	0.00684562	0.384522	non-significant		ZNF638	-0.619632	0.00289133	0.129217	non-significant		POMGNT1	0.954372	0.0483669	0.999915	non-significant		TMED5	-0.930685	1.6059e-05	0.000839229	non-significant		SH3D19	-0.487223	0.00551731	0.257492
				WDR35	-1.72282	5.53533e-06	0.000345118	down		ACAT1	-1.09324	0.000251299	0.015623	down		C1orf112	-1.13759	0.00950924	0.572588	down		MRPL11	0.922179	0.00687984	0.384522	non-significant		TRAF4	0.400151	0.00289448	0.129217	non-significant		ENTPD1	0.76463	0.0483695	0.999915	non-significant		KYNU	-0.860759	1.61276e-05	0.000840284	non-significant		PTGR2	-0.519718	0.00551734	0.257492
				SRPK1	1.36664	5.57412e-06	0.000346388	up		HSPA14	-1.27212	0.000251329	0.015623	down		FAXDC2	-0.501242	0.00953545	0.572588	non-significant		NTHL1	0.715707	0.00688161	0.384522	non-significant		TXNL4B	0.683915	0.00292429	0.129692	non-significant		CLNK	0.740804	0.0484017	0.999915	non-significant		SLC35A4	0.598469	1.64164e-05	0.000850878	non-significant		SRD5A1	0.284966	0.00555004	0.257853
				FHL2	-1.64256	5.58906e-06	0.000346388	down		ATP5G2	-0.688391	0.000254072	0.0157464	non-significant		EHHADH	0.721747	0.00955168	0.572588	non-significant		SNAPC5	-0.561135	0.00692856	0.384522	non-significant		C6orf89	-0.553614	0.00293027	0.129692	non-significant		PDGFRA	-0.855835	0.0484193	0.999915	non-significant		EYA1	2.32919	1.6429e-05	0.000850878	up		PDHX	-0.267468	0.00557732	0.257853
				SCML2	-1.05208	5.66779e-06	0.000348863	non-significant		LDHA	-1.07594	0.000255201	0.0157693	non-significant		DLEU2 /// DLEU2L	-0.649199	0.00960003	0.572823	non-significant		GPATCH4	0.664267	0.00694124	0.384522	non-significant		ARL6IP5	0.576697	0.0029313	0.129692	non-significant		ADAM30	1.26962	0.0485059	0.999915	up		MCEMP1	-1.1364	1.6481e-05	0.000851029	down		STAG3	-0.444486	0.00560373	0.257853
				TSPAN13	1.9685	5.68045e-06	0.000348863	up		EIF5A	-0.585909	0.000261105	0.0160569	non-significant		LOC102724991 /// LOC102725016 /// PPP2R3B	-0.79139	0.0096229	0.572823	non-significant		TNFRSF19	-0.716711	0.00695646	0.384522	non-significant		TMEM104	1.08922	0.00296852	0.130842	up		CFAP298	-1.40863	0.0485081	0.999915	down		PRKCSH	0.640615	1.65561e-05	0.000852145	non-significant		SYN2	0.452499	0.00563089	0.257853
				PRKDC	1.56984	5.69362e-06	0.000348863	up		GBP4	1.5643	0.000261827	0.0160569	up		PPP1R14B	-0.531913	0.00966026	0.572823	non-significant		BCAP31	0.677989	0.00699524	0.384522	non-significant		NSMCE4A	-0.385196	0.0029806	0.130842	non-significant		CFAP298-TCP10L	-1.40863	0.0485081	0.999915	down		VPS37B	-0.776416	1.66009e-05	0.000852145	non-significant		ACSF3	-0.373481	0.00564638	0.257853
				HDDC2	-1.4702	5.6962e-06	0.000348863	down		DYNC1I2	0.670577	0.000262175	0.0160569	non-significant		MYEF2	-0.9149	0.00967883	0.572823	non-significant		HP	-3.01277	0.00700081	0.384522	down		ZNF415	0.752267	0.00298369	0.130842	non-significant		SERPINE1	1.10652	0.0485879	0.999915	up		FAR1	-0.723647	1.67665e-05	0.00085743	non-significant		TMC8	0.390973	0.00566869	0.257853
				TNFSF14	1.31015	5.75884e-06	0.000351662	up		ZFAND2B	-0.406661	0.000264157	0.0161306	non-significant		TMPRSS4	0.3682	0.00969823	0.572823	non-significant		COBLL1	-1.84104	0.00703053	0.384522	down		SIGIRR	0.407271	0.00301267	0.131438	non-significant		MERTK	1.05574	0.048688	0.999915	non-significant		SRPK2	-1.09961	1.68516e-05	0.00085743	down		LGR5	1.14098	0.00567703	0.257853
				KNOP1	1.14326	5.86861e-06	0.000357314	up		CTPS1	-1.2451	0.000266757	0.0162417	down		ZBTB49	-0.457691	0.00973371	0.573233	non-significant		DGKH	1.08375	0.00703862	0.384522	up		NRROS	0.754345	0.00301495	0.131438	non-significant		AGAP1	-0.997837	0.0490354	0.999915	non-significant		SATB1	-1.367	1.69019e-05	0.00085743	down		BPIFB3	0.444456	0.00569332	0.257853
				CARHSP1	1.53048	5.99108e-06	0.000363704	up		IPO11	-0.603413	0.000267605	0.0162456	non-significant		PIGP	0.562614	0.00979545	0.573961	non-significant		CTPS2	0.858685	0.00705528	0.384522	non-significant		CDSN	0.474778	0.00303873	0.132087	non-significant		AADAC	1.60978	0.0490926	0.999915	up		FOXO1	-1.50687	1.70363e-05	0.00085743	down		GNL3	0.361143	0.00570546	0.257853
				ZNF696	1.5998	6.03491e-06	0.000364909	up		PPP1CB	0.684515	0.000268468	0.0162505	non-significant		NUS1	0.550909	0.00983879	0.573961	non-significant		ZNF287	-1.09014	0.00706808	0.384522	down		WDR54	-0.740121	0.00305312	0.132325	non-significant		CENPJ	-0.838712	0.049279	0.999915	non-significant		THYN1	0.721497	1.7063e-05	0.00085743	non-significant		NEURL3	0.301251	0.00575565	0.257853
				MFSD10	-1.27559	6.04607e-06	0.000364909	down		MTX1	-1.08381	0.00027033	0.0163157	down		JAM2	-0.710004	0.00986904	0.573961	non-significant		MOB2	-0.570977	0.0070869	0.384522	non-significant		MRGBP	-0.607266	0.0030754	0.132712	non-significant		IKBKE	-0.990648	0.0492987	0.999915	non-significant		TREML4	-1.6083	1.708e-05	0.00085743	down		TGM6	0.359838	0.00578	0.257853
				GATM	-1.31546	6.10627e-06	0.000367474	down		SNORD100	-0.931129	0.000274667	0.0165294	non-significant		ZNF768	-0.764617	0.00987807	0.573961	non-significant		TGFBI	1.56445	0.00708868	0.384522	up		PTENP1	-0.570344	0.00307988	0.132712	non-significant		ZYG11B	1.00688	0.0494018	0.999915	non-significant		ARRDC3	-0.815656	1.71097e-05	0.00085743	non-significant		PON3	-0.306977	0.00580748	0.257853
				MICB	1.00007	6.13593e-06	0.000368191	non-significant		IL1B	1.67927	0.000276085	0.0165667	up		SKIL	0.735575	0.00988898	0.573961	non-significant		SVEP1	-1.22727	0.00709403	0.384522	down		AKAP1	-0.658727	0.00311258	0.133733	non-significant		GGNBP2	-0.695848	0.0495029	0.999915	non-significant		PARP14	-0.856424	1.71803e-05	0.00085743	non-significant		EML6	-0.541492	0.00583693	0.257853
				PTTG1	0.950737	6.16894e-06	0.00036829	non-significant		FNIP1	0.700391	0.000277404	0.0165793	non-significant		EDA2R	1.1856	0.00994126	0.574648	up		ARSG	-0.677277	0.00711669	0.384522	non-significant		PRR14	0.389165	0.00313	0.134094	non-significant		SNX4	-0.743554	0.049709	0.999915	non-significant		ASPRV1	-1.95617	1.71961e-05	0.00085743	down		C1orf54	-0.392735	0.0058618	0.257853
				INTS9	-0.932391	6.20834e-06	0.00036829	non-significant		SCARNA10	-0.982412	0.000277892	0.0165793	non-significant		DEPDC1B	-0.881456	0.00998347	0.574648	non-significant		HOXC8	0.758408	0.00712683	0.384522	non-significant		LRFN4	0.516734	0.00314609	0.134396	non-significant		RETN	0.868663	0.0497152	0.999915	non-significant		DOCK4	-0.587973	1.7198e-05	0.00085743	non-significant		RAB6A	0.543759	0.00586433	0.257853
				RPL30	1.08635	6.23795e-06	0.00036829	up		SLC27A2	1.27679	0.000284505	0.0168458	up		ZMYM6NB	0.456741	0.00998666	0.574648	non-significant		BPIFC	-0.709848	0.00714133	0.384522	non-significant		ENPP5	-1.03634	0.0031767	0.134491	non-significant		OR4Q3	1.40411	0.0499434	0.999915	up		DGAT1	-1.55473	1.72496e-05	0.000857536	down		GALNT12	-0.415727	0.00587608	0.257853
				NEDD4	-1.7123	6.23931e-06	0.00036829	down		PARP1	-0.802289	0.000285066	0.0168458	non-significant		SGOL1	-0.89824	0.0101019	0.578647	non-significant		OR2L8	0.544235	0.00716623	0.384522	non-significant		FNDC3B	1.02543	0.0031775	0.134491	non-significant		TPPP3	-1.62977	0.04997	0.999915	down		CPEB2	-0.952811	1.74426e-05	0.000864652	non-significant		SCX	0.47922	0.00589998	0.257853
				RNY5	1.292	6.23985e-06	0.00036829	up		SMC2	-0.713201	0.000285495	0.0168458	non-significant		TMEM5	0.506421	0.0101228	0.578647	non-significant		PDE5A	1.50783	0.00717205	0.384522	up		TM2D1	-0.896373	0.00318762	0.134491	non-significant		PPFIA1	1.13452	0.0501228	0.999915	non-significant		CCDC82	-0.749281	1.75897e-05	0.000866529	non-significant		PRSS22	0.417511	0.00590307	0.257853
				COPS5	1.46088	6.244e-06	0.00036829	up		RELB	1.65033	0.000285625	0.0168458	up		SNX7	0.713061	0.0101659	0.578647	non-significant		OBI1	0.949659	0.00718364	0.384522	non-significant		TRIM61	-0.884037	0.00319985	0.134491	non-significant		PDZK1IP1	-1.41211	0.0503376	0.999915	non-significant		ADAM22	-0.573575	1.76239e-05	0.000866529	non-significant		GTPBP6	0.248076	0.00593377	0.257853
				TRIM44	-1.30967	6.29435e-06	0.000370208	down		USP24	0.65062	0.000286501	0.0168458	non-significant		PRIM1	-1.15379	0.0101714	0.578647	down		C1QBP	1.01511	0.00719781	0.384522	non-significant		TBXA2R	0.940762	0.00320038	0.134491	non-significant		APOC1	0.739161	0.0503433	0.999915	non-significant		TMEM176B	-1.57012	1.76302e-05	0.000866529	down		COX18	0.286474	0.005937	0.257853
				YBX2	1.25323	6.33567e-06	0.000370361	up		HERC1	0.742464	0.000287227	0.0168458	non-significant		NAPSA	0.410882	0.0102888	0.582086	non-significant		IGFBP7	0.615297	0.00723827	0.385591	non-significant		MIR1279	0.42593	0.00320942	0.134491	non-significant		NDN	-1.01506	0.0503564	0.999915	non-significant		MRPS12	0.527366	1.77943e-05	0.000872122	non-significant		MAZ	0.290228	0.00597298	0.257853
				ANLN	1.90556	6.34273e-06	0.000370361	up		MZB1	-0.542781	0.000290044	0.0169631	non-significant		TELO2	-0.693153	0.0102898	0.582086	non-significant		RPP38	0.818669	0.0073657	0.391274	non-significant		PECR	-0.598186	0.00321164	0.134491	non-significant		HSPA8	-1.34012	0.050983	0.999915	non-significant		TNIP3	-2.02282	1.79526e-05	0.000877401	down		PCYT2	0.303547	0.00598109	0.257853
				PPP1R14C	1.69879	6.35048e-06	0.000370361	up		WDR48	1.06211	0.000291294	0.0169883	non-significant		CD2BP2	-0.464004	0.0103735	0.584001	non-significant		NKAIN2	1.70579	0.00739683	0.391436	up		KCTD1	-0.466107	0.00322687	0.134749	non-significant		TATDN3	1.0734	0.0509954	0.999915	non-significant		PRMT5	0.730678	1.80424e-05	0.000879312	non-significant		OSCAR	0.438214	0.00598615	0.257853
				PTDSS1	1.05655	6.45273e-06	0.00037527	non-significant		PAFAH1B3	-1.37934	0.00029244	0.0170074	down		CDH6	-1.91195	0.0104126	0.584001	down		HADHA	-0.532445	0.00747123	0.391436	non-significant		NLGN1	-0.817188	0.00325505	0.134944	non-significant		NEIL3	-1.72301	0.0515668	0.999915	non-significant		C17orf50	0.903659	1.82416e-05	0.000886532	non-significant		HRC	0.294927	0.00601105	0.257853
				C5orf15	-1.20201	6.48761e-06	0.000376245	down		MYH10	-0.772432	0.000296707	0.0172073	non-significant		CASP2	-0.644183	0.0104534	0.584001	non-significant		FBXO38	-1.13926	0.00747583	0.391436	down		PRR20A	0.408417	0.00325837	0.134944	non-significant		DKK2	-1.04279	0.0516046	0.999915	non-significant		SLFN5	-1.07445	1.83642e-05	0.000889997	non-significant		PGRMC2	-0.294012	0.0060319	0.257853
				RPP21	0.965614	6.75331e-06	0.000390563	non-significant		C19orf70	-0.791831	0.000306576	0.0177134	non-significant		COL11A1	-1.34726	0.0104939	0.584001	down		KRBOX5	-1.17301	0.00748528	0.391436	down		TCF4	-0.680994	0.00325878	0.134944	non-significant		FADS2	-0.911904	0.051647	0.999915	non-significant		ICAM1	-0.674776	1.86428e-05	0.000900983	non-significant		TEKT1	0.366476	0.00603305	0.257853
				ATP5G2	-1.11109	6.81793e-06	0.000393205	down		PTTG3P	-1.15841	0.000307139	0.0177134	down		DDX11	-0.735435	0.0104978	0.584001	non-significant		KIAA0319L	1.13302	0.00748742	0.391436	up		SH3BP1	0.589489	0.00326835	0.134965	non-significant		SLC4A8	1.69552	0.0517066	0.999915	non-significant		GFI1	0.637394	1.90113e-05	0.000916241	non-significant		VAX2	-0.392825	0.00604216	0.257853
				NDUFS4	-0.927529	6.85874e-06	0.000393607	non-significant		IFITM2	-0.966844	0.000309111	0.0177647	non-significant		WBSCR27	-1.0875	0.0104982	0.584001	down		TMOD1	0.787191	0.00749329	0.391436	non-significant		TPSD1	0.448509	0.00331655	0.136248	non-significant		BCAT1	0.844736	0.0517267	0.999915	non-significant		TDRD5	1.3627	1.91238e-05	0.000918228	up		ARHGEF33	-0.294703	0.00604468	0.257853
				SURF4	-1.19599	6.86282e-06	0.000393607	down		CDC20	-2.11722	0.000311296	0.0177647	down		MB21D1	-0.51152	0.0105588	0.585154	non-significant		ZNF883	0.99459	0.00752805	0.392166	non-significant		RBM10	-0.376595	0.00331775	0.136248	non-significant		GSTM3	-1.5814	0.051757	0.999915	non-significant		GTF3A	0.570807	1.92079e-05	0.000918228	non-significant		MFAP2	0.348903	0.00605304	0.257853
				TST	1.14893	6.90787e-06	0.0003951	up		CD69	1.01112	0.000311525	0.0177647	non-significant		DTYMK	-0.690853	0.0105954	0.585154	non-significant		EIF3F	0.720563	0.00765556	0.39568	non-significant		DOCK7	0.722684	0.00335106	0.137237	non-significant		TAS2R16	0.821196	0.0517821	0.999915	non-significant		KRT80	-0.552294	1.92856e-05	0.000918228	non-significant		ENY2	0.409524	0.00605501	0.257853
				LMO4	-2.47899	6.94932e-06	0.000396379	down		NUP107	-0.960506	0.000312965	0.0177647	non-significant		SLC25A43	0.529078	0.0106063	0.585154	non-significant		ALDH1A2	0.466539	0.00767038	0.39568	non-significant		HCST	1.17214	0.00336538	0.137277	up		PIGQ	-1.40084	0.0519158	0.999915	non-significant		GPRC5A	-1.32591	1.93088e-05	0.000918228	down		POLR2A	0.403308	0.00605712	0.257853
				CLDN15	-1.79232	7.0179e-06	0.000398461	down		RPS19BP1	-0.446176	0.000313815	0.0177647	non-significant		TGFB1I1	-0.542702	0.010646	0.585733	non-significant		MYOF	1.38882	0.0076824	0.39568	up		CHMP4C	-0.682922	0.00337164	0.137277	non-significant		TRMT12	0.732348	0.0521275	0.999915	non-significant		ADGRF5	-1.00657	1.93174e-05	0.000918228	non-significant		STMN4	-0.49889	0.0060648	0.257853
				MAT2A	-1.23951	7.02461e-06	0.000398461	down		FTH1P3	1.79442	0.000313867	0.0177647	up		GPSM2	-0.979256	0.0107246	0.5872	non-significant		H4-16	-0.499337	0.0076933	0.39568	non-significant		PAK1	0.718819	0.00337975	0.137277	non-significant		TSPO2	-1.19141	0.0522443	0.999915	non-significant		DNAJC10	0.645209	1.93701e-05	0.000918228	non-significant		FYN	-0.417067	0.00607781	0.257853
				ATP6V1B2	-0.823341	7.06028e-06	0.000398461	non-significant		ATP5J2	-0.582786	0.000314491	0.0177647	non-significant		HIST1H4C	-0.976955	0.0107311	0.5872	non-significant		TXLNB	-0.534045	0.00771404	0.39568	non-significant		NAB2	0.901531	0.00339625	0.137415	non-significant		PAQR8	0.75857	0.0525404	0.999915	non-significant		FUT7	0.506567	1.96642e-05	0.000929627	non-significant		LSM4	0.28761	0.00610524	0.257853
				ENO2	-1.40491	7.07237e-06	0.000398461	down		TOMM6	-0.80552	0.000314873	0.0177647	non-significant		ASNS	-0.653857	0.0108072	0.589755	non-significant		MAP3K7CL	0.368964	0.0077214	0.39568	non-significant		MIR3943	0.601595	0.00341057	0.137415	non-significant		SPEM2	-0.812362	0.0525486	0.999915	non-significant		SLC15A2	-1.07591	1.98276e-05	0.000933048	non-significant		GCNT3	-0.442894	0.00613874	0.257853
				JAM3	-1.33279	7.08178e-06	0.000398461	down		RUVBL2	-0.846955	0.000318885	0.0179324	non-significant		METTL21B	0.429448	0.0108392	0.589902	non-significant		ARPC5	0.860796	0.00776675	0.396471	non-significant		AMPD3	-0.498182	0.00341089	0.137415	non-significant		CLEC12A	-1.82017	0.0529065	0.999915	non-significant		UGCG	-1.28876	1.99459e-05	0.000933048	down		GSTM4	-0.347703	0.00613924	0.257853
				DLL3	1.20938	7.15244e-06	0.000401167	up		SF3B5	-0.685236	0.000320234	0.0179324	non-significant		PCDHGA12	-0.418185	0.0109026	0.590508	non-significant		SLC23A2	0.663579	0.00778279	0.396471	non-significant		DNMT3B	0.940343	0.00343394	0.13797	non-significant		TPCN2	0.936261	0.0529728	0.999915	non-significant		ITGAX	-0.982787	2.00477e-05	0.000933048	non-significant		PRKG2	0.677049	0.00618114	0.257853
				BET1	0.903671	7.17362e-06	0.000401167	non-significant		C5orf15	0.515758	0.0003213	0.0179324	non-significant		VHL	-0.639251	0.0109092	0.590508	non-significant		CUL7	-0.48441	0.0078123	0.396471	non-significant		STAP1	-1.84062	0.00348088	0.139359	down		IL36G	-1.72767	0.0530506	0.999915	non-significant		HMGA1	1.06093	2.0057e-05	0.000933048	non-significant		FBXL17	0.480384	0.00621922	0.257853
				AZIN1-AS1	0.877759	7.19057e-06	0.000401167	non-significant		MAP6D1	-0.957064	0.000321301	0.0179324	non-significant		IQCG	0.615444	0.0109509	0.591172	non-significant		PHF20L1	0.703767	0.00782094	0.396471	non-significant		FLII	-0.358624	0.00348725	0.139359	non-significant		PEX3	-1.43965	0.0532325	0.999915	non-significant		TCP11L2	-0.868253	2.01573e-05	0.000933048	non-significant		ASPG	-0.369499	0.00622252	0.257853
				EFR3A	1.4709	7.22299e-06	0.000401167	up		VRK1	-1.65141	0.00032243	0.0179472	down		AGL	0.578808	0.0109819	0.591256	non-significant		PGD	-0.434953	0.00786893	0.396955	non-significant		USP28	0.783911	0.00350935	0.139866	non-significant		VSIG4	0.898608	0.0533276	0.999915	non-significant		CFP	-0.90129	2.0237e-05	0.000933048	non-significant		SLC45A1	0.374472	0.00623311	0.257853
				PGM3	0.915045	7.2265e-06	0.000401167	non-significant		SLC35E2B	0.572059	0.000324329	0.0179714	non-significant		PAK1	-0.497607	0.01103	0.59226	non-significant		POGLUT2	-0.613367	0.00787258	0.396955	non-significant		GLRX	-0.463481	0.00353159	0.140376	non-significant		ENPP1	1.32798	0.0533992	0.999915	non-significant		UBE2B	-0.621136	2.03034e-05	0.000933048	non-significant		TMED5	0.443707	0.00624444	0.257853
				RHOU	2.45446	7.43947e-06	0.000411889	up		GINS2	-2.43085	0.000325375	0.0179714	down		MED27	-0.422753	0.0110837	0.593556	non-significant		RPA3	0.897379	0.0079154	0.397375	non-significant		MIDN	0.553055	0.0035595	0.140778	non-significant		LCN2	-2.94052	0.0535051	0.999915	non-significant		ASPH	-0.553013	2.03695e-05	0.000933048	non-significant		SLC44A3	-0.393337	0.00626319	0.257853
				ARMCX1	-1.80851	7.49081e-06	0.000413628	down		ELF1	0.663315	0.00032585	0.0179714	non-significant		IFNGR1	0.554286	0.0111872	0.597505	non-significant		ANKRA2	1.01544	0.00792306	0.397375	non-significant		MIR3166	0.345865	0.00356064	0.140778	non-significant		TSPAN31	-1.3284	0.0536121	0.999915	non-significant		NAGPA	0.490417	2.03733e-05	0.000933048	non-significant		SLC5A3	0.416291	0.00626417	0.257853
				TNF	1.08627	7.51966e-06	0.00041412	up		C1QBP	-1.10445	0.00032673	0.0179714	down		TMX2	0.373358	0.0112558	0.599574	non-significant		NKD2	-0.428088	0.00798779	0.399559	non-significant		PFAS	-0.785879	0.00358631	0.141133	non-significant		SPATA6	-1.02089	0.0539724	0.999915	non-significant		POLD2	0.656955	2.051e-05	0.000933048	non-significant		SLC12A2	0.424656	0.006269	0.257853
				TM6SF1	-1.41378	7.61222e-06	0.000418108	down		SHQ1	-0.73021	0.000327194	0.0179714	non-significant		GMPR	-0.743112	0.0113025	0.600467	non-significant		ENTPD6	0.875575	0.00802478	0.399928	non-significant		OLIG1	0.754538	0.0035891	0.141133	non-significant		CMTM6	0.857308	0.0539938	0.999915	non-significant		BACE1	0.547711	2.05194e-05	0.000933048	non-significant		CCNJ	0.299892	0.00628698	0.257853
				MTFR1	2.0727	7.66321e-06	0.000419798	up		BRPF3	0.877757	0.000331621	0.0181494	non-significant		SOGA3	-0.487063	0.0113528	0.601549	non-significant		ZBTB11	-1.3544	0.00805656	0.399928	down		IAH1	0.528412	0.00360453	0.141133	non-significant		NPDC1	-0.697903	0.0540022	0.999915	non-significant		AGPAT4	-1.10211	2.06738e-05	0.000933048	down		TRIOBP	-0.681794	0.00628828	0.257853
				COA5	-1.21303	7.69958e-06	0.00042027	down		TMBIM1	0.908654	0.000332692	0.0181494	non-significant		GBA /// GBAP1	0.77896	0.0114304	0.604065	non-significant		RNF183	-0.55094	0.00808287	0.399928	non-significant		EXPH5	-0.656859	0.00360759	0.141133	non-significant		VHLL	-1.11344	0.0540324	0.999915	non-significant		USP25	-0.599273	2.07085e-05	0.000933048	non-significant		PDE1B	-0.416648	0.00630686	0.257934
				PPP1R16A	1.67201	7.72619e-06	0.00042027	up		RALA	1.2719	0.000333305	0.0181494	up		KHSRP	-0.642054	0.0115466	0.60772	non-significant		PGAM2	-0.599122	0.00808463	0.399928	non-significant		AHCYL1	-0.517192	0.0036569	0.142586	non-significant		VHL	-1.11344	0.0540324	0.999915	non-significant		SLC15A3	-1.14702	2.07264e-05	0.000933048	down		RGS3	0.429946	0.00634803	0.258361
				FADS1	-0.985582	7.73255e-06	0.00042027	non-significant		TMA7	-0.563268	0.000333931	0.0181494	non-significant		FBL	-0.561704	0.0115601	0.60772	non-significant		NRXN2	-0.694627	0.0081012	0.399928	non-significant		MAP1LC3B	0.742558	0.00366392	0.142586	non-significant		CBR3	-0.716594	0.0541911	0.999915	non-significant		CCL3L1	-2.38278	2.0749e-05	0.000933048	down		THUMPD2	-0.314398	0.00635055	0.258361
				ADCK2	-1.02438	7.84458e-06	0.000425246	non-significant		RBM6	-0.48674	0.000336991	0.0181555	non-significant		STXBP5	1.11528	0.0115953	0.607983	up		BOLA2	0.779072	0.0081352	0.400558	non-significant		ARMC5	0.474367	0.00370703	0.143321	non-significant		LCP1	-1.23846	0.0543538	0.999915	non-significant		CCL3	-2.38278	2.0749e-05	0.000933048	down		DCAKD	-0.44388	0.00640564	0.259922
				HLA-DRB6	-2.55418	7.88938e-06	0.000426561	down		ANTXR2	0.916576	0.000338005	0.0181555	non-significant		TDRD9	0.666913	0.0116447	0.60898	non-significant		NPNT	-1.50063	0.00820064	0.401751	down		WDR17	-1.18945	0.00370866	0.143321	down		PPP4R3A	-0.936048	0.0544666	0.999915	non-significant		CCL18	-2.38278	2.0749e-05	0.000933048	down		ALB	0.403418	0.00644601	0.260027
				TM7SF2	-2.0658	7.91269e-06	0.00042671	down		SLC37A4	-1.389	0.000338141	0.0181555	down		AURKA /// AURKAPS1 /// RAB3GAP2	-1.7751	0.0117525	0.611513	down		MYL9	0.801781	0.00822226	0.401751	non-significant		MALT1	-0.933366	0.00371172	0.143321	non-significant		SLC11A1	-0.926416	0.0546543	0.999915	non-significant		CCL3L3	-2.38278	2.0749e-05	0.000933048	down		SLC34A2	-0.286866	0.00648552	0.260027
				ERLIN2	1.39317	7.96729e-06	0.000428541	up		ATP6V0A1	0.832557	0.000338684	0.0181555	non-significant		SSB	0.450692	0.0117545	0.611513	non-significant		CTTN	1.0062	0.00824325	0.401751	non-significant		JAM2	-0.849612	0.00372768	0.143564	non-significant		RASGEF1A	-0.731397	0.0547728	0.999915	non-significant		RBBP8	-0.857282	2.07583e-05	0.000933048	non-significant		CHSY1	0.312255	0.00649517	0.260027
				LAPTM5	-2.54076	8.0325e-06	0.000430581	down		CREG1	-0.481529	0.000339481	0.0181555	non-significant		PDE7A	-0.581788	0.0117922	0.611513	non-significant		WEE1	1.72661	0.00824465	0.401751	up		ASNSD1	-0.581184	0.00376516	0.143733	non-significant		USP22	0.840829	0.0547792	0.999915	non-significant		LPXN	-1.93784	2.08156e-05	0.000933206	down		CDC20	0.459741	0.00650411	0.260027
				HDC	1.17498	8.0467e-06	0.000430581	up		C19orf53	-0.667001	0.000340125	0.0181555	non-significant		SDC2	1.15653	0.0118149	0.611513	up		SYNGR2	0.827344	0.008295	0.403163	non-significant		SSUH2	0.316689	0.00377386	0.143733	non-significant		CDCA3	-1.19532	0.0550638	0.999915	non-significant		ACP3	-1.63254	2.13366e-05	0.000954096	down		DECR1	-0.247342	0.00654822	0.260027
				SRGN	-1.55842	8.08172e-06	0.000431279	down		ANPEP	0.991146	0.000340164	0.0181555	non-significant		GADD45G	0.640717	0.0118624	0.611818	non-significant		LACC1	-0.942298	0.00831972	0.403295	non-significant		NCOA1	0.526964	0.00377852	0.143733	non-significant		PMS2	0.991975	0.0550661	0.999915	non-significant		PTPRC	-1.04959	2.14103e-05	0.000954932	non-significant		EPB41L4B	-0.381115	0.00656448	0.260027
				RPL22	-0.964041	8.10127e-06	0.000431279	non-significant		OAF	-1.50296	0.00034108	0.0181577	down		RAB3B	-1.74006	0.0118817	0.611818	down		MYO1B	1.38228	0.0083405	0.403295	up		DENND4B	0.468989	0.0037794	0.143733	non-significant		VIPR2	-0.916013	0.0550886	0.999915	non-significant		PLD4	-0.702614	2.16201e-05	0.000960399	non-significant		PINX1	0.336661	0.00656712	0.260027
				NINJ2	2.44919	8.12999e-06	0.0004317	up		SSR1	-0.517263	0.000342491	0.0181862	non-significant		ATP6AP1	0.65085	0.011979	0.615249	non-significant		BLOC1S6	-0.678388	0.00841971	0.40519	non-significant		HERC2P9	0.683066	0.00378929	0.143733	non-significant		ACER2	1.17498	0.0551261	0.999915	non-significant		GCNT1	-1.04315	2.16643e-05	0.000960399	non-significant		LSM14B	0.35379	0.00657054	0.260027
				KIF4A	1.58078	8.18748e-06	0.000433644	up		ACSL4	0.802566	0.000345339	0.0182562	non-significant		IBSP	1.75572	0.0122476	0.627438	up		PNPLA2	-0.726269	0.00845508	0.40519	non-significant		SETX	0.642973	0.00379009	0.143733	non-significant		MYOC	-1.70007	0.0551549	0.999915	non-significant		HPGDS	-1.35366	2.16989e-05	0.000960399	down		TBC1D10A	-0.355769	0.00657337	0.260027
				DPYSL2	-1.77359	8.28942e-06	0.000436582	down		RSL24D1	0.566881	0.00034592	0.0182562	non-significant		THY1	-1.18591	0.0123337	0.629537	down		CYRIA	1.03641	0.00845875	0.40519	non-significant		MFSD14B	-0.75237	0.00380651	0.143775	non-significant		ELL2	-1.18328	0.055708	0.999915	non-significant		MPZL1	-0.729864	2.18862e-05	0.000966225	non-significant		ANXA5	-0.445877	0.00659686	0.260027
				DESI2	0.781917	8.29584e-06	0.000436582	non-significant		AKR7A2	-0.786132	0.000347009	0.0182562	non-significant		ATP5G2	-0.473011	0.0123512	0.629537	non-significant		KIF27	-0.882081	0.00846562	0.40519	non-significant		CHCHD6	0.401082	0.00381054	0.143775	non-significant		GSAP	-1.34394	0.055729	0.999915	non-significant		RUVBL1	0.605309	2.20551e-05	0.000971063	non-significant		FAM53C	-0.49608	0.00660691	0.260027
				GPD1L	0.791121	8.31471e-06	0.000436582	non-significant		CDCA7L	-1.66248	0.00034842	0.0182562	down		LYPD4	0.441541	0.0123927	0.630052	non-significant		STK39	0.922848	0.00851492	0.406517	non-significant		CTRL	0.724432	0.00386224	0.145357	non-significant		CSGALNACT1	-0.874354	0.0559376	0.999915	non-significant		LAGE3	0.585003	2.21078e-05	0.000971063	non-significant		RPS6KA5	-0.40185	0.00660902	0.260027
				MAN2B2	-1.20738	8.32706e-06	0.000436582	down		NUDC	-0.921914	0.000348588	0.0182562	non-significant		LRP4	0.900992	0.0125876	0.638345	non-significant		PARP9	0.572792	0.00853786	0.406545	non-significant		HDX	-0.582215	0.00389309	0.145825	non-significant		ARHGEF12	-0.995203	0.0560482	0.999915	non-significant		GK	-0.535312	2.24322e-05	0.000979826	non-significant		SNORD104	-0.340464	0.00666935	0.261718
				KIF15	1.23545	8.5007e-06	0.000444563	up		CDC123	-0.721318	0.000349271	0.0182562	non-significant		IFFO2	-0.488008	0.0126589	0.640344	non-significant		SF3B6	0.843593	0.00857007	0.406545	non-significant		CRTAP	-0.670236	0.00389891	0.145825	non-significant		RNASEH2A	-0.894302	0.056098	0.999915	non-significant		GK3P	-0.535312	2.24322e-05	0.000979826	non-significant		GRID2	0.288224	0.00668567	0.261718
				SLC17A9	0.934977	8.54732e-06	0.00044505	non-significant		SYT11	0.822811	0.00035084	0.0182562	non-significant		HIRA	-0.678049	0.0127467	0.640928	non-significant		CCDC102A	-0.692386	0.00858017	0.406545	non-significant		BMF	0.628035	0.00390409	0.145825	non-significant		TRRAP	-1.34868	0.0561475	0.999915	non-significant		RNF126	0.558836	2.24897e-05	0.000979826	non-significant		PIAS4	0.351324	0.00675099	0.262005
				RNF26	1.10452	8.55288e-06	0.00044505	up		RIOK3	0.667821	0.000351098	0.0182562	non-significant		DNAJC15	0.556459	0.0127691	0.640928	non-significant		UGGT2	1.48196	0.0086214	0.407475	up		FURIN	0.59652	0.0039731	0.14803	non-significant		TRIM28	-1.18696	0.0562028	0.999915	non-significant		DMC1	0.842188	2.25659e-05	0.000979826	non-significant		SYK	-0.411644	0.00677605	0.262005
				MON2	-1.22578	8.60732e-06	0.000446686	down		VMA21	-0.604213	0.000351724	0.0182562	non-significant		ACVR1	0.528937	0.0127917	0.640928	non-significant		ZSWIM1	0.76828	0.00872207	0.409853	non-significant		CCL3L1	0.767607	0.0040362	0.149306	non-significant		DCBLD2	-0.942708	0.0562196	0.999915	non-significant		KCNA2	-0.594923	2.26196e-05	0.000979826	non-significant		CHRNB1	-0.428869	0.00677621	0.262005
				TGS1	1.50055	8.63039e-06	0.000446686	up		TNFRSF18	0.967868	0.000357897	0.0185303	non-significant		VPS72	-0.376349	0.0127981	0.640928	non-significant		NOC3L	1.08785	0.00872229	0.409853	up		CCL3L3	0.767607	0.0040362	0.149306	non-significant		NCF2	-1.30361	0.0564086	0.999915	non-significant		TNFRSF1B	-1.01043	2.26539e-05	0.000979826	non-significant		TPO	0.382687	0.00679244	0.262005
				PGM1	-1.52523	8.64886e-06	0.000446686	down		RHOG	0.688087	0.00036331	0.0187638	non-significant		USP13	-0.433275	0.0128472	0.640956	non-significant		PKNOX1	0.658809	0.00873691	0.409853	non-significant		UBAC2-AS1	-0.378487	0.00403746	0.149306	non-significant		SENP2	-0.770702	0.0564853	0.999915	non-significant		PVR	-0.86262	2.27176e-05	0.000979826	non-significant		STAT3	0.353902	0.0068045	0.262005
				UBA3	1.05546	8.71765e-06	0.000449121	non-significant		PDE4D	1.03883	0.000365792	0.0188054	non-significant		DGKA	0.636309	0.0129003	0.640956	non-significant		PHYKPL	0.649355	0.00880704	0.410569	non-significant		ZNF513	0.698779	0.00406287	0.149855	non-significant		IL1R1	1.62881	0.0568787	0.999915	non-significant		TLR8	-1.59664	2.27591e-05	0.000979826	down		MRM1	-0.284031	0.00680948	0.262005
				GTF2IP1	0.65811	8.76956e-06	0.000450176	non-significant		BAZ2B	1.24302	0.000366213	0.0188054	up		PLXDC2	0.897854	0.012928	0.640956	non-significant		TICRR	-0.678011	0.00883109	0.410569	non-significant		MRPS14	-0.565473	0.00407302	0.149855	non-significant		SYNPO2	0.748712	0.0569155	0.999915	non-significant		AIMP2	0.769994	2.30425e-05	0.000989574	non-significant		GPC1	0.688384	0.006847	0.262005
				PSMB8	1.16237	8.78791e-06	0.000450176	up		PHB	-1.5401	0.000366834	0.0188054	down		GHDC	0.867703	0.0129525	0.640956	non-significant		ADCY2	-1.04088	0.00885098	0.410569	non-significant		SORT1	-0.753997	0.00408255	0.149855	non-significant		ARRB2	-2.44688	0.0571373	0.999915	non-significant		MYO1D	-1.45928	2.33886e-05	0.00100196	down		PFAS	0.542097	0.00685104	0.262005
				MAD1L1	1.68124	8.80318e-06	0.000450176	up		TK1	-1.72836	0.000370378	0.0189404	down		LRRN1	1.27587	0.0129736	0.640956	up		DDX20	1.16418	0.00885771	0.410569	up		ZNF12	-0.503694	0.00409608	0.149981	non-significant		RIMKLB	0.947324	0.057221	0.999915	non-significant		MRPL49	0.682473	2.34568e-05	0.0010024	non-significant		ACD	-0.269521	0.00685535	0.262005
				CAT	-1.30699	8.83866e-06	0.00045088	down		RNF144A	0.708543	0.000371766	0.0189647	non-significant		TENM2	0.610526	0.0130158	0.640956	non-significant		ARFGEF1	1.16105	0.00887387	0.410569	up		SSH1	0.703546	0.00412453	0.150418	non-significant		USP54	0.724681	0.0573319	0.999915	non-significant		HBP1	-0.782425	2.35955e-05	0.00100547	non-significant		MUC5AC	0.275934	0.00686588	0.262005
				ARHGAP17	0.885845	8.86088e-06	0.000450906	non-significant		STOML2	-0.657179	0.000374862	0.0190757	non-significant		MAP3K9	0.379284	0.0130261	0.640956	non-significant		ANGPT1	-1.08579	0.00888281	0.410569	down		PLP2	0.818495	0.00412824	0.150418	non-significant		CCNL1	-1.75085	0.0574657	0.999915	non-significant		NFKB1	-0.97641	2.36577e-05	0.00100547	non-significant		PLLP	0.321298	0.00687846	0.262005
				HBD	-3.03528	8.94548e-06	0.000454098	down		LYZ	-2.0318	0.000376712	0.0191045	down		GOPC	0.709802	0.0131019	0.640956	non-significant		TRMT13	0.901316	0.00894402	0.411556	non-significant		VCPKMT	0.793158	0.00414459	0.150644	non-significant		CYB5R3	-2.37845	0.0577361	0.999915	non-significant		TGFBR1	-0.757005	2.3756e-05	0.00100547	non-significant		ITGA5	-0.266271	0.00690263	0.262283
				EIF2D	1.14691	9.00467e-06	0.000455988	up		WBP4	0.51808	0.000377269	0.0191045	non-significant		IFFO1	-0.601619	0.0131714	0.640956	non-significant		HSD17B10	-0.644603	0.00894781	0.411556	non-significant		THEM4	-1.04228	0.00415603	0.150691	non-significant		TRIP10	-1.10499	0.0579028	0.999915	non-significant		SLC9A9	-0.811191	2.37604e-05	0.00100547	non-significant		PTGS2	0.39047	0.00692248	0.262396
				PRDX1	1.05577	9.07854e-06	0.00045861	non-significant		RNF145	1.47512	0.000379799	0.0191336	up		CHAF1A	-0.419233	0.0132066	0.640956	non-significant		RPL39	0.706682	0.00904998	0.413977	non-significant		IFIT5	-0.601889	0.00418808	0.151484	non-significant		DNAH8	0.865413	0.0579292	0.999915	non-significant		ARL14EP	0.704334	2.38723e-05	0.00100775	non-significant		ZBTB16	-0.475619	0.0069666	0.262814
				SNORA23	0.9673	9.14048e-06	0.000460618	non-significant		MRPL18	-0.975627	0.000380431	0.0191336	non-significant		MT1JP /// MT1M /// MT1P3	-0.795197	0.0132452	0.640956	non-significant		RCCD1	-0.497799	0.00905982	0.413977	non-significant		MRPS28	-0.858116	0.00424016	0.152996	non-significant		SLC23A2	1.10296	0.0580294	0.999915	non-significant		NDEL1	-0.672959	2.39576e-05	0.00100889	non-significant		RANBP3L	0.363588	0.0070297	0.262814
				ZMAT3	1.58065	9.17059e-06	0.000461016	up		GEMIN6	-1.03338	0.000381318	0.0191336	non-significant		CANX	0.588766	0.0132739	0.640956	non-significant		TSPAN4	-0.763028	0.00907831	0.413977	non-significant		CBX1	-0.679338	0.00426335	0.15346	non-significant		RTL6	0.664049	0.0581054	0.999915	non-significant		DCTPP1	0.722824	2.40585e-05	0.00101069	non-significant		PTN	0.533293	0.00704142	0.262814
				HLA-DMA	-1.80032	9.20299e-06	0.000461528	down		DCTPP1	-1.43064	0.00038153	0.0191336	down		PIGZ	0.775856	0.0132748	0.640956	non-significant		SYNRG	1.76471	0.00909197	0.413977	up		TMEM44-AS1	-1.13367	0.004276	0.153544	down		CSE1L	-1.83136	0.0581767	0.999915	non-significant		ESCO1	-0.609433	2.4196e-05	0.00101401	non-significant		COG8	0.253116	0.00704474	0.262814
				STAU2	2.01524	9.23526e-06	0.00046203	up		DCTN2	0.868262	0.000384906	0.0192564	non-significant		BBS10	0.471764	0.0132887	0.640956	non-significant		IGFLR1	-0.540194	0.00915863	0.413977	non-significant		C6orf62	0.410572	0.00429809	0.153836	non-significant		TBCE	1.86204	0.0581878	0.999915	non-significant		TESK2	-0.583121	2.42859e-05	0.00101403	non-significant		NECTIN2	0.461735	0.00704641	0.262814
				DLGAP5	2.00495	9.39793e-06	0.000469038	up		YIF1B	-1.10193	0.000386343	0.0192742	down		ZBTB3	-0.422722	0.0132967	0.640956	non-significant		CEP43	-0.755197	0.00916261	0.413977	non-significant		HOOK1	-1.32989	0.00431715	0.153836	down		SLC35D2	-0.721922	0.0581881	0.999915	non-significant		ZDHHC2	0.882288	2.43133e-05	0.00101403	non-significant		GCNT2	0.668695	0.0070495	0.262814
				BRK1	-0.970631	9.42701e-06	0.000469361	non-significant		BIRC2	1.44826	0.000387227	0.0192742	up		CENPI	-0.909297	0.0133094	0.640956	non-significant		KCTD21	-1.40204	0.00920861	0.413977	down		CSK	0.439315	0.00431956	0.153836	non-significant		SLC16A9	0.740785	0.0584583	0.999915	non-significant		IL10	-2.10837	2.43996e-05	0.00101519	down		RABL3	0.326446	0.00705188	0.262814
				SOD1	1.1301	9.51939e-06	0.000471896	up		LOC101926963	0.803127	0.00038967	0.0192742	non-significant		HIST2H2BE	1.08174	0.01335	0.641236	up		PMP22	0.695003	0.0092266	0.413977	non-significant		RASSF9	-0.479624	0.00432918	0.153836	non-significant		SEMA3C	-1.15613	0.0585587	0.999915	non-significant		SIRPG	-1.45209	2.47594e-05	0.00102061	down		ATP9A	0.346469	0.00706894	0.262819
				SDCBP	1.74924	9.5353e-06	0.000471896	up		MDH1	-0.694508	0.000391023	0.0192742	non-significant		MAP6D1	-0.406336	0.013379	0.641236	non-significant		SYT11	1.31166	0.00923089	0.413977	up		PDCD4	-0.656524	0.00433588	0.153836	non-significant		ZFPM1	-1.092	0.0587681	0.999915	non-significant		SIRPB1	-1.45209	2.47594e-05	0.00102061	down		CD302	-0.253961	0.00710234	0.263431
				DECR2	1.0947	9.54611e-06	0.000471896	up		SRSF9	-0.482167	0.000391291	0.0192742	non-significant		STEAP1 /// STEAP1B	1.22702	0.0135388	0.647349	up		RFC2	-0.717644	0.00931963	0.413977	non-significant		PTK2	-0.912514	0.00435265	0.154063	non-significant		ZNF248	0.801167	0.0589601	0.999915	non-significant		SIRPA	-1.45209	2.47594e-05	0.00102061	down		SLC16A3	-0.38414	0.0071583	0.264874
				GSDMD	1.46509	9.59557e-06	0.000471942	up		VPS4B	0.622027	0.00039173	0.0192742	non-significant		EPB41L3	-3.69446	0.0136277	0.65005	down		MAOA	-0.811703	0.00936266	0.413977	non-significant		MAP3K13	-0.759837	0.00436456	0.154118	non-significant		MAFB	0.722833	0.0591142	0.999915	non-significant		IMPDH2	0.6332	2.47923e-05	0.00102061	non-significant		CNKSR1	0.416048	0.00721741	0.265858
				ACOT11	1.2424	9.61256e-06	0.000471942	up		PRG2	-1.91313	0.000392194	0.0192742	down		RBFOX2	-0.526843	0.0137289	0.651433	non-significant		PAPOLA	-0.648067	0.00936742	0.413977	non-significant		TMEM86B	0.340602	0.00442378	0.155524	non-significant		OTUD6B	-1.4939	0.0594069	0.999915	non-significant		CYLD	-0.985163	2.4824e-05	0.00102061	non-significant		DAPL1	0.288459	0.0072191	0.265858
				FAT1	2.12811	9.61523e-06	0.000471942	up		TUBB2B	2.20791	0.000392689	0.0192742	up		SULF2	1.8255	0.013739	0.651433	up		SYT10	-0.424769	0.00937994	0.413977	non-significant		HOOK3	-0.627469	0.00443226	0.155524	non-significant		TBRG4	0.768107	0.0596474	0.999915	non-significant		NFKBIE	-0.888543	2.49697e-05	0.00102152	non-significant		ONECUT2	-0.36688	0.00727811	0.266973
				NDC80	1.0042	9.64734e-06	0.000472401	non-significant		IFNGR2	1.36313	0.000395766	0.0193794	up		KIF20B	-1.11703	0.0138332	0.651433	down		ITGA3	1.52335	0.00941732	0.413977	up		MIR539	0.651118	0.00443672	0.155524	non-significant		SNRPA	-0.762162	0.0598284	0.999915	non-significant		LRRC25	-0.678456	2.50327e-05	0.00102152	non-significant		KIZ	-0.272914	0.00730443	0.266973
				CDKN3	1.99773	9.70817e-06	0.000473721	up		NOLC1	-1.61779	0.000398022	0.0194087	down		SLC44A5	-0.692217	0.0138517	0.651433	non-significant		NPIPB11	0.662398	0.00943369	0.413977	non-significant		ARHGAP25	1.09102	0.00444624	0.155524	up		LDAH	-1.24758	0.0600366	0.999915	non-significant		ADORA3	-0.688628	2.50967e-05	0.00102152	non-significant		UCP2	0.502057	0.0073055	0.266973
				LDOC1L	-1.16338	9.71992e-06	0.000473721	down		SYNCRIP	-0.644888	0.000398233	0.0194087	non-significant		NT5C	-0.38038	0.0138569	0.651433	non-significant		VN1R4	-0.391784	0.00943711	0.413977	non-significant		EHD3	-0.90727	0.00448246	0.1561	non-significant		DUS3L	0.868498	0.0601947	0.999915	non-significant		YIPF2	0.532851	2.5165e-05	0.00102152	non-significant		C9orf43	-0.542118	0.00731809	0.266973
				GNE	-1.53566	9.75708e-06	0.000474418	down		RNF14	0.732328	0.000402109	0.0194471	non-significant		HSD17B12	0.417737	0.0138875	0.651433	non-significant		SMARCA4	-1.12393	0.00945383	0.413977	down		ZNF224	0.549451	0.0044837	0.1561	non-significant		ZNF367	-1.10721	0.060243	0.999915	non-significant		OR51T1	0.9525	2.52911e-05	0.00102152	non-significant		C14orf28	-0.366661	0.00740224	0.26941
				SH3BGRL3	-2.11504	9.7884e-06	0.000474829	down		LRRFIP2	0.936176	0.000402222	0.0194471	non-significant		SLC30A5	0.381202	0.0139506	0.651433	non-significant		MIR6809	0.901559	0.00946872	0.413977	non-significant		SMURF2	0.525455	0.0045192	0.156926	non-significant		LRP6	-1.33283	0.0603106	0.999915	non-significant		RNF19A	-0.492538	2.53058e-05	0.00102152	non-significant		HIGD1B	0.455259	0.00743442	0.269925
				FBP1	1.08084	9.89399e-06	0.000478143	up		KDM5B	0.598924	0.000405043	0.0194471	non-significant		PORCN	1.25636	0.0139518	0.651433	up		GOLGA6L4	-0.485623	0.00947281	0.413977	non-significant		CEP170	0.509621	0.00453188	0.156926	non-significant		SEC61A2	1.17772	0.0603369	0.999915	non-significant		PPARG	-1.38759	2.53749e-05	0.00102152	down		ATF6B	0.360566	0.00745903	0.269925
				ENDOD1	-1.11119	9.90278e-06	0.000478143	down		IDI1	-0.803223	0.000405418	0.0194471	non-significant		GINS3	-1.12769	0.0139955	0.651433	down		GOLGA6L10	-0.485623	0.00947281	0.413977	non-significant		NKX2-3	0.565457	0.00453911	0.156926	non-significant		RAB19	0.935685	0.0605211	0.999915	non-significant		LIPG	-0.633089	2.538e-05	0.00102152	non-significant		MAP4	-0.221848	0.00747927	0.269925
				MCUB	-2.45611	9.92713e-06	0.000478207	down		DDX41	-1.46188	0.00040599	0.0194471	down		PLEKHA3	0.325956	0.0140278	0.651433	non-significant		EPHB6	-0.794724	0.00948883	0.413977	non-significant		CSAD	0.460725	0.00456093	0.157023	non-significant		SMYD2	0.900788	0.0606449	0.999915	non-significant		CCL8	-0.762443	2.53931e-05	0.00102152	non-significant		CTDSPL2	-0.287433	0.00748585	0.269925
				CYFIP2	-1.23152	9.98134e-06	0.000479705	down		SS18L2	-0.429769	0.000407526	0.0194471	non-significant		GALNT15	1.39549	0.0140404	0.651433	up		RAC1	0.5204	0.00950898	0.413977	non-significant		DENR	0.430683	0.00458398	0.157023	non-significant		CDCA8	-0.740688	0.0607014	0.999915	non-significant		RMDN2	-0.886281	2.5435e-05	0.00102152	non-significant		TRAV8-3	0.785985	0.00755328	0.270057
				MDH2	0.70132	1.00501e-05	0.000480776	non-significant		ZBTB5	0.762634	0.000407549	0.0194471	non-significant		POLG	-0.371314	0.0140459	0.651433	non-significant		HAND2	-0.437219	0.00956912	0.413977	non-significant		HPGDS	-2.0675	0.00459734	0.157023	down		HILPDA	0.713346	0.0607458	0.999915	non-significant		HGF	-1.67754	2.55287e-05	0.00102292	down		TRAV8-1	0.785985	0.00755328	0.270057
				SNORA24	-1.72128	1.00909e-05	0.000480776	down		TTC3	-0.642317	0.000408068	0.0194471	non-significant		NEURL1B	-1.09621	0.0141021	0.652531	down		OPALIN	-0.446877	0.00962636	0.413977	non-significant		EDARADD	-0.744682	0.00460236	0.157023	non-significant		NDUFS1	-0.776653	0.0607889	0.999915	non-significant		RPL10A	0.543659	2.57876e-05	0.00103091	non-significant		ALKBH4	0.276234	0.00758119	0.270057
				KBTBD2	-1.20095	1.00925e-05	0.000480776	down		PARP14	0.761494	0.000408153	0.0194471	non-significant		CIT	-1.5031	0.0141934	0.653787	down		ARMCX4	1.07707	0.00962662	0.413977	non-significant		DUSP2	1.16522	0.00462344	0.157023	up		SEMA4G	0.688085	0.0608601	0.999915	non-significant		AIF1	-0.731299	2.58863e-05	0.00103137	non-significant		CORO1B	-0.30519	0.00759789	0.270057
				PURB	-1.15623	1.00962e-05	0.000480776	down		RRM1	-1.69926	0.000408793	0.0194471	down		CDNF	1.50772	0.0142543	0.653787	up		ANGPTL2	-0.877238	0.00964238	0.413977	non-significant		ZMPSTE24	-0.685224	0.0046368	0.157023	non-significant		GGT5	0.733117	0.060976	0.999915	non-significant		PIP4K2A	-0.542552	2.5918e-05	0.00103137	non-significant		KPNA2	0.385548	0.00760342	0.270057
				TOB1	1.25668	1.01206e-05	0.000480832	up		TSC22D2	1.17145	0.000409323	0.0194471	up		UMAD1	0.729503	0.0142653	0.653787	non-significant		HSPA5	-0.446921	0.00964509	0.413977	non-significant		HEG1	-1.22494	0.00464006	0.157023	down		CALD1	1.44432	0.0610532	0.999915	non-significant		SORL1	-1.09068	2.60954e-05	0.00103605	down		TRIM21	-0.442804	0.00760742	0.270057
				IL9R	-0.6826	1.01877e-05	0.000482915	non-significant		COX5B	-0.697012	0.000412822	0.019486	non-significant		TFRC	0.779789	0.0142658	0.653787	non-significant		STT3B	1.46567	0.00964922	0.413977	up		RPAP3	-0.636073	0.00464268	0.157023	non-significant		ZMYND19	-0.767572	0.061087	0.999915	non-significant		FAM162A	1.01266	2.62263e-05	0.00103877	non-significant		ATP6V0A2	0.331764	0.00765377	0.270057
				DDIT4	-2.46218	1.02518e-05	0.0004835	down		EPB41L4A-AS1	1.24752	0.000413048	0.019486	up		COPS8	0.596635	0.014292	0.653787	non-significant		MIS18A	0.967025	0.00966308	0.413977	non-significant		ARC	0.386925	0.00465366	0.157023	non-significant		TMEM18	0.741785	0.0612191	0.999915	non-significant		LIFR	-0.72004	2.62835e-05	0.00103877	non-significant		ADD2	0.357727	0.00766514	0.270057
				RPS20	0.85954	1.02674e-05	0.0004835	non-significant		PRC1	-1.78319	0.000413196	0.019486	down		GOLGA8CP /// GOLGA8DP /// GOLGA8EP /// GOLGA8F /// GOLGA8G	1.14428	0.014465	0.656866	up		FAF2	-0.901467	0.00966489	0.413977	non-significant		SEPTIN11	0.634417	0.0046539	0.157023	non-significant		SLC25A37	-2.12251	0.0612638	0.999915	non-significant		RANGRF	0.707843	2.66258e-05	0.00104991	non-significant		HIPK2	0.458884	0.00769885	0.270057
				CCNB2	2.82874	1.02699e-05	0.0004835	up		CAT	-0.852696	0.000413898	0.019486	non-significant		MYH10	-0.663623	0.0145268	0.656866	non-significant		PEMT	-0.668247	0.00968099	0.413977	non-significant		FBXL12	0.860798	0.0046581	0.157023	non-significant		SMAD5	-0.835489	0.0613582	0.999915	non-significant		EIF3I	0.581772	2.67495e-05	0.00105035	non-significant		PHAX	-0.269198	0.00770812	0.270057
				TBCE	0.912853	1.02937e-05	0.000483525	non-significant		GPR137B	0.743041	0.00042156	0.0197861	non-significant		ZNF428	-1.24657	0.0145356	0.656866	down		PTCH1	1.50357	0.00976309	0.41558	up		TARS1	0.473525	0.0046898	0.157734	non-significant		FAM210A	0.888956	0.0618526	0.999915	non-significant		PIM1	-0.465149	2.67582e-05	0.00105035	non-significant		MREG	0.417076	0.00770853	0.270057
				ACYP1	-0.992088	1.03946e-05	0.000486415	non-significant		PTRF	-0.515703	0.000422177	0.0197861	non-significant		FER1L6	0.410642	0.0147087	0.656866	non-significant		SMPDL3A	1.08478	0.00976686	0.41558	up		SACS	-0.555684	0.00471348	0.157813	non-significant		POLG2	0.756401	0.0619198	0.999915	non-significant		CD24	-0.678395	2.71914e-05	0.00106235	non-significant		TROAP	0.368368	0.00770903	0.270057
				DAB2	-1.78843	1.04021e-05	0.000486415	down		PCMTD1	0.851444	0.000423578	0.019807	non-significant		TUBA1C	-0.655108	0.0147368	0.656866	non-significant		NAP1L4	0.721645	0.00978458	0.41558	non-significant		MMP15	0.995879	0.00471383	0.157813	non-significant		MAP1B	-1.13176	0.0622347	0.999915	non-significant		SEMA4D	-0.617896	2.72097e-05	0.00106235	non-significant		ZHX3	-0.340902	0.00771541	0.270057
				UQCC2	1.37948	1.04513e-05	0.000487618	up		PEBP1	-0.863072	0.000430865	0.0201025	non-significant		STMN1	-1.89701	0.0147509	0.656866	down		AREL1	0.749151	0.00983652	0.416848	non-significant		NHLRC3	-0.548962	0.0047276	0.157813	non-significant		DENND4B	0.657708	0.0622417	0.999915	non-significant		KIAA0513	-0.603822	2.72961e-05	0.00106235	non-significant		MAGI2	0.406272	0.00777689	0.271597
				GOLGA7	1.09307	1.05543e-05	0.000491046	up		NDUFB10	-0.503868	0.000432266	0.0201226	non-significant		RASSF1	-0.55934	0.0147675	0.656866	non-significant		RPS27	0.387262	0.00986278	0.417023	non-significant		SNX30	0.705538	0.00473459	0.157813	non-significant		NPEPPS	-1.20318	0.0623401	0.999915	non-significant		MIR221	-0.761997	2.73089e-05	0.00106235	non-significant		ZNF598	0.268158	0.00779613	0.271658
				SLAMF6	1.32165	1.05721e-05	0.000491046	up		FASN	-1.31718	0.000435898	0.0202443	down		SIVA1	-0.378991	0.0147689	0.656866	non-significant		FLRT3	0.63465	0.00992587	0.418072	non-significant		TPTEP1	-1.18089	0.00477095	0.158406	down		H2AX	-1.23287	0.0624856	0.999915	non-significant		NLRP12	-0.516335	2.75446e-05	0.00106913	non-significant		SIK2	-0.372233	0.00785603	0.272707
				DERL2	-1.18978	1.06054e-05	0.000491148	down		P2RX4	1.21952	0.00043683	0.0202443	up		POC1A	-0.719344	0.0147698	0.656866	non-significant		DCAF12L2	-0.45626	0.00996073	0.418072	non-significant		RRP15	-0.37541	0.00477371	0.158406	non-significant		NAA20	-0.808484	0.0625055	0.999915	non-significant		BST1	-0.762575	2.7675e-05	0.00107179	non-significant		EPAS1	0.532299	0.00786133	0.272707
				TOMM6	0.846054	1.06216e-05	0.000491148	non-significant		PIP5K1C	0.695187	0.000440846	0.0203849	non-significant		DNAJB11	0.523732	0.0148249	0.656866	non-significant		COPS8	0.972148	0.0099659	0.418072	non-significant		KIF1B	0.664417	0.00479513	0.158449	non-significant		TRAPPC3	-0.961667	0.0625061	0.999915	non-significant		IRF2	-0.775062	2.84729e-05	0.00109862	non-significant		CD109	-0.448209	0.00804335	0.277845
				TCEAL8	-2.0195	1.06625e-05	0.000491946	down		SNRPF	-0.861209	0.000442516	0.0204167	non-significant		BRCA2	-0.551043	0.0148292	0.656866	non-significant		IRAK1BP1	1.17064	0.00998472	0.418072	up		SH3BP2	0.489147	0.00479631	0.158449	non-significant		SFT2D2	-1.35028	0.0625355	0.999915	non-significant		PTPRO	-0.593478	2.84945e-05	0.00109862	non-significant		CLASRP	0.294653	0.00805106	0.277845
				RNF125	1.24313	1.07658e-05	0.000493698	up		EDEM1	0.683271	0.000443594	0.020421	non-significant		STYK1	0.605914	0.0148405	0.656866	non-significant		LINC01276	-0.498295	0.00999843	0.418072	non-significant		IFITM10	0.381954	0.00480708	0.158452	non-significant		PNO1	-1.49064	0.0625463	0.999915	non-significant		LAIR1	-1.03273	2.86805e-05	0.00110334	non-significant		NINJ1	0.336396	0.00814423	0.277845
				ANKRD27	0.95416	1.07761e-05	0.000493698	non-significant		PHF20L1	0.528132	0.000447618	0.0204752	non-significant		WNT7B	-1.07009	0.014853	0.656866	non-significant		ATP8A2	-0.404466	0.0100551	0.419383	non-significant		RBM14	0.368605	0.00483977	0.159005	non-significant		ANXA13	0.730436	0.0625603	0.999915	non-significant		CCDC154	0.774908	2.88786e-05	0.0011082	non-significant		FAM89A	-0.273309	0.00814603	0.277845
				CMPK2	1.62969	1.07876e-05	0.000493698	up		PTGS2	1.87549	0.000447689	0.0204752	up		BGN	-0.807206	0.0148743	0.656866	non-significant		MVK	-0.797186	0.0101169	0.419383	non-significant		NAT10	-0.478097	0.00484921	0.159005	non-significant		SCP2	1.0124	0.0625616	0.999915	non-significant		SVIP	0.599828	2.89434e-05	0.0011082	non-significant		ICA1	0.284336	0.00815151	0.277845
				BCAT1	-1.14305	1.07956e-05	0.000493698	down		IMP3	-1.00502	0.000447729	0.0204752	non-significant		PPP1CA	-0.345662	0.0148777	0.656866	non-significant		IGFBP2	-0.941926	0.010129	0.419383	non-significant		ZNF267	0.894909	0.00485594	0.159005	non-significant		SPCS1	-0.993501	0.0625808	0.999915	non-significant		BMPR2	-1.02147	2.89985e-05	0.0011082	non-significant		OLFML2A	-0.697545	0.00815527	0.277845
[truncated: 20,308 more rows]
[truncated: 91 more columns]

## Sheet: T4_AML_list
genes	count
CLU	12
IFITM1	11
HBEGF	11
BASP1	10
CYP1B1	10
TRIB1	10
CXCL8	10
SAT1	10
PTGS2	10
IL1B	10
MPO	9
CYTL1	9
ANGPT1	9
NKAIN2	9
HCK	9
CFD	9
IL18RAP	8
SERPINE2	8
RNASE2	8
TSPAN13	8
GATM	8
MS4A3	8
IGFBP2	8
ANXA5	8
MYB	8
SPP1	8
RAD51AP1	8
ID2	8
CRIP1	8
ITGAX	8
FPR1	8
DENND3	7
DYSF	7
[truncated: 9,967 more rows]

## Sheet: T5_AML_signature
genes	logFC	entrezgene_id	description	go_id	|
[truncated: 191 more rows]

[truncated: 5 more sheets: T6. Drug_enrichment, T7. Drug literature supported, T8_Past_AML_Study_Parameters, T9_Solasonine Molecular Docking, T10_AML_solasonine]
